# Supplementary material for: Early Molecular Events during Onset of Diapause in Silkworm Eggs Revealed by Transcriptome Analysis
Source: Int J Mol Sci. 2020 Aug 27;21(17):6180. doi: 10.3390/ijms21176180 (PMC7503879; doi:10.3390/ijms21176180)
Supplement: Supplementary file 1 [file ijms-21-06180-s001.zip]

Archive with 14 entries (13 files):
- supplementary files/
- supplementary files/fig.s1.pdf
- supplementary files/fig.s2.pdf
- supplementary files/table S1.xlsx
- supplementary files/table S2.xlsx
- supplementary files/table S3.xlsx
- supplementary files/table S4.xlsx
- supplementary files/Table S5 revised.xlsx
- supplementary files/table S6 revised.xlsx
- supplementary files/table S7 revised.xlsx
- supplementary files/table S8 revised.xlsx
- supplementary files/~$table S6-2.xlsx
- supplementary files/~$table S7-2.xlsx
- supplementary files/~$table S8-2.xlsx
