# Supplementary material for: Early Molecular Events during Onset of Diapause in Silkworm Eggs Revealed by Transcriptome Analysis
Source: Int J Mol Sci. 2020 Aug 27;21(17):6180. doi: 10.3390/ijms21176180 (PMC7503879; doi:10.3390/ijms21176180)
Supplement: Supplementary file 1 [file ijms-21-06180-s001.zip › supplementary files/table S1.xlsx]

## Sheet: Sheet1
Table S1. Fragments per kilobase of transcript sequence per million base pairs sequenced of 17 967 silkworm genes in silkworm diapause eggs at 48 h vs. that at 20 h after oviposition
Gene_ID	20h-1	20h-2	20h-3	48h-1	48h-2	48h-3
KWMTBOMO05355.mrna1	6649.29	7579.86	7280.13	12110.6	11520.6	11488.8
KWMTBOMO03005.mrna1	5593.96	6385.4	5589.77	7692.07	7273.6	7051.96
KWMTBOMO15911.mrna1	3671.98	4084.59	3913.66	5994.28	5083.02	5389.37
KWMTBOMO03526.mrna1	3903.02	4414.99	4378	10508.8	13482.7	14096.5
KWMTBOMO01204.mrna1	105.656	110.157	124.739	6596.49	5988.22	7197.01
KWMTBOMO09373.mrna1	688.96	651.05	877.113	3740.99	3202.62	3760.82
KWMTBOMO08666.mrna1	2731.96	3018.1	2688.11	3975.25	4747.8	4121.71
KWMTBOMO12686.mrna1	647.797	630.368	825.05	2986.39	2775.78	3242.11
KWMTBOMO12460.mrna1	2715.44	2671.51	2621.59	3702.78	4382.32	4062.23
KWMTBOMO09394.mrna1	447.525	650.193	611.646	6697.17	7233.21	6461.02
KWMTBOMO07688.mrna1	2291.57	2663.73	2462.93	3906.95	4442.94	3918.22
KWMTBOMO07359.mrna1	2095.97	2255.62	2727.53	7686.19	6316.23	8196.77
KWMTBOMO02278.mrna1	2287.22	2447.88	2088.28	3407.93	3897.65	3298.89
KWMTBOMO08846.mrna1	566.103	1073.71	1115	12302.3	11687.2	11082.1
KWMTBOMO10388.mrna1	156.856	190.725	168.795	2876.73	3460.24	3475.47
KWMTBOMO14169.mrna1	2372.67	2661.45	2342.74	2944.31	3314.51	2925.09
KWMTBOMO03132.mrna1	331.746	266.761	315.406	2418.49	2694.41	2943
KWMTBOMO14732.mrna1	1848.54	1895.69	2284.24	2350.49	2079.42	2122.95
KWMTBOMO15114.mrna1	1497.47	1657.15	1481.53	2222.45	2840.07	2358.98
KWMTBOMO11731.mrna1	2077.74	2522.75	2163.31	2749.36	2642.42	2585.04
KWMTBOMO01068.mrna1	1721.74	1882.12	1508.36	2194.43	2940.34	2408.98
KWMTBOMO03951.mrna1	1464.63	1509.82	1284.73	1863.53	2617.18	2329.72
KWMTBOMO02724.mrna1	1651.87	1753.74	1591.52	2024.78	2344.13	2058.1
KWMTBOMO08983.mrna1	1259.65	1503.29	1270.05	1734.05	2385.95	1984.35
KWMTBOMO06229.mrna1	1467.02	1537.66	1500.56	2226.68	2082.79	2042.5
KWMTBOMO05979.mrna1	1592.14	1586.53	1468.38	2232.36	2417.62	2167.49
KWMTBOMO01273.mrna1	1403.42	1435.82	1394.83	2158.32	2191.64	2088.42
KWMTBOMO09876.mrna1	1232.05	1204.56	1128.62	2093.75	2369.14	2092.91
KWMTBOMO11379.mrna1	7.1896	9.04545	4.81973	2233.93	2714.38	2864.56
KWMTBOMO08440.mrna1	1556.55	1580.31	1464.91	2127.46	2358	2138.21
KWMTBOMO07200.mrna1	1330.59	1425.53	1252.85	1816.34	2191.22	1892.39
KWMTBOMO08894.mrna1	1262.06	1369.33	1192.09	1807.92	2170.21	1840.15
KWMTBOMO08543.mrna1	1438.64	1616.11	1434.41	2067.48	2169.28	2006.65
KWMTBOMO02638.mrna1	1156.26	1267.81	1168.85	2078.51	2095.06	1997.33
KWMTBOMO06721.mrna1	1367.71	1588.32	1260.98	1865.3	2085.86	1836.7
KWMTBOMO12497.mrna1	977.917	1136.73	1004.83	1954.08	1793.25	1666.31
KWMTBOMO02006.mrna1	1435.44	1696.43	1431.02	2046.27	2147.23	1971.65
KWMTBOMO04742.mrna1	1292.88	1280.46	1103.93	1585.81	2282.21	1804.43
KWMTBOMO11734.mrna1	1305.99	1532.19	1288.17	1572.54	1824.75	1627.99
KWMTBOMO09230.mrna1	1118.47	1189.5	1002.44	2195.89	2377.52	2136.13
KWMTBOMO05675.mrna1	1229.36	1424.9	1254.6	1984.39	1851.44	1805.49
KWMTBOMO06732.mrna1	1451.18	1975.79	1633.7	2560.74	2722.13	2527.08
KWMTBOMO01055.mrna1	1243.78	1211.03	1165.42	1617.35	1961.79	1926.7
KWMTBOMO02477.mrna1	1300.18	1494.02	1253.57	1713.11	1804.92	1722.74
KWMTBOMO08797.mrna1	1040.25	1190.88	977.335	1935.65	1981.02	1782.32
KWMTBOMO11083.mrna1	1046.51	1036.54	1044.67	1362.43	1409.39	1354.24
KWMTBOMO04674.mrna1	2158.1	2830.29	2378.04	2634.3	3139.59	2644.15
KWMTBOMO03297.mrna1	945.4	779.43	858.444	1253.96	1163.49	1167.15
KWMTBOMO10509.mrna1	1255.15	1355.53	1155.29	1557.72	1952.52	1710.84
KWMTBOMO09442.mrna1	1307.86	1372.75	1215.47	1804.02	1814.66	1700.64
KWMTBOMO08699.mrna1	1283.64	1429.55	1247.28	1803.2	1701.01	1636.99
KWMTBOMO10248.mrna1	767.014	879.258	846.801	1568.47	1535.91	1466.01
KWMTBOMO03244.mrna1	752.567	801.783	900.742	2331.95	1968.13	2735.8
KWMTBOMO16357.mrna1	1022.17	1088.8	985.183	1375.63	1780.38	1550.59
KWMTBOMO05068.mrna1	1086.17	1177.19	945.496	1304.37	1880.03	1503.53
KWMTBOMO02059.mrna1	980.408	1138.49	893.792	1510.04	1948.6	1663.24
KWMTBOMO07367.mrna1	1569.17	1667.35	1327.64	1826.05	2347.9	1916.01
KWMTBOMO00838.mrna1	1356.57	1337.77	1200.65	1705.27	1813.41	1723.4
KWMTBOMO09205.mrna1	942.037	1070.17	884.826	1478.65	1589.87	1434.75
KWMTBOMO09360.mrna1	801.988	975.207	785.757	1385.32	1565.84	1407.35
KWMTBOMO11021.mrna1	968.203	1078.96	902.615	1611.06	1707.72	1505.45
KWMTBOMO05280.mrna1	901.71	856.994	881.296	1562.66	1578.12	1411.48
KWMTBOMO13455.mrna1	1177.43	1287.68	1195.89	1437.54	1606.7	1399.27
KWMTBOMO09232.mrna1	1198.34	1501.63	1180.34	1475.04	1761.76	1579.5
novel.366	137.848	284.977	275.703	4427.08	4309.77	4314.26
KWMTBOMO03169.mrna1	1982.84	2390.96	2210.79	2533.9	2717.18	2515.38
KWMTBOMO12483.mrna1	1047.91	1226.82	991.686	1468.62	1932.16	1600.42
KWMTBOMO05228.mrna1	1242.34	1387.99	1274.51	1306.92	1504.11	1303.48
KWMTBOMO12093.mrna1	93.7834	113.674	161.722	2303.26	1755.16	2490.82
KWMTBOMO08064.mrna1	1173.42	1298.83	1088.48	1700	1925.9	1702.11
KWMTBOMO13997.mrna1	390.623	426.509	513.673	3469.86	2781.18	3735.77
KWMTBOMO12706.mrna1	1038.79	1166.45	932.181	1269.85	1720.82	1488.66
KWMTBOMO05092.mrna1	820.487	882.915	824.943	1507.2	1512.88	1483.13
KWMTBOMO05464.mrna1	1002.9	979.166	1013.63	1466.62	1385.03	1454.49
KWMTBOMO12287.mrna1	784.842	955.101	824.754	1383.98	1600.63	1400.84
KWMTBOMO08961.mrna1	1094.56	1256.76	1049.17	1296.93	1716.4	1518.32
KWMTBOMO01381.mrna1	1261.1	1288.91	1047.65	1006.95	2070.89	1802.77
KWMTBOMO06480.mrna1	903.573	980.761	845.192	1383.52	1532.51	1449.93
KWMTBOMO13960.mrna1	941.967	1087.74	888.005	1215.65	1472.74	1297.94
KWMTBOMO12018.mrna1	811.714	909.093	763.991	1378.4	1549.12	1396.1
KWMTBOMO13569.mrna1	819.685	996.148	778.087	1286.56	1595.88	1346.71
KWMTBOMO13074.mrna1	1004.23	1117.65	896.365	1155.31	1815.68	1542.1
KWMTBOMO11255.mrna1	973.318	1109.25	932.019	1448.05	1574.24	1455.19
KWMTBOMO13800.mrna1	898.329	969.725	875.644	1324.86	1467.38	1308.33
KWMTBOMO10211.mrna1	1271.12	1322.01	1012.95	1010.96	2371.27	1898.93
KWMTBOMO12428.mrna1	999.269	1048.87	944.162	1367.48	1470.2	1428.97
KWMTBOMO02725.mrna1	846.349	1049.73	798.235	1490.53	1454.5	1341.72
KWMTBOMO11987.mrna1	1019.74	1165.66	915.499	1163.69	1606.48	1389.52
KWMTBOMO09396.mrna1	937.748	1335.7	1209.07	4718.77	5388.36	4886.68
KWMTBOMO07888.mrna1	1204.77	1254.45	1016.32	1293.68	1692.39	1534.36
KWMTBOMO08100.mrna1	893.771	988.582	860.754	1273.8	1468.21	1348.87
KWMTBOMO01941.mrna1	896.523	949.655	831.07	1318.66	1653.9	1433.01
KWMTBOMO00339.mrna1	1162.69	1046.32	1140.61	1002.82	1037.38	1025.08
KWMTBOMO09553.mrna1	223.908	227.607	269.34	1317.63	1035.71	1379.88
KWMTBOMO10175.mrna1	594.497	373.338	460.74	1727.07	1396.36	1801.55
KWMTBOMO13979.mrna1	869.446	1012.48	808.923	1182.69	1347.27	1226.96
KWMTBOMO00974.mrna1	892.703	1002.24	814.934	846.863	1573.31	1303.7
KWMTBOMO03317.mrna1	970.336	982.859	951.907	1279.99	1212.08	1157.84
KWMTBOMO07772.mrna1	938.205	1016.18	885.961	1300.88	1403.21	1275.36
KWMTBOMO09300.mrna1	785.526	918.118	808.313	1439.87	1451.48	1318.1
KWMTBOMO01741.mrna1	273.666	326.771	277.153	1281.16	1469.98	1458.43
KWMTBOMO11985.mrna1	893.415	995.643	844.857	1134.1	1237.43	1112.95
KWMTBOMO03307.mrna1	247.602	288.032	421.12	3096.7	2126.71	3372.2
KWMTBOMO14599.mrna1	1006.31	985.049	970.426	1721.28	1655.61	1740.89
KWMTBOMO05723.mrna1	850.422	842.327	792.107	1104.39	1341.85	1218.82
KWMTBOMO01320.mrna1	795.92	951.051	738.786	1097.88	1366	1115.28
KWMTBOMO06974.mrna1	952.073	1086.35	803.863	1003.68	1491.62	1244.75
KWMTBOMO12282.mrna1	111.033	103.315	119.066	883.356	727.143	829.899
KWMTBOMO11678.mrna1	785.941	837.687	756.971	1148.76	1265.58	1111.73
KWMTBOMO08820.mrna1	589.788	532.393	531.305	896.026	1070.87	888.174
KWMTBOMO14351.mrna1	521.151	551.43	521.458	1759.18	1902.74	1832.29
KWMTBOMO02081.mrna1	807.405	913.002	860.773	1108.65	1155.89	1058.92
KWMTBOMO02538.mrna1	195.746	185.846	217.914	1435.18	1271.82	1388.44
KWMTBOMO12285.mrna1	369.089	441.186	436.087	686.581	652.634	613.269
KWMTBOMO01424.mrna1	589.264	670.108	581.434	861.168	928.645	863.939
KWMTBOMO13742.mrna1	0	0	0.642465	458.863	695.07	569.227
KWMTBOMO14440.mrna1	740.614	604.041	815.47	1923.5	1564.18	1987.3
KWMTBOMO14639.mrna1	554.623	677.777	539.294	781.482	1066.75	893.446
KWMTBOMO09395.mrna1	172.349	314.157	217.459	1394.65	3233.91	2611.34
novel.159	1035.05	877.609	767.623	887.001	1319.55	1163.6
KWMTBOMO07485.mrna1	1151.35	1192.62	1171.6	1259.43	1419.22	1336.34
KWMTBOMO03314.mrna1	713.803	729.807	656.625	1022.82	1077.35	1009.53
KWMTBOMO01148.mrna1	505.279	566.753	475.97	1056.26	1055.19	947.503
KWMTBOMO08399.mrna1	732.082	861.075	695.665	829.463	1177.19	947.153
KWMTBOMO06713.mrna1	451.552	539.762	475.285	898.017	830.682	843.05
novel.668	940.583	61.4467	438.127	17.2098	22.0761	21.8617
KWMTBOMO10591.mrna1	634.155	765.92	602.752	845.596	1069.27	957.338
KWMTBOMO13859.mrna1	554.626	640.856	534.256	881.886	1018.88	878.924
KWMTBOMO04713.mrna1	43.8354	48.0168	58.3908	1544.8	1081.1	1432.74
KWMTBOMO07619.mrna1	797.35	766.21	843.066	1441.12	1288.07	1381.97
KWMTBOMO08310.mrna1	760.459	829.582	799.142	909.923	914.497	852.242
KWMTBOMO01182.mrna1	565.342	581.466	606.922	678.847	764.638	696.736
KWMTBOMO09980.mrna1	766.106	766.015	913.033	1311.69	974.861	1239.18
KWMTBOMO09355.mrna1	565.135	588.992	564.16	741.413	707.829	667.687
KWMTBOMO01043.mrna1	834.596	1183.86	1219.28	951.342	1042.29	1039.09
KWMTBOMO14288.mrna1	421.989	683.693	770.567	907.83	906.622	849.424
KWMTBOMO01131.mrna1	844.586	963.535	815.394	908.055	923.267	891.945
KWMTBOMO15520.mrna1	995.099	1026.46	933.908	991.439	1028.84	955.325
KWMTBOMO13520.mrna1	612.051	593.465	631.671	1036.16	930.573	976.714
KWMTBOMO13982.mrna1	479.193	487.322	493.262	1487.62	1212.19	1468.92
KWMTBOMO03755.mrna1	698.905	676.809	705.88	1270.86	1235.38	1284.56
KWMTBOMO15712.mrna1	1809.36	2035.06	1764.42	1249.16	1521.69	1280.2
KWMTBOMO02082.mrna1	1480.33	1474.26	1520.47	1551.89	1569.18	1695.87
KWMTBOMO05852.mrna1	392.469	431.869	457.682	825.923	625.992	815.255
KWMTBOMO11351.mrna1	365.198	375.007	380.304	540.868	478.837	509.279
KWMTBOMO16319.mrna1	666.813	758.842	740.916	1600.46	1569.43	1846.07
KWMTBOMO01484.mrna1	10.0868	28.2491	39.6159	333.795	323.853	388.316
KWMTBOMO05089.mrna1	98.6681	22.7431	70.6692	2684.76	3140.07	2783.56
KWMTBOMO16001.mrna1	921.043	586.806	706.369	258.895	252.839	264.619
novel.905	23.7456	24.6645	20.3526	842.838	1349.16	1236.03
KWMTBOMO00751.mrna1	795.273	848.768	800.829	862.961	764.352	818.242
KWMTBOMO04594.mrna1	991.177	1158.29	1033.16	1051.52	1160.38	996.344
KWMTBOMO02061.mrna1	347.74	337.406	336.724	613.587	629.738	656.199
KWMTBOMO06705.mrna1	201.283	203.128	201.427	251.413	290.879	285.717
KWMTBOMO00238.mrna1	15.9698	32.5874	45.9381	1579.12	1422.36	1540.52
KWMTBOMO04135.mrna1	732.977	808.137	824.599	1134.04	859.166	1267.05
KWMTBOMO16242.mrna1	0.347393	0.670499	0.669297	726.856	783.248	725.595
KWMTBOMO11892.mrna1	816.165	743.816	857.361	1008.96	921.059	1209.1
KWMTBOMO10437.mrna1	436.366	548.68	546.59	904.075	973.087	959.428
novel.732	0.566686	0.984378	1.86036	298.346	414.95	358.962
KWMTBOMO00687.mrna1	421.71	461.612	420.358	571.936	506.192	499.6
KWMTBOMO16087.mrna1	789.209	502.959	587.026	493.895	480.296	447.021
KWMTBOMO10746.mrna1	832.556	1106.11	1544.76	1058.8	946.364	1207.9
KWMTBOMO00545.mrna1	544.13	760.173	867.007	760.741	712.669	702.026
KWMTBOMO11115.mrna1	167.678	186.027	175.847	622.233	729.053	699.318
KWMTBOMO00794.mrna1	784.146	904.039	734.019	766.431	771.922	729.895
KWMTBOMO13171.mrna1	535.819	553.33	517.827	526.087	545.915	524.377
novel.595	268.947	317.794	260.658	351.95	443.656	382.893
KWMTBOMO02622.mrna1	82.0971	91.9449	99.1525	346.574	341.633	340.545
KWMTBOMO02579.mrna1	460.503	547.313	552.796	808.241	782.646	795.94
KWMTBOMO14600.mrna1	249.773	233.92	247.248	621.518	515.099	599.243
KWMTBOMO10697.mrna1	0.39402	1.36889	0.419519	1093.03	1133.54	1070.47
novel.557	545.987	547.462	527.786	514.408	578.481	506.686
KWMTBOMO05856.mrna1	616.162	721.17	608.381	586.828	665.44	616.703
KWMTBOMO13634.mrna1	342.683	397.279	350.112	713.701	689.818	689.724
KWMTBOMO07117.mrna1	762.373	801.227	742.051	747.473	778.959	750.415
KWMTBOMO06867.mrna1	270.604	313.373	293.686	309.77	261.153	310.357
KWMTBOMO05075.mrna1	347.906	372.304	343.408	424.073	405.081	401.721
KWMTBOMO03173.mrna1	968.24	883.669	914.796	780.674	908.786	799.429
KWMTBOMO07019.mrna1	1102.45	1164.29	1073.25	1111.11	1129.59	991.375
KWMTBOMO14411.mrna1	420.51	435.445	375.335	485.627	532.559	495.223
KWMTBOMO02376.mrna1	167.171	53.2831	107.512	1810.8	1532.73	1828.31
KWMTBOMO05055.mrna1	233.674	261.193	314.677	927.63	783.066	1092.15
KWMTBOMO05210.mrna1	269.327	291.789	328.814	527.431	493.373	572.019
KWMTBOMO07114.mrna1	225.105	243.527	289.112	878.796	638.186	931.319
KWMTBOMO02734.mrna1	428.988	429.025	383.21	424.94	486.279	426.627
KWMTBOMO04529.mrna1	603.896	656.683	621.522	689.332	668.511	686.24
KWMTBOMO06977.mrna1	610.178	377.713	436.516	304.916	299.464	294.596
KWMTBOMO05669.mrna1	359.272	362.434	333.863	900.748	858.956	942.337
KWMTBOMO05566.mrna1	429.886	433.72	422.992	603.365	645.957	625.362
KWMTBOMO08631.mrna1	902.829	960.991	1010.84	884.136	787.075	815.805
KWMTBOMO00340.mrna1	391.492	459.496	514.691	817.439	758.036	900.122
KWMTBOMO14834.mrna1	1425.91	1526.12	1356.16	457.565	480.958	459.101
KWMTBOMO02004.mrna1	302.251	351.436	305.413	417.845	495.98	435.16
KWMTBOMO06909.mrna1	266.792	296.966	278.087	525.173	546.438	541.815
KWMTBOMO11539.mrna1	2490.91	3380.67	3123.82	363.157	500.089	392.862
KWMTBOMO14774.mrna1	384.356	386.902	370.068	469.898	509.269	466.733
KWMTBOMO01757.mrna1	402.762	395.226	379.009	429.123	441.999	409.002
KWMTBOMO01740.mrna1	194.846	228.936	187.58	459.98	479.683	473.708
KWMTBOMO01738.mrna1	110.268	134.932	131.928	314.02	333.308	344.7
KWMTBOMO12631.mrna1	307.326	317.461	306.595	425.556	479.913	449.605
KWMTBOMO05931.mrna1	199.664	225.2	242.302	730.014	651.211	686.404
KWMTBOMO04144.mrna1	646.101	623.504	609.532	619.62	498.449	539.438
KWMTBOMO05919.mrna1	147.939	163.258	154.211	661.799	569.856	581.072
KWMTBOMO03312.mrna1	258.331	354.461	292.399	553.663	526.895	530.362
KWMTBOMO15241.mrna1	70.733	103.131	94.0977	276.134	283.36	215.141
KWMTBOMO01229.mrna1	106.096	134.518	139.611	736.903	782.974	731.198
KWMTBOMO07722.mrna1	123.201	139.693	137.669	159.799	128.026	156.243
KWMTBOMO01528.mrna1	2.94511	5.60311	5.46508	638.916	587.53	759.286
KWMTBOMO06633.mrna1	285.043	323.703	236.827	543.794	649.42	608.336
KWMTBOMO04715.mrna1	15.3704	17.5936	19.2591	382.353	294.364	464.15
KWMTBOMO06360.mrna1	410.613	421.857	414.382	636.883	674.183	665.01
KWMTBOMO11353.mrna1	536.414	541.035	533.947	653.524	569.482	616.424
KWMTBOMO01431.mrna1	580.739	550.991	669.842	457.367	464.24	495.973
KWMTBOMO02133.mrna1	702.443	725.838	640.956	539.057	621.241	539.729
KWMTBOMO00272.mrna1	191.238	236.311	256.512	509.214	407.469	638.51
KWMTBOMO13409.mrna1	81.7149	70.0796	81.2167	254.134	217.847	213.098
KWMTBOMO05917.mrna1	130.44	97.0971	139.642	498.176	434.323	560.182
KWMTBOMO10049.mrna1	460.786	483.796	332.208	274.992	679.557	491.747
KWMTBOMO14904.mrna1	201.635	52.2928	123.531	129.667	113.197	113.117
KWMTBOMO13899.mrna1	630.762	706.976	639.664	1005.96	1001.49	836.948
KWMTBOMO11229.mrna1	262.909	278.017	302.033	593.681	463.105	556.521
KWMTBOMO14958.mrna1	422.8	479.298	360.78	499.953	677.897	617.042
KWMTBOMO09668.mrna1	372.963	361.374	395.701	881.023	777.269	894.873
KWMTBOMO14939.mrna1	302.708	308.926	287.253	329.098	469.181	396.806
KWMTBOMO02854.mrna1	333.555	348.686	301.981	391.458	522.798	421.24
KWMTBOMO06258.mrna1	246.495	251.377	233.313	372.332	379.006	313.358
KWMTBOMO14987.mrna1	282.435	287.451	299.658	409.654	351.054	346.232
KWMTBOMO11732.mrna1	253.489	226.438	246.364	406.043	355.063	428.898
KWMTBOMO05258.mrna1	531.921	561.913	512.931	452.374	480.906	450.272
KWMTBOMO13880.mrna1	501.22	551.641	490.159	584.121	653.332	548.532
KWMTBOMO14632.mrna1	251.341	226.378	225.631	300.653	323.008	318.564
KWMTBOMO09788.mrna1	266.952	134.176	170.808	143.425	166.01	148.178
KWMTBOMO06381.mrna1	228.448	202.738	209.572	357.677	352.723	342.722
KWMTBOMO06634.mrna1	445.905	424.379	409.244	522.529	521.375	469.614
KWMTBOMO07929.mrna1	200.247	214.417	196.498	290.104	270.823	270.672
KWMTBOMO12189.mrna1	300.231	334.503	306.916	380.991	494.307	444.276
KWMTBOMO11809.mrna1	507.238	565.379	530.68	606.702	631.985	671.263
KWMTBOMO09823.mrna1	1927.61	2503.69	2413.3	601.074	801.977	653.42
KWMTBOMO14419.mrna1	591.447	687.825	610.392	331.707	326.827	318.822
KWMTBOMO02329.mrna1	670.341	651.097	704.147	421.07	383.091	442.505
KWMTBOMO12868.mrna1	284.068	334.069	292.286	375.474	401.786	384.38
KWMTBOMO03899.mrna1	24.1406	36.4548	38.1284	216.828	213.166	240.932
KWMTBOMO12652.mrna1	317.6	355.093	325.548	408.121	427.268	392.351
KWMTBOMO13303.mrna1	469.733	509.835	477.188	741.428	749.036	658.027
KWMTBOMO00791.mrna1	310.699	318.018	332.219	525.357	567.548	668.275
KWMTBOMO02694.mrna1	412.194	455.413	409.835	659.565	723.327	730.399
KWMTBOMO08776.mrna1	287.416	334.367	286.438	301.26	351.899	306.388
KWMTBOMO11453.mrna1	356.089	409.64	439.788	181.099	173.9	192.298
KWMTBOMO14290.mrna1	18.8011	28.0334	31.9168	160.504	150.444	150.838
KWMTBOMO12939.mrna1	806.597	821.158	876.939	1158.69	1152	1252.71
KWMTBOMO12902.mrna1	738.277	740.307	690.33	506.123	461.75	467.748
KWMTBOMO08514.mrna1	56.3903	61.5657	73.3013	412.279	356.499	376.127
KWMTBOMO11405.mrna1	283.495	267.304	305.282	427.037	361.013	416.507
KWMTBOMO13723.mrna1	184.408	204.164	180.874	281.006	327.672	310.623
KWMTBOMO09391.mrna1	658.677	672.082	606.392	320.185	375.688	332.573
KWMTBOMO16197.mrna1	235.514	251.116	216.697	345.868	321.287	327.25
novel.1068	161.844	249.931	231.654	489.926	536.777	536.328
KWMTBOMO06524.mrna1	186.765	194.419	204.511	301.622	271.452	265.593
KWMTBOMO12461.mrna1	797.421	847.857	763.702	534.805	545.498	506.909
KWMTBOMO14530.mrna1	313.958	317.672	333.016	412.589	389.885	396.612
KWMTBOMO13496.mrna1	226.007	228.404	231.688	323.081	442.689	433.336
KWMTBOMO10493.mrna1	260.282	301.074	280.434	396.052	393.809	389.183
KWMTBOMO10128.mrna1	328.334	373.139	288.454	299.523	376.317	364.585
KWMTBOMO01232.mrna1	152.58	158.762	167.434	590.72	600.205	577.929
KWMTBOMO02993.mrna1	537.252	559.327	586.24	492.172	364.648	445.215
KWMTBOMO12865.mrna1	584.144	601.795	598.045	373.495	366.476	373.519
KWMTBOMO13528.mrna1	696.094	798.14	837.22	437.388	444.865	434.343
KWMTBOMO06476.mrna1	382.823	219.119	299.17	223.383	197.788	215.442
KWMTBOMO13851.mrna1	271.134	228.743	234.731	501.972	476.776	538.646
KWMTBOMO16126.mrna1	257.856	36.312	123.867	24.0862	23.513	22.4602
KWMTBOMO10896.mrna1	148.545	193.189	170.259	364.383	412.492	351.398
KWMTBOMO05069.mrna1	205.823	205.666	200.976	291.96	288.752	297.33
KWMTBOMO15419.mrna1	290.218	326.535	290.262	325.91	338.706	317.362
KWMTBOMO13410.mrna1	57.2505	50.6086	52.2832	194.526	146.069	165.339
KWMTBOMO11540.mrna1	6.5617	9.513	10.3995	346.184	314.059	391.613
KWMTBOMO03002.mrna1	299.846	321.167	317.227	377.568	379.185	364.153
KWMTBOMO07577.mrna1	25.0414	4.64925	12.7313	108.682	84.131	127.413
KWMTBOMO05663.mrna1	362.261	486.04	399.972	410.582	561.05	454.886
KWMTBOMO09183.mrna1	263.874	298.814	277.466	309.292	310.88	298.51
KWMTBOMO00786.mrna1	460.312	398.925	428.011	284.893	307.474	301.989
KWMTBOMO03983.mrna1	377.899	406.86	351.955	310.939	293.166	311.232
KWMTBOMO03337.mrna1	1029.47	1480.52	1072.84	413.581	545.752	506.588
KWMTBOMO04652.mrna1	324.994	361.207	285.179	384.318	462.25	446.929
KWMTBOMO05662.mrna1	356.154	434.692	410.309	360.75	532.202	490.707
KWMTBOMO12039.mrna1	312.865	359.934	372.096	334.845	301.446	332.203
KWMTBOMO03986.mrna1	224.117	165.464	204.107	271.617	238.55	254.417
KWMTBOMO14479.mrna1	661.995	739.962	712.296	444.729	535.94	491.031
KWMTBOMO12076.mrna1	343.774	376.476	346.211	593.112	668.328	553.228
KWMTBOMO15916.mrna1	164.616	192.633	200.792	226.101	204.289	243.665
KWMTBOMO09960.mrna1	182.439	181.079	205.374	262.397	242.058	266.048
KWMTBOMO14887.mrna1	427.478	440.756	449.25	380.618	336.111	338.833
KWMTBOMO06869.mrna1	21.4999	32.4099	21.1647	114.947	82.5138	100.544
novel.248	269.486	294.504	178.839	136.746	455.781	297.777
KWMTBOMO14352.mrna1	119.036	110.258	116.757	327.577	291.89	365.121
KWMTBOMO03120.mrna1	343.656	335.665	307.398	352.032	440.15	434.011
KWMTBOMO14549.mrna1	155.074	237.524	167.942	334.036	294.31	340.253
KWMTBOMO09381.mrna1	360.557	390.883	366.151	407.58	468.085	402.161
KWMTBOMO11689.mrna1	220.49	222.597	235.669	232.535	268.731	231.589
KWMTBOMO12122.mrna1	204.384	230.132	249.79	345.669	244.244	318.288
KWMTBOMO14850.mrna1	218.021	244.209	198.111	228.893	343.697	282.235
KWMTBOMO09967.mrna1	225.224	247.935	304.123	247.414	208.274	266.938
KWMTBOMO02490.mrna1	123.527	126.361	109.705	244.468	287.063	246.326
KWMTBOMO11572.mrna1	282.685	266.04	264.865	407.319	424.767	410.807
KWMTBOMO08824.mrna1	265.154	249.251	226.996	305.997	357.177	330.912
KWMTBOMO01036.mrna1	759.924	761.648	730.182	554.512	664.759	557.97
KWMTBOMO07368.mrna1	261.714	236.1	238.72	277.425	332.5	285.434
KWMTBOMO14478.mrna1	654.774	775.013	676.263	425.38	462.204	419.065
KWMTBOMO04017.mrna1	273.968	327.732	362.563	500.925	462.87	564.938
KWMTBOMO02394.mrna1	553.986	548.12	599.811	201.679	205.049	203.76
KWMTBOMO03748.mrna1	245.141	244.705	254.117	254.187	245.544	252.792
KWMTBOMO09591.mrna1	40.1814	61.2774	64.0808	234.435	221.67	233.713
KWMTBOMO12298.mrna1	91.1289	102.787	98.6796	480.696	487.993	470.88
KWMTBOMO05395.mrna1	72.0768	69.3531	85.5808	167.39	132.086	143.523
KWMTBOMO09008.mrna1	125.413	121.218	142.657	346.196	236.999	356.576
KWMTBOMO10147.mrna1	380.538	193.49	295.786	367.111	354.666	325.769
KWMTBOMO04457.mrna1	382.839	439.411	372.311	374.998	480.766	426.32
KWMTBOMO16169.mrna1	128.197	176.808	146.881	249.329	264.382	257.549
KWMTBOMO11051.mrna1	136.661	150.579	146.331	241.89	215.218	218.621
KWMTBOMO11812.mrna1	222.905	229.174	211.233	322.138	325.422	318.681
KWMTBOMO00192.mrna1	52.593	44.7651	55.0127	143.865	161.851	147.405
KWMTBOMO01502.mrna1	88.6007	68.0629	71.4832	181.928	174.31	165.482
KWMTBOMO07798.mrna1	264.964	275.803	246.363	288.027	338.049	312.029
KWMTBOMO00853.mrna1	173.787	178.844	180.71	235.16	229.728	253.441
KWMTBOMO15987.mrna1	152.947	193.053	196.731	490.811	455.613	513.621
KWMTBOMO02840.mrna1	186.609	216.904	180.649	243.427	264.892	234.506
KWMTBOMO08977.mrna1	264.259	327.334	280.998	283.384	288.025	270.423
KWMTBOMO03311.mrna1	467.81	508.224	508.515	341.183	308.377	316.249
KWMTBOMO07340.mrna1	269.204	214.073	231.442	241.63	264.859	247.331
KWMTBOMO13917.mrna1	862.713	987.759	1210.62	672.105	614.939	798.215
KWMTBOMO07380.mrna1	271.612	278.793	305.34	390.067	332.519	415.849
KWMTBOMO10663.mrna1	275.529	293.092	272.621	311.392	334.224	296.931
KWMTBOMO01408.mrna1	108.919	183.863	164.821	247.697	246.552	227.983
KWMTBOMO07247.mrna1	212.947	227.629	205.978	271.948	306.026	272.35
KWMTBOMO07554.mrna1	108.145	99.6899	123.313	235.796	209.684	203.725
KWMTBOMO09924.mrna1	79.8299	80.9808	82.6509	112.026	79.1976	110.592
KWMTBOMO12094.mrna1	200.696	222.666	236.127	277.807	226.871	285.073
KWMTBOMO12935.mrna1	160.42	153.975	143.986	561.619	500.251	552.926
KWMTBOMO01335.mrna1	233.909	263.634	252.945	488.242	523.217	508.015
KWMTBOMO07068.mrna1	7.7388	10.3276	12.2417	35.0494	28.9936	29.8169
KWMTBOMO05348.mrna1	14.5295	12.1535	16.9722	59.824	50.3557	68.0075
KWMTBOMO00644.mrna1	257.258	352.282	433.942	534.707	482.035	497.798
KWMTBOMO00366.mrna1	104.852	105.993	120.102	290.585	257.586	267.137
KWMTBOMO03760.mrna1	131.015	138.213	127.348	166.509	201.897	174.598
KWMTBOMO14734.mrna1	322.063	312.338	338.482	241.554	280.476	254.039
KWMTBOMO02325.mrna1	48.4832	52.0066	63.5705	390.343	267.295	431.883
KWMTBOMO03252.mrna1	149.795	60.9366	111.587	218.215	170.822	216.804
KWMTBOMO03860.mrna1	331.043	364.221	404.718	314.588	271.522	295.805
KWMTBOMO03447.mrna1	112.793	116.013	128.67	318.23	270.88	298.788
KWMTBOMO10185.mrna1	216.287	236.939	239.326	304.409	275.137	265.956
KWMTBOMO00279.mrna1	160.585	150.904	197.681	312.013	275.081	346.159
KWMTBOMO01271.mrna1	222.752	220.322	187.789	260.939	302.733	277.965
KWMTBOMO02203.mrna1	240.829	268.372	268.083	267.272	319.167	305.794
KWMTBOMO01794.mrna1	377.801	426.676	407.431	307.527	291.921	270.675
KWMTBOMO08655.mrna1	487.012	490.143	535.664	343.196	309.357	380.06
KWMTBOMO09808.mrna1	241.929	268.71	260.562	263.1	276.125	257.972
KWMTBOMO09415.mrna1	385.165	398.82	370.058	348.707	378.508	348.736
KWMTBOMO15361.mrna1	329.185	330.439	331.254	293.767	294.668	310.541
novel.225	231.739	224.726	193.504	216.215	271.833	212.824
KWMTBOMO06377.mrna1	130.468	120.334	120.807	214.959	199.356	205.774
KWMTBOMO06401.mrna1	217.591	233.09	198.632	284.94	303.637	291.832
KWMTBOMO03687.mrna1	332.972	355.255	361.326	251.63	236.102	247.742
KWMTBOMO01064.mrna1	511.538	540.89	587.489	246.269	222.518	229.052
KWMTBOMO14000.mrna1	111.775	105.543	118.506	236.514	195.635	230.044
KWMTBOMO00147.mrna1	346.326	420.806	391.626	260.822	263.215	261.353
KWMTBOMO05535.mrna1	279.549	276.855	356.481	233.93	186.093	267.739
KWMTBOMO08759.mrna1	316.543	347.915	323.961	259.393	299.218	257.289
KWMTBOMO02431.mrna1	226.562	228.49	173.471	205.468	299.971	250.097
KWMTBOMO14482.mrna1	302.465	311.793	303.024	287.242	290.882	274.408
KWMTBOMO07905.mrna1	98.5411	147.095	130.482	226.994	227.284	218.115
KWMTBOMO12878.mrna1	164.431	198.753	230.282	349.135	258.776	396.104
KWMTBOMO06913.mrna1	312.695	352.622	312.075	282.878	361.436	303.633
KWMTBOMO05196.mrna1	16.1801	10.4736	13.2474	167.339	139.532	190.02
KWMTBOMO06868.mrna1	17.2226	21.8777	15.3887	83.3993	61.9143	81.5562
KWMTBOMO05091.mrna1	130.919	158.137	130.353	208.325	286.296	227.088
KWMTBOMO12391.mrna1	9.24036	8.25492	8.29232	252.158	210.404	241.304
KWMTBOMO08044.mrna1	302.76	295.405	289.657	294.222	275.433	275.207
KWMTBOMO05645.mrna1	89.4881	118.452	137.706	143.459	133.177	135.01
KWMTBOMO05950.mrna1	220.578	161.749	173.498	319.204	333.816	331.828
KWMTBOMO00789.mrna1	232.152	237.365	195.569	244.287	390.462	346.673
KWMTBOMO05078.mrna1	238.489	253.23	239.895	219.232	246.472	240.629
KWMTBOMO06801.mrna1	430.813	490.555	374.697	328.07	448.429	349.675
KWMTBOMO06232.mrna1	241.202	270.511	224.086	207.685	331.792	288.114
KWMTBOMO12098.mrna1	50.2019	83.8035	75.2979	184.765	204.198	213.533
KWMTBOMO10245.mrna1	252.924	310.007	303.672	277.023	266.031	273.94
KWMTBOMO09193.mrna1	52.4184	64.422	83.5651	363.55	366.854	393.804
KWMTBOMO04783.mrna1	223.892	249.015	211.006	278.789	317.941	303.828
KWMTBOMO08902.mrna1	190.609	203.603	204.942	373.802	355.055	405.036
KWMTBOMO10508.mrna1	100.012	87.7415	111.178	289.433	192.765	279.554
KWMTBOMO01881.mrna1	182.743	186.981	193.609	195.553	196.044	199.273
KWMTBOMO02500.mrna1	151.449	167.468	162.264	177.819	176.113	169.47
KWMTBOMO15769.mrna1	259.605	310.367	284.465	284.002	287.076	287.398
KWMTBOMO03500.mrna1	187.549	231.365	210.562	528.374	641.73	519.858
KWMTBOMO02035.mrna1	240.849	237.691	266.78	305.131	389.053	377.852
KWMTBOMO03987.mrna1	223.311	253.085	218.053	197.292	217.957	194.739
KWMTBOMO02438.mrna1	254.769	276.261	252.327	284.083	294.532	305.671
KWMTBOMO07274.mrna1	288.58	332.832	323.004	300.731	306.913	288.547
KWMTBOMO03412.mrna1	258.555	199.694	203.039	172.531	234.672	183.25
KWMTBOMO13902.mrna1	294.1	310.138	335.899	316.075	279.77	335.787
KWMTBOMO04181.mrna1	142.767	154.935	158.71	265.118	274.897	248.219
KWMTBOMO03488.mrna1	465.442	485.487	487.62	409.479	399.392	446.623
KWMTBOMO11096.mrna1	148.386	131.701	159.137	224.493	164.735	214.038
KWMTBOMO03302.mrna1	420.346	429.28	464.947	244.39	249.958	256.66
KWMTBOMO03975.mrna1	234.996	251.341	222.528	296.935	295.538	327.769
KWMTBOMO12350.mrna1	157.266	171.493	185.747	215.413	170.212	208.262
KWMTBOMO07263.mrna1	218.468	207.483	216.204	202.564	229.677	218.718
KWMTBOMO08056.mrna1	187.004	195.456	187.208	170.219	188.135	190.292
KWMTBOMO03626.mrna1	233.956	268.4	243.425	236.897	238.741	221.395
KWMTBOMO15405.mrna1	347.164	336	350.981	302.498	265.321	298.721
KWMTBOMO14420.mrna1	279.975	307.634	302.339	189.677	159.452	179.932
KWMTBOMO04168.mrna1	208.489	222.269	202.194	245.317	243.058	226.235
KWMTBOMO04007.mrna1	254.593	315.661	250.808	236.814	323.899	281.22
KWMTBOMO13714.mrna1	307.918	356.785	306.147	300.995	348.659	338.534
KWMTBOMO14731.mrna1	211.257	225.156	210.422	196.693	225.383	200.993
KWMTBOMO02630.mrna1	219.22	167.229	181.508	95.9537	103.294	95.8003
KWMTBOMO05364.mrna1	160.861	148.859	171.185	271.906	219.301	249.906
KWMTBOMO06152.mrna1	702.754	834.803	1012.96	421.914	373.256	379.063
KWMTBOMO10114.mrna1	130.91	122.419	126.453	213.212	176.58	191.163
novel.837	147.082	163.813	120.479	104.563	299.021	230.583
KWMTBOMO05687.mrna1	190.298	219.976	204.284	192.993	191.836	205.329
KWMTBOMO09369.mrna1	239.134	259.746	272.241	146.325	115.696	163.94
KWMTBOMO12388.mrna1	230.341	240.273	268.207	308.282	265.479	260.113
KWMTBOMO03894.mrna1	237.101	248.688	271.549	319.117	274.411	341.352
KWMTBOMO15118.mrna1	35.9068	34.109	32.3122	210.309	239.788	224.902
KWMTBOMO15592.mrna1	327.826	358.429	305.366	335.225	394.034	322.36
KWMTBOMO07600.mrna1	407.886	347.76	385.806	272.782	306.828	302.078
KWMTBOMO07855.mrna1	237.912	272.97	250.706	264.232	262.126	236.231
KWMTBOMO04605.mrna1	186.406	149.61	161.739	180.3	168.731	162.901
KWMTBOMO06291.mrna1	97.9346	115.747	114.666	154.109	145.112	147.161
KWMTBOMO01932.mrna1	190.509	204.877	191.091	235.728	311.132	269.488
KWMTBOMO01147.mrna1	247.869	242.815	255.658	249.394	228.338	235.005
KWMTBOMO05926.mrna1	166.622	177.481	176.226	335.382	306.278	308.689
KWMTBOMO04976.mrna1	196.739	211.547	174.627	184.151	206.186	180.186
KWMTBOMO03088.mrna1	142.026	159.675	149.287	155.61	160.273	155.662
KWMTBOMO08691.mrna1	551.763	555.2	541.444	237.638	238.942	218.188
KWMTBOMO14906.mrna1	189.478	163.882	218.281	410.949	267.737	380.568
KWMTBOMO07802.mrna1	248.326	247.875	226.116	241.892	274.918	262.615
KWMTBOMO03509.mrna1	118.542	98.3343	109.159	256.897	242.623	268.172
KWMTBOMO06344.mrna1	216.478	233.501	234.882	178.735	186.922	176.848
KWMTBOMO03686.mrna1	273.012	293.506	257.755	110.94	186.881	206.793
KWMTBOMO06566.mrna1	162.495	168.607	152.2	214.185	263.967	240.643
KWMTBOMO10023.mrna1	90.0108	72.4853	95.3171	204.706	169.147	239.045
KWMTBOMO13579.mrna1	93.8037	80.5795	82.6285	93.1663	105.043	93.0543
KWMTBOMO01637.mrna1	221.766	208.941	234.395	197.133	178.267	188.896
KWMTBOMO05149.mrna1	293.642	328.783	302.156	327.833	324.273	320.736
KWMTBOMO11511.mrna1	218.411	199.111	198.895	288.095	320.093	326.447
KWMTBOMO04264.mrna1	201.683	210.647	237.886	305.347	264	287.887
KWMTBOMO08607.mrna1	318.293	317.906	335.636	312.11	272.456	301.134
KWMTBOMO11710.mrna1	374.143	459.519	415.266	279.408	266.332	264.288
KWMTBOMO08542.mrna1	169.242	187.986	190.497	372.141	313.574	377.651
KWMTBOMO02495.mrna1	189.289	231.262	266.568	274.105	259.93	270.333
KWMTBOMO02122.mrna1	228.098	272.565	252.024	249.554	247.052	263.664
KWMTBOMO03130.mrna1	129.266	9.78336	61.7175	5.06291	5.83114	5.99518
novel.766	119.953	121.365	149.992	181.94	230.44	178.363
KWMTBOMO02148.mrna1	189.918	183.854	193.067	160.642	177.171	164.121
KWMTBOMO05770.mrna1	86.9338	83.3561	92.0926	298.584	278.311	364.255
KWMTBOMO10074.mrna1	261.793	255.551	250.129	216.693	218.078	257.966
KWMTBOMO12037.mrna1	287.529	298.506	309.066	274.584	247.617	276.801
KWMTBOMO02836.mrna1	123.884	130.596	125.817	221.163	203.147	217.219
KWMTBOMO09474.mrna1	187.285	194.363	222.253	248.226	190.307	256.693
KWMTBOMO15215.mrna1	272.133	272.609	250.703	217.862	229.052	216.964
KWMTBOMO08558.mrna1	196.446	201.051	211.24	248.266	209.014	250.931
KWMTBOMO11167.mrna1	139.5	162.951	156.839	215.747	191.276	193.35
KWMTBOMO11108.mrna1	64.0549	58.5691	68.4374	454.864	354.413	442.989
KWMTBOMO12685.mrna1	166.036	175.778	152.834	167.74	209.581	186.996
KWMTBOMO13406.mrna1	106.717	105.173	111.238	107.057	125.823	123.075
KWMTBOMO09119.mrna1	96.8396	110.351	134.389	242.983	166.637	242.287
KWMTBOMO03241.mrna1	230.408	272.613	223.668	160.703	225.319	209.955
KWMTBOMO09390.mrna1	226.738	210.133	217.617	251.322	250.746	246.618
KWMTBOMO12659.mrna1	191.641	214.979	205.876	196.355	197.77	190.518
KWMTBOMO02723.mrna1	252.996	271.883	297.934	234.8	222.185	231.87
KWMTBOMO12026.mrna1	173.544	199.28	180.623	244.613	286.722	243.684
KWMTBOMO06920.mrna1	108.322	111.352	125.472	119.481	125.247	129.558
KWMTBOMO02583.mrna1	82.3617	96.3102	93.2671	265.881	228.054	286.033
KWMTBOMO02728.mrna1	154.115	161.489	132.346	170.496	232.321	203.353
novel.191	312.97	291.957	327.765	285.096	287.994	281.163
KWMTBOMO07389.mrna1	247.231	230.187	192.613	149.618	214.232	157.709
KWMTBOMO12193.mrna1	175.042	178.557	156.826	211.01	291.498	241.022
KWMTBOMO05524.mrna1	147.523	130.576	133.824	164.627	199.519	192.272
KWMTBOMO08106.mrna1	227.32	203.149	202.735	256.589	257.915	251.799
KWMTBOMO13947.mrna1	88.7653	86.8799	94.3178	398.159	350.377	499.507
novel.545	152.838	9.24105	68.8235	1.29394	1.16659	1.65707
KWMTBOMO06806.mrna1	245.654	257.219	234.534	225.271	246.962	240.261
KWMTBOMO14947.mrna1	127.738	131.708	141.469	122.972	104.788	120.407
KWMTBOMO13041.mrna1	101.995	117.312	110.996	112.261	116.634	114.087
KWMTBOMO04326.mrna1	197.506	200.776	210.11	194.676	186.133	180.123
KWMTBOMO06593.mrna1	214.555	237.405	214.711	245.369	265.678	264.253
KWMTBOMO05809.mrna1	172.312	157.047	156.296	184.596	225.193	204.53
KWMTBOMO06110.mrna1	298.896	355.106	418.304	126.498	117.929	159.131
KWMTBOMO04263.mrna1	201.209	233.175	250.918	279.937	287.13	289.061
KWMTBOMO07373.mrna1	555.143	672.452	570.364	220.254	229.969	222.989
KWMTBOMO08956.mrna1	132.813	146.577	142.271	214.513	201.704	202.739
KWMTBOMO15892.mrna1	406.43	390.71	437.967	146.886	111.669	166.656
KWMTBOMO13972.mrna1	33.1297	48.1819	43.2958	91.3929	94.5106	94.116
KWMTBOMO04677.mrna1	177.353	195.22	184.737	173.109	209.442	192.487
KWMTBOMO09126.mrna1	271.757	363.231	355.655	221.128	193.816	225.778
KWMTBOMO10947.mrna1	149.819	146.24	150.17	241.863	186.292	216.627
KWMTBOMO16331.mrna1	14.5296	4.34518	9.85991	245.155	294.435	295.621
KWMTBOMO14014.mrna1	293.699	295.487	225.398	166.291	329.538	244.248
KWMTBOMO01662.mrna1	357.896	363.762	400.71	180.529	191.078	247.361
KWMTBOMO03203.mrna1	819.48	921.605	984.237	48.1606	44.2148	50.4146
KWMTBOMO13230.mrna1	367.304	412.967	375.691	228.145	250.074	229.026
KWMTBOMO15757.mrna1	140.06	152.924	156.268	172.163	152.969	168.852
KWMTBOMO05845.mrna1	173.732	199.589	204.699	234.758	225.897	240.436
KWMTBOMO08022.mrna1	136.513	115.539	126.052	192.867	178.061	179.995
KWMTBOMO03952.mrna1	208.904	214.686	182.898	231.571	278.186	246.369
KWMTBOMO14715.mrna1	176.842	199.599	196.423	223.603	193.255	199.022
KWMTBOMO12431.mrna1	245.525	246.047	254.117	173.047	167.901	170.365
KWMTBOMO02223.mrna1	45.9948	40.3152	42.0926	129.985	120.433	144.589
KWMTBOMO11771.mrna1	117.501	102.283	109.441	136.443	152.041	142.489
KWMTBOMO12400.mrna1	277.093	246.898	334.241	253.918	173.903	219.358
KWMTBOMO12580.mrna1	274.697	280.988	258.972	287.278	279.738	265.44
KWMTBOMO12674.mrna1	255.164	273.226	301.588	291.415	237.143	251.867
KWMTBOMO16455.mrna1	103.391	92.404	101.527	165.327	161.201	155.134
KWMTBOMO00916.mrna1	205.107	37.961	100.818	7.90707	7.34955	6.47977
KWMTBOMO09128.mrna1	76.444	80.6956	107.493	181.588	170.436	195.305
KWMTBOMO06760.mrna1	201.09	204.088	213.146	199.389	172.281	185.44
KWMTBOMO11558.mrna1	207.196	223.942	215.585	228.556	229.146	261.254
KWMTBOMO13945.mrna1	142.957	121.81	122.912	160.795	166.393	143.653
KWMTBOMO01956.mrna1	179.136	189.473	178.582	136.652	138.956	133.136
KWMTBOMO13704.mrna1	1155.78	1341.47	1301.34	17.2598	17.3143	12.1901
KWMTBOMO07564.mrna1	178.69	183.139	172.338	214.942	241.692	223.865
KWMTBOMO00923.mrna1	172.711	75.5774	114.013	22.735	25.8371	20.0761
KWMTBOMO07103.mrna1	155.136	137.129	148.277	212.379	203.396	216.526
KWMTBOMO12167.mrna1	142.093	157.247	130.698	153.564	166.137	137.869
KWMTBOMO05572.mrna1	162.074	161.156	143.461	152.254	173.377	147.081
KWMTBOMO06772.mrna1	293.043	297.881	272.903	143.546	157.813	153.973
KWMTBOMO04600.mrna1	108.329	100.28	126.295	153.437	136.441	183.861
KWMTBOMO10381.mrna1	135.405	133.584	132.559	218.582	266.072	242.32
KWMTBOMO13096.mrna1	259.891	347.716	279.151	192.556	197.428	202.306
KWMTBOMO09643.mrna1	327.703	347.13	331.385	219.993	272.477	234.111
KWMTBOMO12959.mrna1	271.92	329.551	286.142	271.413	295.707	258.334
KWMTBOMO06619.mrna1	151.026	169.792	133.939	156.21	158.283	149.888
KWMTBOMO11666.mrna1	285.151	301.569	292.162	195.605	181.145	182.383
KWMTBOMO13405.mrna1	192.165	198.203	197.662	152.535	156.253	141.483
KWMTBOMO09636.mrna1	153.367	148.866	144.804	147.588	203.005	201.507
KWMTBOMO01981.mrna1	340.85	333.733	397.15	242.306	206.164	271.067
KWMTBOMO13787.mrna1	125.103	137.104	126.896	169.987	146.939	144.905
KWMTBOMO05672.mrna1	248.761	241.07	212.468	183.73	213.96	188.605
KWMTBOMO16129.mrna1	429.43	460.124	499.716	181.523	149.461	149.805
KWMTBOMO16445.mrna1	243.489	277.478	296.677	164.245	126.747	191.677
KWMTBOMO14024.mrna1	143.553	143.391	146.891	152.441	162.38	157.176
KWMTBOMO05209.mrna1	78.0038	75.1028	92.814	133.373	132.844	142.777
KWMTBOMO02907.mrna1	164.931	204.37	166.449	234.289	270.962	258.057
KWMTBOMO02913.mrna1	162.451	107.282	107.975	79.7336	101.648	92.1909
KWMTBOMO04081.mrna1	148.923	71.9051	91.8083	68.5392	74.6693	62.1978
novel.144	282.627	412.108	334.985	121.538	146.652	127.196
KWMTBOMO02732.mrna1	264.799	256.424	266.686	164.344	179.291	167.955
KWMTBOMO04330.mrna1	171.419	151.926	152.294	166.45	171.966	168.827
KWMTBOMO13749.mrna1	161.532	157.894	166.711	221.254	182.508	210.215
KWMTBOMO02550.mrna1	52.3349	51.6208	64.0185	217.014	193.996	218.845
KWMTBOMO03303.mrna1	183.814	169.462	214.208	371.312	420.101	387.136
KWMTBOMO03207.mrna1	441.82	468.996	430.062	149.852	160.155	140.837
KWMTBOMO00293.mrna1	274.809	328.873	403.227	544.441	473.808	566.096
novel.1263	67.5287	102.195	84.5044	97.0732	108.44	100.338
KWMTBOMO09883.mrna1	92.0963	81.6532	82.9262	75.5481	77.0892	89.4385
KWMTBOMO09236.mrna1	141.341	135.923	131.834	153.282	168.651	167.018
KWMTBOMO11267.mrna1	145.949	13.3239	73.2086	3.49389	3.10001	2.83075
KWMTBOMO01405.mrna1	197.649	215.983	195.526	133.446	150.148	130.149
KWMTBOMO00995.mrna1	49.4197	61.2006	59.8456	322.341	329.79	314.561
KWMTBOMO02718.mrna1	180.348	192.598	173.663	197.79	257.504	218.448
KWMTBOMO07049.mrna1	70.1344	63.7961	67.8195	125.532	117.811	128.069
KWMTBOMO01525.mrna1	6.34454	7.2683	8.49838	193.834	201.495	225.34
KWMTBOMO01075.mrna1	161.942	158.875	151.616	158.926	156.497	158.204
KWMTBOMO00375.mrna1	111.906	123.408	125.234	218.946	172.702	214.22
KWMTBOMO02690.mrna1	63.7764	70.9681	77.8178	158.206	129.316	173.225
KWMTBOMO07323.mrna1	273.106	280.663	273.86	199.715	199.339	194.847
KWMTBOMO16333.mrna1	13.916	23.8985	17.5947	567.903	655.807	581.166
KWMTBOMO06767.mrna1	164.145	190.004	172.667	298.598	289.603	283.754
KWMTBOMO04301.mrna1	143.319	127.218	129.957	135.304	131.294	132.615
KWMTBOMO07176.mrna1	230.752	263.751	254.145	237.131	239.316	211.365
KWMTBOMO12775.mrna1	169.806	178.201	157.409	177.111	198.058	169.914
KWMTBOMO01576.mrna1	101.59	123.304	120.079	113.346	80.9494	111.696
KWMTBOMO04690.mrna1	154.469	178.187	160.078	163.781	167.411	166.064
KWMTBOMO11394.mrna1	292.344	332.167	328.356	203.185	181.623	190.434
KWMTBOMO05507.mrna1	134.794	155.015	131.834	217.085	229.786	230.097
KWMTBOMO11977.mrna1	177.191	183.345	156.913	139.088	154.273	144.455
KWMTBOMO01718.mrna1	71.4057	71.7231	71.5306	82.5481	64.0564	74.9948
KWMTBOMO00497.mrna1	212.882	238.868	269.425	410.269	354.912	427.318
KWMTBOMO06929.mrna1	167.411	159.913	155.151	188.484	197.044	184.009
KWMTBOMO13530.mrna1	201.403	205.042	188.134	117.249	129.154	119.327
KWMTBOMO02820.mrna1	78.1616	99.9251	100.641	89.7311	99.9887	102.242
KWMTBOMO15154.mrna1	65.8465	81.9621	91.9625	216.678	239.122	215.188
KWMTBOMO00291.mrna1	181.242	199.102	182.484	142.395	179.984	153.498
KWMTBOMO04806.mrna1	146.764	172.37	167.206	158.88	158.087	161.464
KWMTBOMO04424.mrna1	152.041	177.147	138.491	162.842	208.19	160.821
KWMTBOMO00839.mrna1	221.839	220.715	201.246	188.718	196.186	190.268
KWMTBOMO13706.mrna1	121.753	117.825	108.014	112.843	142.408	121.426
KWMTBOMO08976.mrna1	348.057	409.36	330.196	139.647	188.697	147.79
KWMTBOMO14705.mrna1	152.748	155.715	147.233	127.329	100.449	105.622
KWMTBOMO07814.mrna1	152.573	158.025	140.228	151.206	229.221	216.005
KWMTBOMO06660.mrna1	98.1679	106.833	107.22	101.806	105.888	105.935
KWMTBOMO16261.mrna1	150.684	113.941	121.185	68.766	75.5906	75.0359
KWMTBOMO05699.mrna1	84.5948	84.3508	81.5694	108.854	115.107	115.611
KWMTBOMO05728.mrna1	83.4336	104.282	92.0643	135.742	153.846	139.378
KWMTBOMO00680.mrna1	75.9985	72.9268	83.3867	116.528	88.1084	105.214
KWMTBOMO04333.mrna1	92.9605	119.335	117.34	149.89	140.788	161.156
KWMTBOMO13786.mrna1	125.597	133.106	119.596	147.015	196.745	178.482
KWMTBOMO08430.mrna1	181.443	211.14	224.146	173.683	136.651	153.557
KWMTBOMO06654.mrna1	185.438	195.643	174.251	181.126	237.075	203.648
KWMTBOMO09136.mrna1	74.146	72.6854	103.595	167.936	161.242	158.688
KWMTBOMO02185.mrna1	165.239	168.969	158.283	157.395	169.387	151.023
KWMTBOMO09374.mrna1	53.0259	65.4735	69.768	89.0137	74.9878	84.949
KWMTBOMO06373.mrna1	235.949	242.572	219.888	211.129	272.584	235.615
KWMTBOMO16096.mrna1	179.266	190.124	189.013	158.717	144.91	165.685
KWMTBOMO15781.mrna1	187.387	219.542	226.477	190.901	191.141	186.633
KWMTBOMO10337.mrna1	323.904	346.516	326.876	202.284	194.705	201.767
KWMTBOMO09542.mrna1	170.413	178.383	192.019	172.017	139.342	160.723
KWMTBOMO07081.mrna1	156.853	155.986	146.938	118.895	146.799	127.95
KWMTBOMO00827.mrna1	49.9835	59.2521	55.8744	396.998	340.847	470.28
KWMTBOMO02530.mrna1	40.4624	51.0848	49.787	144.57	116.389	138.674
KWMTBOMO04479.mrna1	127.83	97.4376	111.557	129.24	127.76	118.536
KWMTBOMO01933.mrna1	111.783	96.414	87.3507	99.3106	158.408	135.947
KWMTBOMO09885.mrna1	66.4837	57.5461	62.4043	123.275	121.485	140.858
KWMTBOMO14890.mrna1	122.826	112.606	107.97	124.588	123.43	112.452
KWMTBOMO12895.mrna1	210.768	218.604	214.852	173.051	165.719	157.089
KWMTBOMO04407.mrna1	163.178	128.885	134.676	130.425	155.805	133.997
KWMTBOMO09900.mrna1	67.2768	57.111	58.4964	97.8465	97.7221	90.5082
KWMTBOMO02865.mrna1	7.02823	12.9666	14.4159	49.3394	55.4399	48.4351
KWMTBOMO15057.mrna1	190.991	254.339	235.793	192.718	158.787	178.144
KWMTBOMO10399.mrna1	169.4	179.867	206.316	170.115	135.752	192.125
KWMTBOMO06108.mrna1	83.0737	101.812	89.3466	115.45	177.608	136.273
KWMTBOMO07780.mrna1	132.299	156.808	138.451	151.294	165.202	148.901
KWMTBOMO12390.mrna1	8.12473	7.15073	4.49827	157.036	170.737	177.652
KWMTBOMO12332.mrna1	131.992	146.06	120.234	149.907	219.249	220.177
KWMTBOMO04547.mrna1	39.401	34.3699	36.7889	72.9116	73.7068	71.4499
KWMTBOMO03113.mrna1	200.292	202.934	202.028	180.923	185.57	158.614
KWMTBOMO02241.mrna1	196.784	228.479	203.465	183.069	199.525	184.101
KWMTBOMO11974.mrna1	123.039	114.966	100.873	168.179	181.619	174.598
KWMTBOMO07306.mrna1	146.836	217.219	173.328	299.577	391.354	355.548
KWMTBOMO02567.mrna1	135.647	152.381	156.658	114.514	85.637	98.9104
KWMTBOMO12286.mrna1	226.163	232.061	230.807	186.492	165.05	173.629
KWMTBOMO07723.mrna1	59.3262	66.6683	70.3207	72.4914	56.4594	70.9647
KWMTBOMO01885.mrna1	233.916	239.286	215.854	170.446	179.157	177.138
KWMTBOMO10382.mrna1	97.1547	94.8371	98.9537	119.966	118.611	125.468
KWMTBOMO04789.mrna1	185.372	213.424	172.76	161.22	167.824	160.438
KWMTBOMO04740.mrna1	116.216	102.836	116.759	229.215	226.613	245.508
KWMTBOMO15428.mrna1	163.81	182.267	177.846	199.519	188.931	191.633
KWMTBOMO08960.mrna1	342.23	354.927	353.576	213.859	216.054	203.142
KWMTBOMO12389.mrna1	124.029	131.067	123.658	147.408	144.937	145.286
KWMTBOMO03916.mrna1	164.634	166.19	163.398	172.618	191.566	167.566
KWMTBOMO15547.mrna1	179.518	194.839	174.38	140.418	147.1	135.891
KWMTBOMO14601.mrna1	64.1669	74.6888	55.6515	113.565	175.812	145.501
KWMTBOMO11311.mrna1	315.903	383.457	406.477	201.248	188.79	191.453
KWMTBOMO00486.mrna1	249.607	281.397	271.375	139.818	153.729	155.145
KWMTBOMO06646.mrna1	21.908	18.6678	24.5353	89.769	84.4991	78.5642
KWMTBOMO02835.mrna1	85.2396	74.058	85.0226	132.541	131.875	134.489
KWMTBOMO02833.mrna1	80.5162	64.8494	66.9595	105.15	129.839	117.718
KWMTBOMO06872.mrna1	44.8231	50.5453	48.7565	149.057	127.133	156.227
KWMTBOMO06076.mrna1	102.318	99.2469	100.708	145.077	140.441	143.789
KWMTBOMO13984.mrna1	68.3839	41.7542	48.9991	104.954	105.839	113.233
KWMTBOMO13216.mrna1	139.568	156.487	151.697	175.358	171.139	170.237
KWMTBOMO08980.mrna1	57.3984	57.3907	42.4483	89.6761	124.112	101.695
KWMTBOMO11110.mrna1	147.626	140.836	159.356	167.229	157.249	169.115
KWMTBOMO12084.mrna1	192.531	190.64	168.727	225.282	268.447	250.492
KWMTBOMO05987.mrna1	141.658	149.754	140.567	139.89	148.121	140.018
KWMTBOMO13236.mrna1	94.0139	134.526	130.793	166.132	180.611	167.839
KWMTBOMO04914.mrna1	151.716	156.104	153.423	135.494	145.721	162.913
KWMTBOMO15123.mrna1	156.201	148.142	156.694	165.645	166.469	158.038
KWMTBOMO06558.mrna1	202.728	228.998	186.511	179.443	202.837	175.085
KWMTBOMO09075.mrna1	130.119	117.112	112.993	108.222	118.541	112.138
KWMTBOMO05205.mrna1	139.683	135.965	166.675	196.864	177.728	185.36
KWMTBOMO14945.mrna1	81.9906	89.4879	90.8833	80.0266	78.2396	85.9506
KWMTBOMO01666.mrna1	77.1816	24.257	51.7997	106.345	84.8275	97.2818
KWMTBOMO12212.mrna1	190.511	179.076	182.843	143.109	164.221	163.511
KWMTBOMO07374.mrna1	308.832	359.159	352.783	196.793	189.489	188.639
KWMTBOMO05357.mrna1	64.3168	66.9158	75.4193	105.643	79.5544	95.3013
KWMTBOMO01999.mrna1	102.873	111.566	111.628	224.358	264.97	247.219
KWMTBOMO00592.mrna1	160.691	177.689	168.608	157.357	204.134	194.2
KWMTBOMO12213.mrna1	185.933	195.402	194.522	165.015	160.583	162.358
KWMTBOMO12401.mrna1	204.928	219.178	245.505	173.645	154.14	176.158
KWMTBOMO15208.mrna1	404.688	378.858	360.359	14.4127	15.1894	16.7461
KWMTBOMO05920.mrna1	183.281	226.641	185.675	183.687	201.112	170.156
KWMTBOMO12709.mrna1	405.382	412.977	443.492	191.139	192.576	201.96
KWMTBOMO00837.mrna1	129.867	120.292	117.895	118.814	127.635	111.273
KWMTBOMO11191.mrna1	134.335	129.252	122.276	125.447	124.27	113.403
KWMTBOMO01091.mrna1	179.953	196.055	172.263	159.647	195.277	172.383
KWMTBOMO01790.mrna1	192.332	212.878	204.187	219.562	194.322	205.94
KWMTBOMO08930.mrna1	159.416	152.813	160.077	116.694	127.802	115.995
KWMTBOMO08663.mrna1	149.407	144.26	134.763	151.849	141.303	148.555
KWMTBOMO01621.mrna1	105.014	121.466	100.656	137.433	172.419	150.253
KWMTBOMO09209.mrna1	109.053	130.382	128.178	124.821	118.492	131.98
KWMTBOMO02697.mrna1	81.0933	77.448	72.1517	79.6462	96.247	81.6274
novel.1214	120.211	23.3411	69.1199	11.5434	13.0597	12.7297
KWMTBOMO12930.mrna1	101.922	102.679	102.934	124.8	130.745	131.337
KWMTBOMO15913.mrna1	61.3665	71.9436	76.4643	77.4302	60.3303	95.7324
KWMTBOMO13098.mrna1	240.995	296.333	232.905	169.548	148.582	141.641
KWMTBOMO12038.mrna1	195.952	206.944	212.376	183.189	172.719	196.465
KWMTBOMO06474.mrna1	105.929	112.161	113.699	143.897	128.105	136.808
KWMTBOMO10916.mrna1	129.216	124.806	118.528	116.609	124.23	119.801
KWMTBOMO02165.mrna1	56.4609	59.7204	63.3963	62.481	50.8107	60.6515
KWMTBOMO06038.mrna1	97.0257	98.3011	105.258	113.627	108.866	117.43
KWMTBOMO01312.mrna1	158.336	146.073	146.954	127.808	147.822	135.895
KWMTBOMO16088.mrna1	104.518	10.0187	43.1225	9.57288	6.18835	9.81927
KWMTBOMO03338.mrna1	160.273	156.436	149.68	141.176	168.133	147.016
KWMTBOMO12310.mrna1	145.642	172.682	143.275	153.737	181.908	175.013
KWMTBOMO08642.mrna1	185.289	153.247	168.848	152.69	137.985	144.691
KWMTBOMO01606.mrna1	223.588	232.972	225.677	150.646	154.556	136.445
novel.181	6.00343	9.86977	6.79144	35.5695	29.9575	44.7824
KWMTBOMO09216.mrna1	105.495	107.055	125.436	192.76	167.05	206.633
KWMTBOMO15407.mrna1	180.935	198.47	173.761	153.65	179.597	156.064
KWMTBOMO02693.mrna1	76.1006	90.1163	85.0868	190.159	197.7	219.832
KWMTBOMO15070.mrna1	111.082	108.554	109.185	120.178	121.056	126.412
KWMTBOMO10998.mrna1	232.141	241.074	263.001	147.116	146.901	147.239
KWMTBOMO09208.mrna1	104.578	121.403	129.013	119.51	116.481	123.735
KWMTBOMO11161.mrna1	150.925	147.837	153.052	132.665	143.961	138.435
KWMTBOMO00679.mrna1	69.5107	84.6741	76.5876	88.6085	95.3815	93.2867
KWMTBOMO14415.mrna1	123.821	99.2707	100.87	105.236	120.369	111.513
KWMTBOMO05562.mrna1	146.971	168.64	149.621	123.181	120.332	120.853
KWMTBOMO04769.mrna1	313.463	333.511	339.944	165.919	144.357	149.143
KWMTBOMO04781.mrna1	160.396	168.54	188.11	152.329	119.673	149.957
KWMTBOMO07538.mrna1	80.0617	89.7157	97.8783	141.678	130.048	151.011
KWMTBOMO14027.mrna1	264.468	288.043	247.86	143.911	195.311	164.923
KWMTBOMO01114.mrna1	160.626	154.352	165.258	184.004	156.08	169.897
KWMTBOMO02928.mrna1	136.127	133.383	114.977	99.1605	126.39	106.196
KWMTBOMO12437.mrna1	11.0097	23.7206	19.0281	519.62	528.711	505.608
KWMTBOMO16241.mrna1	13.0321	12.8628	12.5988	104.213	139.719	121.542
KWMTBOMO13037.mrna1	253.204	265.61	297.149	129.404	121.378	132.088
KWMTBOMO05820.mrna1	111.977	138.187	123.248	218.513	253.558	248.612
KWMTBOMO12734.mrna1	111.883	122.032	108.671	105.579	117.589	106.43
KWMTBOMO04520.mrna1	174.13	181.645	166.774	227.423	251.867	239.99
KWMTBOMO09052.mrna1	98.1134	95.7834	88.7019	160.278	160.134	153.092
KWMTBOMO16403.mrna1	71.0913	76.4313	73.9907	146.821	154.118	153.347
KWMTBOMO02992.mrna1	83.7482	85.7194	84.2236	95.5814	100.656	107.721
KWMTBOMO05892.mrna1	93.6242	116.107	112.107	145.774	133.797	130.091
KWMTBOMO15240.mrna1	13.8102	38.1649	31.3293	26.7638	33.0654	25.4197
KWMTBOMO12243.mrna1	47.2377	54.2148	49.9013	95.6082	85.7385	81.1548
KWMTBOMO14428.mrna1	57.0918	62.3439	53.7101	80.8692	101.198	80.3549
KWMTBOMO11202.mrna1	126.145	122.076	130.517	107.864	112.869	118.072
KWMTBOMO11008.mrna1	27.4232	22.5027	28.4979	84.9873	70.7731	78.4003
KWMTBOMO04821.mrna1	157.394	137.963	147.314	168.25	179.554	179.396
KWMTBOMO10936.mrna1	154.896	175.348	161.407	149.529	193.149	161.704
KWMTBOMO09658.mrna1	101.348	99.4064	112.802	304.247	242.324	322.742
KWMTBOMO11527.mrna1	405.658	493.091	462.158	228.255	222.113	216.723
KWMTBOMO14691.mrna1	111.075	109.652	103.076	138.017	158.988	162.289
KWMTBOMO00020.mrna1	143.549	184.766	158.259	185.354	222.449	213.062
KWMTBOMO14446.mrna1	124.222	77.2701	86.3706	76.7935	79.7823	79.5886
KWMTBOMO06968.mrna1	28.5798	36.9677	51.2221	179.909	134.733	154.378
KWMTBOMO00793.mrna1	211.255	222.933	220.409	168.609	161.368	168.098
KWMTBOMO14594.mrna1	35.9401	34.594	39.5423	91.1515	81.0135	87.4108
KWMTBOMO11077.mrna1	105.291	107.137	104.413	117.666	91.2939	105.242
KWMTBOMO14480.mrna1	168.82	177.413	247.487	90.1959	67.8505	92.1238
KWMTBOMO02064.mrna1	89.7226	87.9593	93.8965	148.94	138.272	157.228
KWMTBOMO12492.mrna1	160.33	229.746	175.425	191.931	247.279	207.382
KWMTBOMO09125.mrna1	160.765	179.542	233.862	139.71	101.39	155.225
KWMTBOMO04137.mrna1	722.454	837.503	832.389	74.6582	83.8822	88.3829
KWMTBOMO12199.mrna1	126.431	121.022	123.235	140.533	136.602	137.375
KWMTBOMO04712.mrna1	107.916	112.845	125.156	114.486	127.691	116.318
KWMTBOMO04327.mrna1	122.994	95.8334	139.464	118.189	97.1953	118.658
KWMTBOMO08311.mrna1	58.6795	59.9702	54.6279	70.6665	71.7498	67.6427
KWMTBOMO11045.mrna1	78.04	89.1018	101.852	182.887	145.08	187.904
KWMTBOMO07509.mrna1	397.995	347.149	408.913	249.436	224.568	295.295
KWMTBOMO09621.mrna1	129.226	140.303	139.405	141.632	140.826	139.216
KWMTBOMO11061.mrna1	133.925	130.656	123.737	147.19	151.635	139.073
KWMTBOMO13283.mrna1	124.333	134.086	124.37	133.682	139.134	132.432
KWMTBOMO03146.mrna1	88.9015	102.851	96.3306	135.363	141.79	144.576
KWMTBOMO06149.mrna1	19.8238	14.5564	22.505	88.0544	64.6464	84.8152
KWMTBOMO08066.mrna1	66.0951	66.252	56.0904	145.829	148.659	162.247
KWMTBOMO06226.mrna1	185.385	198.206	211.891	185.955	174.715	201.084
KWMTBOMO11468.mrna1	103.293	98.7861	98.161	141.311	146.831	142.791
KWMTBOMO14582.mrna1	114.409	61.6032	80.3919	45.8832	56.4505	47.4408
KWMTBOMO03092.mrna1	126.802	54.5452	83.1717	29.7382	25.4008	27.18
KWMTBOMO02361.mrna1	126.157	90.3033	97.7837	88.0854	80.8996	96.2439
KWMTBOMO08743.mrna1	139.107	144.477	132.352	112.499	119.288	121.703
KWMTBOMO03974.mrna1	82.4302	78.2164	82.5013	90.6259	99.3925	94.7608
KWMTBOMO10553.mrna1	66.1064	36.7975	42.4013	145.747	147.34	137.292
KWMTBOMO01796.mrna1	135.819	149.922	129.271	141.45	153.062	142.092
KWMTBOMO06936.mrna1	7.3981	13.0765	13.1834	10.3864	10.6082	13.7606
KWMTBOMO15063.mrna1	175.682	184.177	167.772	138.355	152.391	145.09
KWMTBOMO02080.mrna1	72.6378	80.186	65.013	57.9116	70.5841	60.5775
KWMTBOMO02470.mrna1	102.632	107.037	102.308	105.459	118.458	104.371
KWMTBOMO07499.mrna1	135.217	100.039	109.893	99.0211	113.585	113.306
KWMTBOMO14129.mrna1	0.646922	0.824086	0.688787	48.3743	33.9319	48.9338
KWMTBOMO04762.mrna1	105.089	113.426	112.34	131.372	118.833	123.644
KWMTBOMO07686.mrna1	70.771	82.6143	63.256	99.1836	128.856	105.823
KWMTBOMO06049.mrna1	99.7146	86.3099	97.9261	111.035	102.591	112.909
KWMTBOMO06046.mrna1	61.1111	50.9947	46.1883	87.6207	115.081	106.888
KWMTBOMO02577.mrna1	136.478	135.918	137.662	74.9177	68.3424	77.8087
KWMTBOMO14208.mrna1	277.949	327.842	305.565	127.048	118.306	124.322
novel.534	25.5301	33.6231	31.9436	97.2196	109.307	107.918
KWMTBOMO02893.mrna1	143.156	139.946	152.069	180.936	156.268	169.063
KWMTBOMO01170.mrna1	187.886	200.809	170.575	105.979	118.608	106.533
KWMTBOMO05974.mrna1	116.611	116.049	109.574	120.29	126.888	115.239
KWMTBOMO06111.mrna1	122.152	113.166	114.466	88.5833	91.0846	85.3782
KWMTBOMO14856.mrna1	185.367	213.521	182.143	144.569	161.738	155.747
KWMTBOMO11281.mrna1	163.588	182.633	165.291	151.475	158.524	145.838
KWMTBOMO12334.mrna1	100.838	69.1175	82.8285	75.0483	75.6772	76.5647
KWMTBOMO07771.mrna1	95.0708	92.3169	92.5369	114.761	110.839	115.724
KWMTBOMO01401.mrna1	185.02	209.082	184.329	113.192	115.314	104.432
KWMTBOMO11553.mrna1	54.5445	63.0244	55.8058	78.9286	87.9627	81.4311
KWMTBOMO14038.mrna1	3.8885	7.07627	4.52458	221.354	236.382	216.636
KWMTBOMO14120.mrna1	90.6095	107.197	88.4544	120.093	135.122	124.556
KWMTBOMO01304.mrna1	204.457	242.88	204.993	245.826	263.017	267.984
KWMTBOMO16329.mrna1	189.059	202.378	197.819	143.583	138.898	142.877
KWMTBOMO02450.mrna1	138.714	147.229	149.189	121.812	125.495	121.264
KWMTBOMO01788.mrna1	71.0365	63.5169	61.2783	98.6647	87.6335	81.3192
KWMTBOMO09622.mrna1	126.161	131.735	124.524	166.069	180.382	183.701
KWMTBOMO01267.mrna1	3.41554	4.11289	5.0204	118.131	108.938	104.22
KWMTBOMO06244.mrna1	230.383	259.766	237.818	152.327	155.955	146.439
KWMTBOMO13370.mrna1	81.0389	88.867	88.8224	84.7608	86.7967	91.9343
KWMTBOMO13200.mrna1	115.406	114.434	104.187	119.418	136.311	120.745
KWMTBOMO02157.mrna1	18.1216	33.6193	33.2972	701.265	702.299	661.731
novel.544	142.968	139.94	126.096	133.977	165.142	149.668
KWMTBOMO15121.mrna1	115.659	126.485	114.7	107.694	118.956	114.141
KWMTBOMO14967.mrna1	141.755	119.635	125.164	96.1508	103.683	100.437
KWMTBOMO01274.mrna1	141.733	128.849	127.646	122.723	136.762	122.441
KWMTBOMO13072.mrna1	275.398	279.352	292.299	116.802	118.399	139.795
KWMTBOMO13493.mrna1	139.747	140.196	120.584	135.818	155.78	137.389
KWMTBOMO00200.mrna1	102.72	116.472	113.009	156.656	141.621	150.233
KWMTBOMO07856.mrna1	98.0172	89.1503	89.7121	144.321	155.456	165.103
KWMTBOMO14346.mrna1	145.792	159.013	150.867	126.051	130.222	132.936
KWMTBOMO09228.mrna1	111.776	98.2384	103.145	107.716	118.535	123.172
KWMTBOMO07018.mrna1	25.2803	20.0045	24.6298	163.536	119.551	179.544
KWMTBOMO01186.mrna1	152.642	153.236	150.05	121.326	134.731	109.14
KWMTBOMO05326.mrna1	8.56239	18.7894	15.3899	70.4739	74.4574	68.9687
KWMTBOMO13721.mrna1	172.802	197.002	178.062	163.065	184.583	167.445
novel.49	31.2445	33.5026	39.6323	58.1935	96.9874	107.023
KWMTBOMO04169.mrna1	92.2905	100.609	106.476	92.905	98.3713	103.618
KWMTBOMO13568.mrna1	174.587	153.41	143.604	84.9222	97.3652	74.6839
KWMTBOMO10959.mrna1	20.0035	19.8435	15.7852	107.02	116.33	117.73
KWMTBOMO08953.mrna1	158.366	102.884	133.51	84.0912	71.5795	81.295
KWMTBOMO13703.mrna1	85.5645	97.147	87.334	102.826	112.346	100.235
KWMTBOMO14033.mrna1	161.991	208.474	190.515	85.1194	66.7678	78.742
KWMTBOMO14690.mrna1	105.97	107.424	104.259	132.769	135.172	127.95
KWMTBOMO01516.mrna1	122.181	113.132	122.037	123.131	124.031	131.031
KWMTBOMO09631.mrna1	157.009	167.443	161.374	139.812	162.21	147.2
KWMTBOMO04427.mrna1	108.156	127.92	103.567	141.429	161.276	144.952
KWMTBOMO01960.mrna1	174.312	216.574	205.612	255.686	258.755	244.455
KWMTBOMO13117.mrna1	155.278	158.436	144.112	132.052	141.746	130.891
KWMTBOMO16130.mrna1	253.379	278.935	317.882	132.881	103.186	115.837
KWMTBOMO14946.mrna1	65.1609	73.3588	77.9896	65.1198	66.2107	70.302
KWMTBOMO15046.mrna1	314.488	558.825	504.709	103.332	110.188	100.787
KWMTBOMO10016.mrna1	80.9762	86.1669	72.5821	96.7995	116.848	94.5234
KWMTBOMO13849.mrna1	123.746	135.913	133.156	134.84	109.082	120.237
KWMTBOMO10555.mrna1	34.8091	26.2684	30.2196	183.161	195.571	165.422
KWMTBOMO07907.mrna1	132.578	133.879	115.716	99.0734	120.56	109.536
KWMTBOMO05259.mrna1	79.4026	74.9275	72.404	115.94	136.017	135.505
KWMTBOMO15341.mrna1	127.102	77.265	91.5884	34.465	42.2654	36.9489
KWMTBOMO08391.mrna1	19.6762	20.2543	20.6674	125.079	101.21	118.913
KWMTBOMO04477.mrna1	160.893	181.773	164.14	150.035	137.182	137.718
KWMTBOMO06257.mrna1	166.023	149.353	132.373	67.6355	86.7155	73.002
KWMTBOMO15290.mrna1	286.527	362.39	381.691	170.19	162.23	194.659
KWMTBOMO04603.mrna1	77.97	74.5733	79.2091	123.036	99.338	118.358
KWMTBOMO07857.mrna1	59.7043	17.9158	35.7384	62.9497	68.6855	73.7572
KWMTBOMO01720.mrna1	158.327	153.77	145.721	139.232	145.042	120.503
KWMTBOMO11192.mrna1	81.4084	55.2271	77.8937	124.918	102.756	133.417
KWMTBOMO10544.mrna1	143.553	112.84	141.838	141.042	101.885	127.07
KWMTBOMO13961.mrna1	88.314	86.0537	82.2755	118.432	155.223	150.296
KWMTBOMO01799.mrna1	110.921	99.1451	102.9	114.479	123.308	105.386
KWMTBOMO03722.mrna1	63.7278	65.257	69.1343	91.0416	76.8051	85.3776
KWMTBOMO05631.mrna1	54.2633	55.2779	52.4212	74.362	73.1497	73.5007
KWMTBOMO03159.mrna1	54.2356	88.8787	49.1017	56.7556	65.486	61.2255
KWMTBOMO09034.mrna1	185.923	210.802	201.121	129.739	126.121	126.888
KWMTBOMO12495.mrna1	59.4306	58.2617	53.0736	95.9856	104.769	99.0242
KWMTBOMO13844.mrna1	163.071	153.263	159.063	125.91	147.954	119.014
KWMTBOMO05683.mrna1	109.753	110.047	111.901	90.9602	100.7	91.7199
KWMTBOMO13882.mrna1	101.445	104.333	92.9194	175.893	185.787	183.483
KWMTBOMO14627.mrna1	86.9353	82.3743	87.7538	114.68	102.054	99.1167
KWMTBOMO14687.mrna1	82.1247	126.182	80.4184	86.1658	94.6373	85.7269
KWMTBOMO05479.mrna1	212.524	237.057	194.635	123.89	139.328	118.878
KWMTBOMO14422.mrna1	104.748	99.6622	108.35	88.5937	88.4873	84.96
KWMTBOMO16234.mrna1	354.578	385.852	404.69	95.9848	102.383	105.462
KWMTBOMO01171.mrna1	137.527	173.817	173.45	99.2663	90.1893	117.446
KWMTBOMO06880.mrna1	34.1098	38.8974	36.343	131.613	103.902	148.147
KWMTBOMO14765.mrna1	169.305	198.705	186.94	124.095	158.305	142.295
KWMTBOMO12844.mrna1	157.672	154.534	176.857	165.917	120.221	148.163
KWMTBOMO08913.mrna1	101.181	110.285	96.6458	113.466	122.283	105.229
KWMTBOMO06818.mrna1	91.0043	96.4311	91.1985	109.207	133.065	114.057
KWMTBOMO02839.mrna1	129.57	130.154	126.004	102.364	125.829	107.155
KWMTBOMO02626.mrna1	24.8035	30.7755	28.5395	122.021	114.029	121.186
KWMTBOMO15626.mrna1	106.417	114.289	100.834	130.651	139.102	121.458
KWMTBOMO10208.mrna1	129.836	141.589	135.988	140.695	134.098	145.411
KWMTBOMO01368.mrna1	111.582	102.143	100.92	103.437	120.134	111.596
KWMTBOMO05783.mrna1	52.7403	48.4665	45.2441	69.4548	85.8714	73.0359
KWMTBOMO04064.mrna1	1.04839	0.702897	0.881242	36.3743	35.5452	38.9152
KWMTBOMO02053.mrna1	85.1538	76.0834	81.916	96.2243	101.244	99.454
KWMTBOMO00197.mrna1	60.5205	73.2235	65.074	72.1245	69.5226	68.6107
KWMTBOMO05056.mrna1	174.613	161.053	157.258	103.842	111.007	106.38
KWMTBOMO06664.mrna1	87.9264	92.9742	87.354	93.5397	99.3621	93.5467
KWMTBOMO02526.mrna1	43.9899	39.3999	46.42	47.5621	41.3503	50.4163
KWMTBOMO08539.mrna1	77.1257	91.1383	80.5806	100.423	96.2956	96.5722
novel.526	152.644	202.653	168.798	117.843	142.228	117.531
KWMTBOMO12620.mrna1	132.543	148.159	137.944	109.828	100.182	99.8019
KWMTBOMO07417.mrna1	21.3044	17.0777	18.6077	161.703	121.636	195.696
KWMTBOMO10411.mrna1	51.1443	52.813	48.8668	79.8611	86.3733	78.3063
KWMTBOMO05948.mrna1	0.110357	0	0.0587495	43.1908	43.0617	58.2445
KWMTBOMO04599.mrna1	176.427	163.905	149.424	119.388	145.942	118.243
KWMTBOMO13907.mrna1	87.9385	95.8021	83.8711	87.6881	101.125	107.615
KWMTBOMO01482.mrna1	66.2971	81.6803	82.7815	114.574	115.599	119.04
KWMTBOMO05890.mrna1	152.311	164.705	160.703	138.291	121.693	127.078
KWMTBOMO02193.mrna1	154.702	171.893	172.933	82.0186	77.4106	79.1631
KWMTBOMO01800.mrna1	45.3224	37.8597	37.8966	52.2559	62.931	53.6714
KWMTBOMO11560.mrna1	155.596	162.488	150.415	102.728	106.17	102.71
KWMTBOMO02653.mrna1	600.311	737.066	675.443	52.2078	72.1549	62.7765
KWMTBOMO05760.mrna1	97.2504	95.5435	86.4027	101.642	110.145	106.918
KWMTBOMO04344.mrna1	200.369	242.518	234.762	128.245	116.807	125.844
KWMTBOMO04584.mrna1	155.031	178.87	155.841	107.232	120.659	106.526
KWMTBOMO11600.mrna1	141.85	157.795	157.58	130.363	102.162	113.231
KWMTBOMO06231.mrna1	137.137	131.361	150.948	118.938	106.998	126.221
KWMTBOMO11401.mrna1	230.694	240.563	236.388	140.958	123.621	124.293
KWMTBOMO16465.mrna1	77.7544	99.5277	105.972	104.028	95.2565	97.9457
KWMTBOMO03919.mrna1	143.56	149.106	133.744	138.633	177.53	150.086
KWMTBOMO09275.mrna1	97.4776	91.4299	84.4769	91.0967	142.111	138.37
KWMTBOMO01918.mrna1	234.281	258.877	222.094	112.238	143.259	127.21
KWMTBOMO15317.mrna1	75.3068	79.5262	81.4028	108.06	83.3656	103.922
KWMTBOMO14013.mrna1	102.6	65.9515	85.8537	50.9731	47.6232	50.607
KWMTBOMO02115.mrna1	98.986	93.6494	81.5845	124.542	180.251	164.115
KWMTBOMO12001.mrna1	139.443	118.619	107.641	116.83	124.526	107.725
KWMTBOMO15849.mrna1	40.8307	42.7608	43.13	84.2553	72.8454	76.7074
KWMTBOMO02422.mrna1	88.7796	89.4076	79.7639	91.7021	105.981	95.4201
KWMTBOMO04826.mrna1	64.9611	73.1502	71.1393	87.7899	89.0982	89.2867
KWMTBOMO04786.mrna1	182.047	214.822	210.698	273.007	209.848	232.351
KWMTBOMO07837.mrna1	9.06588	10.1304	12.0234	193.264	193.779	217.071
KWMTBOMO12611.mrna1	132.662	140.104	137.259	128.114	111.281	123.73
KWMTBOMO02269.mrna1	102.254	88.1781	101.658	123.213	105.616	113.925
KWMTBOMO08006.mrna1	80.2065	80.5468	74.4108	88.0487	101.563	87.5952
KWMTBOMO06912.mrna1	58.2407	63.746	61.9637	90.9973	88.2164	83.2476
KWMTBOMO06172.mrna1	126.072	145.708	134.763	127.706	136.405	123.555
KWMTBOMO11772.mrna1	102.047	115.039	103.806	106.348	156.67	129.461
KWMTBOMO11486.mrna1	134.502	130.971	122.989	103.841	112.645	109.759
KWMTBOMO11436.mrna1	186.33	185.071	228.991	141.229	106.4	149.535
KWMTBOMO14251.mrna1	129.919	157.587	142.394	107.482	125.167	143.8
KWMTBOMO06081.mrna1	28.1094	24.6001	27.5827	82.635	63.9049	77.1227
KWMTBOMO15505.mrna1	99.9684	85.0353	103.491	197.394	162.195	167.445
KWMTBOMO12449.mrna1	120.536	152.008	136.228	113.629	127.847	114.614
KWMTBOMO12744.mrna1	154.078	160.178	168.202	136.573	146.428	151.562
KWMTBOMO04987.mrna1	140.682	164.726	162.401	150.807	127.136	137.031
KWMTBOMO02502.mrna1	86.3929	97.3503	98.0968	127.014	106.883	123.668
novel.1250	103.938	104.488	98.5123	115.196	167.23	141.635
KWMTBOMO08656.mrna1	160.748	169.668	144.359	92.4219	115.244	98.0948
KWMTBOMO08204.mrna1	95.0134	99.8748	106.129	154.37	116.807	148.814
KWMTBOMO04308.mrna1	674.253	736.286	734.46	34.2643	38.019	32.0966
KWMTBOMO11448.mrna1	92.0685	94.6836	101.049	103.755	97.4169	111.905
KWMTBOMO09215.mrna1	37.1902	64.17	77.3706	439.642	466.477	434.825
KWMTBOMO08525.mrna1	91.8096	95.1991	101.183	129.266	105.888	123.858
KWMTBOMO07329.mrna1	86.3534	69.3309	69.3573	79.7962	83.1333	79.0314
KWMTBOMO05700.mrna1	74.244	80.3635	69.95	93.3562	120.29	117.052
KWMTBOMO11020.mrna1	37.1921	39.1328	42.887	156.183	117.063	174.12
KWMTBOMO11015.mrna1	17.7595	26.291	23.1961	84.4439	82.2511	75.1303
KWMTBOMO00783.mrna1	126.631	130.32	123.014	107.56	115.205	110.154
KWMTBOMO14175.mrna1	56.1139	41.5815	52.4878	54.9491	54.2533	54.1998
KWMTBOMO05686.mrna1	93.347	82.7964	93.594	95.2759	118.946	99.4011
KWMTBOMO07009.mrna1	55.9191	53.4145	62.7299	153.898	131.677	137.994
KWMTBOMO04691.mrna1	107.585	107.28	105.015	104.591	127.692	117.601
KWMTBOMO10763.mrna1	218.624	80.9836	438.87	149.878	127.118	165.199
KWMTBOMO11127.mrna1	41.8785	35.5054	40.285	54.9208	47.049	55.8342
KWMTBOMO05623.mrna1	119.549	133.474	122.954	109.878	114.75	107.928
KWMTBOMO05265.mrna1	39.6771	46.222	44.0705	87.9796	80.7749	84.5971
KWMTBOMO12242.mrna1	103.771	116.803	106.905	91.4387	87.1446	83.0515
KWMTBOMO15169.mrna1	121.301	120.612	121.571	104.444	94.3133	105.272
KWMTBOMO06883.mrna1	297.286	293.278	319.682	151.156	123.851	133.987
KWMTBOMO09669.mrna1	97.302	99.4039	97.124	113.457	119.051	108.479
KWMTBOMO05912.mrna1	73.1634	84.6838	76.4652	109.942	118.417	111.203
KWMTBOMO14041.mrna1	107.591	97.8916	97.8625	100.305	102.771	95.8363
KWMTBOMO15273.mrna1	71.7497	90.4516	75.1488	102.097	100.984	94.6944
KWMTBOMO04649.mrna1	121.399	140.201	140.582	89.8527	82.3851	84.9931
KWMTBOMO04183.mrna1	67.5169	65.2949	62.3184	87.547	92.1311	83.3276
KWMTBOMO14703.mrna1	82.6654	88.5117	86.5366	68.1176	64.5812	70.4319
KWMTBOMO08848.mrna1	91.8474	121.222	98.2249	95.2144	142.166	111.535
KWMTBOMO01115.mrna1	106.331	98.0302	110.954	90.4132	78.6406	85.8837
KWMTBOMO10444.mrna1	88.2705	73.5437	80.9753	80.2553	89.8171	91.7826
KWMTBOMO03607.mrna1	59.539	63.0031	58.9267	121.008	124.302	135.058
KWMTBOMO02328.mrna1	184.549	224.356	170.025	76.4326	116.7	101.773
KWMTBOMO04106.mrna1	117.555	123.776	115.952	94.7498	110.7	96.4322
KWMTBOMO07339.mrna1	101.68	88.289	79.8831	123.946	118.067	106.064
KWMTBOMO11416.mrna1	106.317	111.132	97.6063	94.5607	94.8586	90.6311
KWMTBOMO10127.mrna1	136.121	128.876	106.696	67.2992	81.8605	75.0891
KWMTBOMO09207.mrna1	175.868	181.662	169.888	138.785	178.579	147.357
KWMTBOMO05763.mrna1	106.069	112.269	95.0296	107.061	120.345	110.217
KWMTBOMO05521.mrna1	0.306379	0.304117	0.0466009	103.209	89.6554	104.205
KWMTBOMO06217.mrna1	88.9441	98.2565	109.842	94.7218	72.2318	96.9969
KWMTBOMO11685.mrna1	97.5833	104.592	101.642	104.473	143.246	149.066
KWMTBOMO07592.mrna1	65.0139	67.1047	64.7351	80.8811	78.9042	74.8597
KWMTBOMO03606.mrna1	114.007	113.65	115.38	148.57	103.471	158.716
KWMTBOMO13599.mrna1	117.679	112.014	115.871	101.695	113.714	99.252
KWMTBOMO11688.mrna1	118.674	132.463	103.823	99.308	115.041	120.119
KWMTBOMO12962.mrna1	113.582	124.456	108.171	130.417	137.527	117.861
KWMTBOMO02432.mrna1	97.4349	106.997	106.55	90.7346	94.7942	97.1593
KWMTBOMO15011.mrna1	475.02	520.412	502.359	116.557	115.565	118.043
KWMTBOMO11446.mrna1	154.446	154.429	170.641	129.7	115.996	136.74
KWMTBOMO04513.mrna1	91.1732	93.887	89.9818	78.3053	72.2843	65.8366
KWMTBOMO15758.mrna1	66.8073	72.5056	79.1168	86.5458	73.4741	89.3961
KWMTBOMO01351.mrna1	135.886	152.107	140.228	107.416	112.542	110.266
KWMTBOMO07076.mrna1	99.4004	93.6313	103.622	139.33	132.928	136.534
KWMTBOMO14979.mrna1	51.6958	63.4729	63.1317	132.549	99.5925	112.954
KWMTBOMO05254.mrna1	156.591	150.532	142.476	100.734	112.56	100.202
KWMTBOMO07415.mrna1	74.638	66.1157	61.7548	73.3466	101.734	101.176
KWMTBOMO14546.mrna1	70.4151	83.3094	78.1201	88.9758	91.5464	103.191
KWMTBOMO00726.mrna1	129.499	129.16	123.983	103.399	125.482	122.038
KWMTBOMO13034.mrna1	210.085	305.883	302.748	334.133	341.099	354.922
KWMTBOMO13531.mrna1	72.2059	79.856	73.0299	71.5834	78.5264	71.2093
KWMTBOMO10558.mrna1	35.1224	32.6268	32.6654	68.5325	68.4005	67.2119
KWMTBOMO03430.mrna1	69.6801	41.0143	54.1366	71.0732	70.2077	76.0322
KWMTBOMO05522.mrna1	66.2427	67.5423	72.7988	75.1868	61.854	67.7486
KWMTBOMO09145.mrna1	111.495	126.892	116.858	84.2181	81.9907	78.3882
KWMTBOMO04470.mrna1	119.43	115.615	109.628	98.9423	117.807	101.067
KWMTBOMO04170.mrna1	26.7134	20.7421	24.4974	86.4498	80.2146	101.65
KWMTBOMO09674.mrna1	101.497	110.301	96.9739	91.4352	124.289	111.341
KWMTBOMO07670.mrna1	69.5408	71.9633	66.5939	141.304	149.908	140.494
KWMTBOMO06971.mrna1	87.3859	96.7913	89.5184	99.1488	104.142	90.5135
KWMTBOMO01315.mrna1	99.9637	110.93	107.383	122.52	114.303	129.146
KWMTBOMO11060.mrna1	70.0554	57.2782	65.6922	78.7081	104.66	105.84
KWMTBOMO09312.mrna1	109.21	102.757	87.0944	116.475	155.599	135.885
KWMTBOMO10292.mrna1	128.635	135.059	136.269	140.212	138.904	135.161
KWMTBOMO14185.mrna1	118.073	139.377	134.932	103.299	95.944	101.725
KWMTBOMO09620.mrna1	121.258	123.689	130.846	107.778	118.986	113.429
KWMTBOMO08434.mrna1	54.0063	55.7038	57.1083	102.212	72.0439	95.2472
KWMTBOMO05621.mrna1	109.116	94.5085	100.427	88.6089	92.7464	87.0857
KWMTBOMO00842.mrna1	157.922	134.929	163.135	153.338	112.757	177.819
KWMTBOMO08962.mrna1	106.939	105.909	96.6009	91.6575	103.376	88.3768
KWMTBOMO12682.mrna1	121.788	126.27	111.239	107.886	138.107	135.779
KWMTBOMO06780.mrna1	144.308	139.754	129.074	87.027	96.1423	86.9224
KWMTBOMO06618.mrna1	35.4754	44.7646	33.7218	75.3835	81.3576	68.7102
KWMTBOMO10424.mrna1	168.874	178.089	171.32	121.304	129.39	120.49
KWMTBOMO03794.mrna1	132.398	138.297	118.643	119.094	133.743	116.246
KWMTBOMO07562.mrna1	23.1503	19.8388	25.4231	57.1967	49.5136	57.4133
KWMTBOMO13201.mrna1	102.533	129.181	94.372	93.6974	117.753	96.2505
KWMTBOMO08791.mrna1	125.064	131.73	116.215	112.463	127.169	122.458
KWMTBOMO05873.mrna1	0.307616	0.294816	0.327523	44.7848	39.1084	47.8126
KWMTBOMO06639.mrna1	132.269	140.587	136.532	112.361	114.818	117.524
KWMTBOMO07620.mrna1	162.723	180.677	194.511	101.634	93.0931	99.4852
KWMTBOMO09884.mrna1	68.3323	67.4345	75.0416	126.069	146.463	159.335
KWMTBOMO10174.mrna1	54.4736	48.1993	46.9706	95.4205	85.3506	95.0078
KWMTBOMO09182.mrna1	83.0672	81.6879	83.1178	195.886	158.486	184.211
KWMTBOMO09118.mrna1	68.9821	74.1006	62.3062	77.9416	112.654	88.0164
KWMTBOMO15051.mrna1	116.213	119.189	127.551	87.9478	91.8426	96.64
KWMTBOMO11313.mrna1	15.4161	14.7506	16.1227	96.5172	99.5225	112.443
KWMTBOMO05281.mrna1	134.846	142.188	136.259	129.179	139.557	152.108
KWMTBOMO04668.mrna1	187.779	232.272	200.468	108.497	118.969	113.006
KWMTBOMO03181.mrna1	76.6871	82.0213	70.0317	80.4116	93.1277	86.4483
KWMTBOMO07574.mrna1	29.4708	25.4917	27.5232	114.623	111.359	152.53
KWMTBOMO01278.mrna1	302.394	279.099	227.307	14.1242	13.7809	14.7218
KWMTBOMO07058.mrna1	107.215	108.535	101.003	100.038	97.5145	93.4151
KWMTBOMO11650.mrna1	102.369	107.498	114.962	102.879	85.0895	94.5493
KWMTBOMO02880.mrna1	113.678	158.136	173.67	405.923	402.135	385.738
KWMTBOMO01361.mrna1	111.189	108.175	96.8829	97.4592	106.546	91.3294
KWMTBOMO08994.mrna1	84.4045	86.6918	86.9554	128.144	132.085	116.354
KWMTBOMO07811.mrna1	74.9119	74.5089	70.6638	106.294	118.685	111.687
KWMTBOMO00254.mrna1	131.785	146.349	135.567	116.636	126.453	127.794
KWMTBOMO02088.mrna1	96.2834	100.554	99.4972	82.249	86.5837	78.6944
KWMTBOMO08936.mrna1	57.4015	37.9564	42.1905	125.979	112.045	118.138
KWMTBOMO10308.mrna1	139.964	150.656	140.803	138.87	141.212	147.344
KWMTBOMO10247.mrna1	179.843	187.744	190.469	130.747	118.643	146.755
KWMTBOMO00362.mrna1	180.572	208.23	227.332	171.978	141.43	202.543
KWMTBOMO03721.mrna1	94.5415	85.6236	87.0145	83.632	82.8757	89.0351
KWMTBOMO01675.mrna1	160.295	155.376	146.186	108.172	113.272	97.9999
KWMTBOMO01175.mrna1	78.3864	85.5703	99.7889	97.2477	81.4275	96.8803
KWMTBOMO01065.mrna1	96.937	106.572	112.496	115.217	99.5388	98.563
novel.1311	140.727	117.211	75.5265	127.69	135.83	136.157
KWMTBOMO09752.mrna1	106.295	97.4305	94.9463	75.9723	92.1998	85.783
KWMTBOMO03251.mrna1	113.238	131.518	114.721	103.836	102.648	112.469
KWMTBOMO09124.mrna1	116.181	139.737	172.374	109.353	76.2274	118.167
KWMTBOMO06567.mrna1	13.474	15.5456	14.0793	63.0271	70.3365	68.5556
KWMTBOMO10453.mrna1	42.0531	22.093	35.3828	40.5462	40.6885	42.5439
KWMTBOMO07821.mrna1	144.475	151.323	139.316	105.451	115.536	103.842
KWMTBOMO11414.mrna1	26.9574	30.4331	34.5613	118.492	83.666	122.016
KWMTBOMO15239.mrna1	31.2145	39.0277	33.3277	49.5471	44.1137	43.3084
KWMTBOMO09918.mrna1	57.4312	52.2717	65.0206	60.3069	48.0518	56.6137
KWMTBOMO02352.mrna1	107.755	119.733	98.5804	114.771	156.401	143.943
KWMTBOMO13024.mrna1	91.46	91.205	83.8539	88.7396	91.4635	87.9251
KWMTBOMO02748.mrna1	136.412	154.522	148.019	134.087	131.324	132.234
KWMTBOMO04587.mrna1	48.8906	66.6696	51.2373	88.4993	90.5069	79.9915
KWMTBOMO00782.mrna1	76.7501	83.6017	69.1613	123.717	121.869	124.647
KWMTBOMO02468.mrna1	77.0946	79.561	71.6592	99.6758	107.957	98.9204
KWMTBOMO01118.mrna1	103.763	97.2449	102.067	102.435	104.322	98.2109
KWMTBOMO06440.mrna1	62.1472	60.9216	67.934	147.975	134.722	151.442
KWMTBOMO03093.mrna1	70.1479	58.7657	61.5469	109.383	97.2705	114.514
KWMTBOMO16196.mrna1	82.9345	80.5681	85.8015	81.7207	69.4951	75.0814
KWMTBOMO02580.mrna1	49.845	45.9922	47.8787	70.9791	73.5695	66.3126
KWMTBOMO06766.mrna1	106.215	145.735	123.877	105.239	105.022	100.41
KWMTBOMO03928.mrna1	75.1109	68.2098	64.7649	103.146	111.502	104.348
novel.288	86.7624	101.086	73.0228	61.3455	121.413	102.904
KWMTBOMO12089.mrna1	68.4438	64.6387	71.6023	111.051	91.574	105.164
KWMTBOMO14329.mrna1	142.845	164.812	140.839	112.792	135.326	115.469
novel.290	23.8014	29.712	24.1783	47.4425	51.5609	47.2941
KWMTBOMO07946.mrna1	13.9236	22.5411	31.0108	113.23	126.796	118.15
KWMTBOMO14704.mrna1	76.7419	72.202	81.1578	58.8139	54.3675	60.7083
KWMTBOMO15795.mrna1	254.642	305.36	253.419	125.239	149.28	114.386
novel.1091	176.243	276.216	228.178	138.696	172.698	144.455
KWMTBOMO10639.mrna1	117.076	125.396	132.939	122.034	108.723	131.609
KWMTBOMO15167.mrna1	70.5717	72.0025	67.6578	88.6479	102.784	96.7842
KWMTBOMO05215.mrna1	80.6049	76.3627	76.4119	98.1516	97.0539	99.0481
KWMTBOMO07555.mrna1	90.8546	80.1237	100.736	153.317	123.895	146.133
KWMTBOMO01206.mrna1	35.1358	20.3083	28.4073	125.983	137.622	118.63
KWMTBOMO15474.mrna1	226.569	247.98	271.344	96.2202	81.722	96.8531
KWMTBOMO04182.mrna1	88.7828	1.513	30.0341	0.324612	0.453627	0.644351
KWMTBOMO08640.mrna1	48.1325	53.5103	49.3256	61.2028	61.8133	60.944
KWMTBOMO01842.mrna1	112.907	114.507	104.28	109.051	110.207	109.063
KWMTBOMO05383.mrna1	72.3795	87.9524	97.1274	82.5254	64.5606	89.8648
KWMTBOMO07950.mrna1	139.218	149.971	131.378	79.2207	86.8491	87.5097
KWMTBOMO05513.mrna1	80.1601	85.4282	78.1329	107.163	110.972	97.6333
KWMTBOMO06427.mrna1	93.4468	117.396	113.98	69.7439	67.8283	61.0803
KWMTBOMO05812.mrna1	246.978	287.389	284.599	142.54	132.03	154.092
KWMTBOMO08862.mrna1	99.2933	99.7044	92.2982	115.812	114.707	90.7075
KWMTBOMO05511.mrna1	98.2128	114.634	120.938	84.6219	77.4284	73.5222
KWMTBOMO00552.mrna1	26.7806	31.2494	30.191	82.8672	67.1265	90.9207
KWMTBOMO00237.mrna1	69.0093	92.3895	97.6345	159.588	142.866	146.525
KWMTBOMO12843.mrna1	93.3718	84.3211	98.5023	119.699	127.893	119.38
KWMTBOMO01879.mrna1	92.9267	100.261	87.4342	83.6342	111.619	95.1106
KWMTBOMO09811.mrna1	89.5674	79.9456	92.0266	73.5993	55.3546	66.8749
KWMTBOMO12694.mrna1	0.343947	0.597463	0.183103	52.7352	77.9419	61.8424
KWMTBOMO02175.mrna1	73.2142	78.3699	69.8957	126.685	116.712	140.716
KWMTBOMO04113.mrna1	96.1599	126.45	99.9865	64.0108	82.5379	72.1335
KWMTBOMO10186.mrna1	84.6226	60.8119	66.8342	57.1933	60.7708	52.6852
KWMTBOMO02139.mrna1	44.585	46.3932	51.0274	75.6004	76.1829	71.1239
KWMTBOMO05743.mrna1	109.657	112.403	130.104	105.626	88.0454	105.251
KWMTBOMO14686.mrna1	97.5103	95.8517	92.7456	130.924	124.494	125.794
novel.921	87.3801	89.4183	96.7018	112.772	120.861	123.558
KWMTBOMO05263.mrna1	42.6155	45.6779	47.3216	82.4182	78.9988	86.4133
KWMTBOMO13722.mrna1	101.901	100.052	97.1108	119.232	154.232	123.972
KWMTBOMO06040.mrna1	63.5589	67.7674	71.5685	99.0172	88.7838	110.183
KWMTBOMO04924.mrna1	4.97466	4.31139	5.19408	19.1221	17.7738	18.8044
KWMTBOMO02384.mrna1	365.599	444.951	439.385	108.467	107.871	103.981
KWMTBOMO14168.mrna1	68.1067	84.3501	75.9351	57.8584	55.3769	59.7062
KWMTBOMO07108.mrna1	81.2429	84.373	77.8372	86.3038	94.9686	85.9256
KWMTBOMO11648.mrna1	35.6961	38.4065	39.8943	44.2143	34.5749	39.1031
KWMTBOMO01748.mrna1	61.1	70.2332	68.7462	68.1555	65.6454	69.2915
KWMTBOMO15050.mrna1	117.25	120.039	123.351	95.495	81.092	91.3472
KWMTBOMO15870.mrna1	157.736	183.695	164.953	101.318	106.176	103.429
KWMTBOMO01088.mrna1	27.0662	40.435	38.8938	102.115	86.0832	103.875
KWMTBOMO06069.mrna1	47.8696	37.944	52.8205	55.6908	47.4027	48.0228
KWMTBOMO05032.mrna1	87.0498	80.5597	67.8345	81.6281	87.1293	94.3338
KWMTBOMO06178.mrna1	55.9803	54.3897	59.401	73.9363	49.936	60.9453
KWMTBOMO07617.mrna1	76.7544	80.3325	76.2863	81.0596	90.6633	83.2234
KWMTBOMO05990.mrna1	97.2748	92.1198	93.3097	87.1612	90.16	89.0575
KWMTBOMO02309.mrna1	79.8293	85.5661	70.6613	106.549	126.655	113.842
KWMTBOMO05660.mrna1	78.6067	77.949	72.2569	84.0835	90.3374	87.366
KWMTBOMO07685.mrna1	168.305	159.722	158.323	116.688	149.899	125.462
KWMTBOMO16262.mrna1	62.4668	60.6249	62.0933	67.4604	60.4011	67.1109
KWMTBOMO13231.mrna1	40.9601	48.8054	50.9906	120.97	102.031	146.899
KWMTBOMO08651.mrna1	137.159	156.132	146.787	89.8726	84.5886	84.2201
KWMTBOMO13192.mrna1	169.019	164.697	166.702	98.5557	100.562	92.6828
KWMTBOMO08648.mrna1	60.6872	66.1209	77.6025	114.672	85.6165	107.76
KWMTBOMO03401.mrna1	131.492	134.545	131.973	136.295	138.896	149.088
KWMTBOMO14984.mrna1	93.4332	93.0322	97.6203	98.1972	93.5658	97.9474
KWMTBOMO03349.mrna1	11.359	10.4964	12.6739	122.18	110.34	137.055
KWMTBOMO00660.mrna1	23.293	19.5318	27.8065	88.6176	57.7949	75.0884
KWMTBOMO06927.mrna1	73.1087	86.9485	79.9406	144.982	131.838	180.766
KWMTBOMO12964.mrna1	96.4151	85.5248	79.3347	66.7792	124.287	111.743
KWMTBOMO15159.mrna1	100.438	95.2208	106.043	71.0971	57.5214	72.4223
KWMTBOMO01657.mrna1	70.3323	53.9019	59.8249	52.2898	62.2029	56.9994
KWMTBOMO05855.mrna1	54.9518	61.2687	54.6904	55.4577	58.699	52.2832
KWMTBOMO04504.mrna1	92.6694	96.1392	91.4816	112.631	144.049	122.598
KWMTBOMO03677.mrna1	114.911	133.938	122.164	112.74	143.511	123.851
KWMTBOMO03453.mrna1	27.3257	31.7417	37.6082	86.9249	83.7477	88.4527
KWMTBOMO06922.mrna1	164.342	178.776	198.001	100.705	82.2528	94.2864
KWMTBOMO08143.mrna1	96.0357	86.716	92.8749	78.3956	90.9252	80.3219
KWMTBOMO05764.mrna1	29.9324	34.7769	33.1125	82.7452	72.2292	80.5959
KWMTBOMO11069.mrna1	73.8399	84.933	71.5121	94.5194	93.0771	104.405
KWMTBOMO07726.mrna1	54.1516	49.8349	49.8635	75.7264	77.6975	76.0011
KWMTBOMO08529.mrna1	86.8624	72.9007	82.3218	59.1624	57.0693	58.7026
KWMTBOMO07773.mrna1	109.194	98.3891	103.874	89.1867	103.185	89.49
KWMTBOMO05519.mrna1	7.99212	9.85028	8.38777	51.5491	52.4724	61.6742
KWMTBOMO01512.mrna1	72.189	79.2434	75.6051	150.868	150.819	158.332
KWMTBOMO01411.mrna1	72.6493	116.421	89.2668	155.519	167.848	136.573
KWMTBOMO10750.mrna1	51.1472	37.7019	46.8806	25.2834	28.8772	31.0223
KWMTBOMO05538.mrna1	114.624	97.2825	104.13	85.8281	92.882	82.4893
KWMTBOMO08672.mrna1	49.8319	31.8849	41.4924	72.7316	69.1716	66.7335
KWMTBOMO14899.mrna1	87.1065	91.8703	95.1963	92.7605	71.9746	83.9856
KWMTBOMO03127.mrna1	210.302	162.985	221.445	98.6595	69.7836	94.9522
KWMTBOMO04400.mrna1	100.977	109.836	106.616	103.763	101.477	94.9304
KWMTBOMO12613.mrna1	22.8301	20.8448	25.3919	42.8501	40.8755	40.2168
KWMTBOMO14688.mrna1	79.8583	63.2916	86.268	91.9776	70.4451	86.6724
KWMTBOMO02415.mrna1	81.0457	84.6355	73.65	67.6816	82.5963	75.8281
KWMTBOMO14223.mrna1	132.418	151.265	178.351	67.1748	64.3847	59.8376
KWMTBOMO09356.mrna1	62.3811	36.4347	54.0056	35.3053	31.4349	31.7068
KWMTBOMO00196.mrna1	42.2073	51.8236	44.4588	52.5826	55.824	51.7488
KWMTBOMO09054.mrna1	100.678	122.982	103.645	117.408	115.918	115.138
KWMTBOMO07912.mrna1	127.878	143.831	127.216	107.766	104.429	101.585
KWMTBOMO10221.mrna1	93.1613	126.471	109.913	85.384	88.6877	83.3507
KWMTBOMO04432.mrna1	79.0087	36.432	52.2744	22.1223	21.6093	21.4249
KWMTBOMO01359.mrna1	94.124	95.594	113.017	105.099	82.0216	89.114
KWMTBOMO08145.mrna1	125.406	130.107	136.14	109.698	93.1434	106.683
KWMTBOMO12396.mrna1	223.753	235.312	268.242	83.5705	88.1204	97.3314
KWMTBOMO13597.mrna1	110.385	112.568	98.2387	99.7559	102.499	96.0017
KWMTBOMO16258.mrna1	102.271	107.279	101.306	98.3779	101.486	93.3439
KWMTBOMO02330.mrna1	53.7855	83.0638	64.3879	55.5303	48.4878	54.095
KWMTBOMO14458.mrna1	112.553	111.467	115.038	114.743	105.208	115.509
KWMTBOMO06640.mrna1	81.9342	85.7152	78.4803	77.2866	100.343	82.5814
KWMTBOMO01688.mrna1	113.156	123.743	120.848	90.8478	116.375	100.685
KWMTBOMO09171.mrna1	144.129	158.925	141.721	109.829	119.839	110.647
KWMTBOMO15098.mrna1	80.9499	89.6716	92.1959	72.0332	71.6837	75.3162
KWMTBOMO02383.mrna1	73.1092	88.4979	103.862	144.988	130.466	173.584
KWMTBOMO04534.mrna1	88.0123	91.1544	77.207	101.478	138.943	132.881
KWMTBOMO01077.mrna1	82.5472	79.7018	71.7282	114.905	135.4	119.57
KWMTBOMO11078.mrna1	58.6938	64.6222	70.1498	67.8396	60.4131	73.6663
KWMTBOMO04512.mrna1	67.3992	74.2167	67.7126	52.9653	64.4907	58.7466
KWMTBOMO16375.mrna1	86.3416	89.7651	87.9717	121.226	106.766	123.089
KWMTBOMO06891.mrna1	76.9566	62.1041	68.0847	86.9599	79.0373	79.9151
KWMTBOMO09032.mrna1	30.299	38.9671	42.321	139.572	117.152	116.519
KWMTBOMO02894.mrna1	90.025	95.4815	97.7811	117.916	112.426	117.764
KWMTBOMO08867.mrna1	54.191	47.8995	49.3611	55.1802	70.9612	62.1235
KWMTBOMO04811.mrna1	96.7071	98.6865	112.814	90.4423	74.5474	82.2844
KWMTBOMO13224.mrna1	92.9093	97.2457	101.06	87.251	79.4476	83.6907
KWMTBOMO15486.mrna1	102.75	116.312	108.284	114.897	108.449	109.967
KWMTBOMO02184.mrna1	159.811	147.98	148.65	95.4762	103.058	91.7826
KWMTBOMO05276.mrna1	78.84	80.9973	79.6792	117.963	125.731	111.171
KWMTBOMO08751.mrna1	205.618	257.829	275.905	114.033	120.376	106.278
KWMTBOMO03656.mrna1	57.3271	65.8262	55.3051	107.368	120.094	121.334
KWMTBOMO07748.mrna1	214.291	229.543	238.458	96.688	99.5776	109.386
KWMTBOMO10965.mrna1	83.9909	82.9357	79.9018	87.0574	93.1108	86.0324
KWMTBOMO03635.mrna1	161.823	208.934	207.428	61.9455	55.6754	63.0561
KWMTBOMO12180.mrna1	91.9416	93.0377	86.8507	108.201	106.267	99.7817
KWMTBOMO07450.mrna1	123.078	157.715	189.238	153.261	113.091	166.941
KWMTBOMO03851.mrna1	42.6795	15.4672	26.0888	26.0187	33.9434	32.2987
KWMTBOMO09385.mrna1	163.323	185.147	168.751	85.5205	83.374	90.0387
KWMTBOMO01989.mrna1	53.6364	56.2831	58.166	101.829	86.5749	106.724
KWMTBOMO12866.mrna1	119.895	126.746	119.234	116.179	114.791	111.934
KWMTBOMO04179.mrna1	104.308	106.36	108.176	93.9836	82.2643	89.1531
KWMTBOMO10997.mrna1	113.048	117.764	143.649	82.2963	92.2844	93.347
KWMTBOMO04456.mrna1	42.9773	38.1929	43.6366	63.0078	65.5586	59.9889
KWMTBOMO01472.mrna1	108.56	117.983	109.746	118.324	117.95	109.599
KWMTBOMO08060.mrna1	62.9657	64.7025	67.7896	165.871	172.563	186.018
KWMTBOMO07543.mrna1	118.906	135.947	125.696	91.5063	78.98	91.3889
KWMTBOMO02445.mrna1	105.746	117.927	106.755	95.6878	115.418	107.213
KWMTBOMO10290.mrna1	116.807	128.083	101.532	109.706	141.322	118.96
KWMTBOMO13770.mrna1	22.8644	15.5511	19.6677	54.012	42.8601	52.8672
KWMTBOMO00542.mrna1	56.2935	16.5748	34.1102	9.77926	8.68689	10.8989
novel.331	95.0587	88.5993	77.4773	68.3105	128.342	101.758
KWMTBOMO09388.mrna1	40.928	38.8208	43.2087	63.5257	63.1044	65.1993
KWMTBOMO05525.mrna1	71.7264	49.1694	54.0393	50.3035	48.3467	46.5635
KWMTBOMO15518.mrna1	113.681	117.248	117.291	97.2189	88.9926	93.5124
KWMTBOMO00982.mrna1	101.704	119.155	121.272	118.017	102.738	117.673
KWMTBOMO02434.mrna1	67.2642	69.7851	70.1589	59.1746	60.3119	63.3959
KWMTBOMO05813.mrna1	44.0107	40.2464	40.3622	46.6648	44.0558	45.4377
KWMTBOMO15072.mrna1	106.886	106.735	102.852	99.5474	117.733	95.7218
KWMTBOMO07996.mrna1	81.6315	71.6027	73.9722	45.5465	42.4324	44.1757
KWMTBOMO08683.mrna1	22.4531	28.1654	25.7111	80.6733	72.4973	64.8329
KWMTBOMO15465.mrna1	49.2212	51.7097	52.243	54.9008	51.1276	54.8101
KWMTBOMO13897.mrna1	77.6838	76.909	82.4661	59.2034	69.6976	76.0466
KWMTBOMO08130.mrna1	93.2227	101.732	95.6135	112.063	110.976	105.052
KWMTBOMO12306.mrna1	61.5104	75.5923	65.0901	87.5668	100.716	97.6766
KWMTBOMO04446.mrna1	25.7092	31.0904	32.7942	79.4679	73.735	74.7968
KWMTBOMO06761.mrna1	84.3172	78.0778	74.9543	75.7295	99.9688	92.034
KWMTBOMO11584.mrna1	91.9183	96.6021	101.029	87.555	83.1855	95.7242
KWMTBOMO06333.mrna1	64.2587	54.3073	68.5687	53.3673	62.7823	51.1799
KWMTBOMO08139.mrna1	135.286	153.53	148.701	92.1412	87.1329	90.2541
KWMTBOMO09058.mrna1	107.348	107.963	96.948	80.743	91.1089	78.8462
KWMTBOMO06209.mrna1	82.1619	66.2415	73.0511	57.8757	43.4151	56.9403
KWMTBOMO01489.mrna1	44.4553	39.3353	49.2245	89.1387	63.2161	79.3479
KWMTBOMO11129.mrna1	107.336	127.284	120.171	115.553	107.165	110.625
KWMTBOMO09934.mrna1	69.2293	54.3274	57.8689	57.1009	56.4147	56.288
KWMTBOMO04505.mrna1	91.7478	94.1016	86.7915	115.97	118.273	104.031
KWMTBOMO13729.mrna1	138.758	148.684	147.216	103.002	103.047	96.2786
KWMTBOMO11649.mrna1	33.5963	33.0172	35.002	36.764	26.6902	35.0896
KWMTBOMO13713.mrna1	119.91	133.415	108.427	86.1402	108.252	99.8532
KWMTBOMO04155.mrna1	96.3278	85.0866	83.3132	61.6033	77.732	67.9931
KWMTBOMO06140.mrna1	68.8187	72.0182	67.2131	71.7063	77.0064	74.842
KWMTBOMO02535.mrna1	33.9808	15.6347	26.4113	33.0192	29.9164	28.9487
KWMTBOMO11101.mrna1	57.9758	54.6783	44.4006	52.1438	74.7626	58.8303
KWMTBOMO04469.mrna1	96.4692	104.562	96.1825	83.7823	93.1792	93.7419
KWMTBOMO16131.mrna1	149.152	155.869	205.902	102.435	72.0389	86.6347
KWMTBOMO01445.mrna1	85.7704	58.704	67.5659	38.5314	40.8743	41.9146
KWMTBOMO01916.mrna1	55.3108	62.403	56.7042	66.3303	87.0595	73.5224
KWMTBOMO13983.mrna1	187.639	187.811	238.059	73.2335	63.0591	73.7728
KWMTBOMO03639.mrna1	100.432	95.7166	101.411	112.918	116.677	116.467
KWMTBOMO09496.mrna1	86.2303	87.3006	84.777	81.2946	68.2863	68.7775
KWMTBOMO09800.mrna1	324.315	380.641	456.361	97.9562	107.349	89.3937
KWMTBOMO01440.mrna1	109.03	91.6866	106.102	83.1652	71.4753	73.6441
KWMTBOMO11006.mrna1	93.8708	100.915	82.8512	83.9928	90.1171	86.1901
KWMTBOMO09210.mrna1	128.336	91.3333	114.633	73.1298	64.4678	69.2629
KWMTBOMO12713.mrna1	78.4806	71.7767	71.0678	63.9258	60.2216	61.2942
KWMTBOMO10554.mrna1	37.4367	9.01125	18.708	61.7426	59.7124	52.8029
KWMTBOMO15173.mrna1	67.1813	64.4535	58.2123	61.8217	75.7468	69.0984
KWMTBOMO09439.mrna1	64.9509	67.3705	74.0482	82.0502	79.0615	87.0934
KWMTBOMO09467.mrna1	71.9999	76.5852	68.3182	66.6249	68.7361	67.0764
KWMTBOMO08249.mrna1	457.119	486.045	588.838	57.174	77.498	69.5982
KWMTBOMO02533.mrna1	18.3701	20.2891	20.0617	72.3796	57.6854	86.3368
KWMTBOMO03832.mrna1	43.2056	47.2885	50.957	100.418	85.3019	103.313
KWMTBOMO02722.mrna1	69.0857	77.9704	72.7452	97.9937	85.6081	86.5137
KWMTBOMO16438.mrna1	47.276	46.0978	49.3413	45.0586	36.1217	42.9748
KWMTBOMO11779.mrna1	56.7093	55.8927	61.1334	69.4139	63.1538	68.916
KWMTBOMO10283.mrna1	91.6033	101.283	94.0543	92.7622	99.5352	92.5168
KWMTBOMO12633.mrna1	74.9751	80.4027	64.1569	61.6771	114.73	98.0287
KWMTBOMO05320.mrna1	53.7944	43.9411	48.9668	90.773	84.2488	102.306
KWMTBOMO05426.mrna1	84.2887	70.9896	78.4328	65.3018	74.9377	67.574
KWMTBOMO04339.mrna1	41.6486	52.3442	80.6317	34.3412	26.3147	35.7316
KWMTBOMO09243.mrna1	45.542	48.0618	41.9158	58.7865	69.3324	63.9158
KWMTBOMO02210.mrna1	102.542	94.7166	98.9017	68.1677	62.316	70.1528
KWMTBOMO14804.mrna1	47.969	55.9534	55.3319	75.7933	69.5558	79.6541
KWMTBOMO14186.mrna1	62.4791	61.0561	63.9121	85.9594	72.4627	82.7011
KWMTBOMO15761.mrna1	93.0366	99.291	102.179	98.9316	84.9762	94.3718
novel.1139	139.071	185.173	143.154	105.767	123.04	106.532
KWMTBOMO06073.mrna1	14.7485	15.943	17.3954	95.8483	71.7436	90.0919
KWMTBOMO15090.mrna1	92.3542	84.0628	87.0244	88.7293	91.2645	84.9579
KWMTBOMO02045.mrna1	24.1761	12.275	18.3586	47.7998	46.3756	46.054
KWMTBOMO12166.mrna1	100.449	99.1935	98.3265	82.1393	76.8962	89.8242
KWMTBOMO02775.mrna1	83.1419	83.3348	79.6997	104.762	110.895	108.407
KWMTBOMO00723.mrna1	16.4009	18.225	21.7958	56.2942	34.7742	68.6012
KWMTBOMO13609.mrna1	11.477	13.3163	14.9663	104.366	80.8215	91.93
KWMTBOMO08789.mrna1	70.3202	62.7163	53.9782	65.0734	73.0468	64.8069
KWMTBOMO10766.mrna1	144.312	100.703	225.842	156.305	148.693	165.921
KWMTBOMO01276.mrna1	103.927	111.265	109.174	76.3669	80.7089	78.0413
KWMTBOMO07842.mrna1	39.8441	40.8779	43.6714	91.2039	93.7039	88.0649
KWMTBOMO07190.mrna1	101.246	111.365	126.313	100.835	88.2864	88.7367
KWMTBOMO14488.mrna1	72.2614	66.2675	63.8375	75.866	89.1775	80.4227
KWMTBOMO08213.mrna1	115.226	130.103	127.608	97.0609	93.5022	97.1187
KWMTBOMO16125.mrna1	84.5026	22.6439	43.8883	12.8257	11.1684	11.468
KWMTBOMO02936.mrna1	79.0564	83.1493	69.8158	81.4873	99.7747	88.3766
KWMTBOMO14426.mrna1	38.909	36.6776	39.9774	98.5457	104.36	94.6295
KWMTBOMO09293.mrna1	90.2587	86.6637	79.4721	88.9696	77.9223	83.1448
KWMTBOMO13608.mrna1	9.20807	12.1709	14.655	93.2558	72.2129	91.541
KWMTBOMO08582.mrna1	96.102	102.12	99.1591	95.4036	98.4009	107.648
KWMTBOMO05007.mrna1	86.0652	96.5398	77.5218	91.8217	108.769	102.438
KWMTBOMO06999.mrna1	112.241	106.047	101.849	66.9113	69.4968	67.3303
KWMTBOMO12712.mrna1	33.3548	44.3432	40.6962	57.8254	51.8468	55.7389
KWMTBOMO15768.mrna1	67.5968	65.2493	70.2475	72.7618	65.8531	67.9094
KWMTBOMO06106.mrna1	16.6005	17.5392	18.0925	178.645	168.75	179.804
KWMTBOMO16232.mrna1	94.6653	91.4257	74.6036	77.3879	136.251	113.072
KWMTBOMO04581.mrna1	64.1527	63.3332	67.2522	120.863	94.7844	111.102
KWMTBOMO06595.mrna1	89.207	95.7086	105.052	104.185	94.2535	110.614
KWMTBOMO00927.mrna1	46.2679	40.0491	45.4496	78.8589	70.9299	74.7834
KWMTBOMO14931.mrna1	92.8992	99.4863	88.2471	68.343	76.3359	71.8936
KWMTBOMO15061.mrna1	89.6735	91.3061	94.0843	80.6364	76.0211	84.5179
KWMTBOMO11068.mrna1	9.69681	8.66419	11.1185	160.296	137.434	181.484
KWMTBOMO11052.mrna1	104.56	135.425	125.783	78.9292	83.8437	89.0085
KWMTBOMO04966.mrna1	92.9278	109.427	108.366	84.3737	74.8575	84.4182
KWMTBOMO14907.mrna1	63.5862	58.6142	62.6458	91.6331	77.909	89.6129
KWMTBOMO03933.mrna1	108.997	100.159	97.3776	72.2562	81.8903	70.3502
KWMTBOMO01625.mrna1	87.5994	78.477	91.5346	91.4518	68.0402	82.7758
KWMTBOMO09896.mrna1	101.581	118.347	111.423	65.7798	70.8707	69.5793
KWMTBOMO05153.mrna1	142.84	149.979	130.527	74.0839	100.333	81.0925
KWMTBOMO06703.mrna1	210.386	244.21	237.292	127.518	130.228	129.082
KWMTBOMO14433.mrna1	161.079	180.058	149.145	102.836	129.31	112.033
KWMTBOMO10348.mrna1	142.614	150.508	154.839	81.3311	81.8649	80.47
KWMTBOMO12284.mrna1	192.495	226.407	182.612	119.711	132.117	112.951
KWMTBOMO11292.mrna1	128.861	133.239	122.112	62.8501	86.2112	57.9737
KWMTBOMO05195.mrna1	59.0844	41.6917	48.0913	37.6961	34.2238	44.5395
KWMTBOMO11316.mrna1	89.7143	88.1714	87.0207	90.0723	91.8859	91.7926
KWMTBOMO01700.mrna1	150.682	206.059	189.075	61.6068	66.5438	59.7139
KWMTBOMO15541.mrna1	122.446	142.767	154.768	152.751	114.803	155.988
KWMTBOMO13076.mrna1	73.8454	85.4244	69.6144	94.955	97.7725	85.2586
KWMTBOMO09289.mrna1	89.5474	98.7103	101.634	71.0607	68.3086	64.3131
KWMTBOMO12478.mrna1	120.351	146.321	113.132	86.4491	119.078	101.956
KWMTBOMO07684.mrna1	92.2608	89.2153	88.127	93.2529	96.9407	96.9718
KWMTBOMO03344.mrna1	94.0394	88.9398	82.592	85.5692	100.094	86.4584
KWMTBOMO07140.mrna1	48.7294	46.3029	51.698	98.5286	86.9276	100.721
KWMTBOMO14900.mrna1	77.9033	64.2329	83.2781	85.7357	52.9437	74.4891
KWMTBOMO09578.mrna1	0.919462	0.887321	0.842997	53.4137	51.5371	52.5734
KWMTBOMO08586.mrna1	90.2107	85.388	83.7512	73.7855	76.9361	74.0717
KWMTBOMO04880.mrna1	68.9417	69.6191	63.3341	85.092	82.3535	89.5321
KWMTBOMO10443.mrna1	84.4659	86.3275	83.8267	105.807	89.9346	93.1404
KWMTBOMO14912.mrna1	80.1398	75.4901	77.3516	77.4632	83.1595	72.5574
KWMTBOMO01791.mrna1	84.7537	97.3977	90.9985	84.2118	78.8176	81.2762
KWMTBOMO05796.mrna1	137.579	163.399	125.043	142.685	118.559	166.467
KWMTBOMO14658.mrna1	98.1894	98.5912	96.0593	73.0922	58.9037	67.5642
KWMTBOMO01914.mrna1	125.638	140.631	129.573	90.3969	79.6739	78.9353
KWMTBOMO14953.mrna1	28.762	26.9635	28.1009	51.96	54.1002	49.975
KWMTBOMO02623.mrna1	13.2773	13.8409	12.9977	40.6217	56.6895	41.7368
KWMTBOMO07820.mrna1	110.703	106.191	106.523	70.4099	70.8137	74.3646
KWMTBOMO05048.mrna1	77.9872	78.8041	68.22	74.8396	84.5485	70.2274
novel.835	127.26	148.359	129.196	80.943	81.0306	73.6055
KWMTBOMO15378.mrna1	59.0323	71.4326	83.1332	95.8202	71.6167	93.4996
KWMTBOMO16187.mrna1	86.8805	69.5423	89.7216	103.076	97.6955	108.276
KWMTBOMO06782.mrna1	48.2847	45.6947	44.1223	43.5471	48.9589	45.8627
KWMTBOMO06298.mrna1	95.265	91.4877	89.198	56.6468	67.7127	58.1123
KWMTBOMO09746.mrna1	90.5123	96.6422	85.7691	75.4656	99.0982	88.9475
KWMTBOMO08923.mrna1	100.848	106.96	108.721	93.3111	81.3821	84.4694
KWMTBOMO08040.mrna1	141.64	149.476	143.563	71.2891	70.9326	65.6274
KWMTBOMO11607.mrna1	92.0558	92.6899	82.7716	70.7658	90.5239	78.6324
KWMTBOMO01971.mrna1	76.5509	76.6374	79.4079	90.4335	96.0634	93.1469
KWMTBOMO07177.mrna1	76.651	67.0903	75.7501	81.674	66.7465	71.7668
KWMTBOMO02750.mrna1	62.8404	51.3774	55.64	53.4198	56.0972	55.5202
KWMTBOMO15111.mrna1	91.6848	92.4246	94.5162	102.934	106.551	108.723
KWMTBOMO00312.mrna1	1.94257	2.30514	2.37469	30.2555	26.3489	32.7495
novel.355	61.8335	81.8752	70.8534	48.6837	57.0322	52.4416
KWMTBOMO08828.mrna1	139.519	150.099	168.628	151.852	133.696	142.566
KWMTBOMO10853.mrna1	98.1745	98.5859	85.6752	55.9363	71.4774	60.361
KWMTBOMO03557.mrna1	80.2412	84.2579	89.0417	78.3059	81.4838	90.0171
KWMTBOMO10958.mrna1	108.597	106.827	113.837	95.0006	76.0047	90.5511
KWMTBOMO11655.mrna1	76.3668	80.786	72.6107	82.5537	106.447	88.4197
KWMTBOMO06148.mrna1	11.9267	9.12412	13.1603	38.8784	26.5946	55.908
KWMTBOMO10780.mrna1	82.0122	79.4703	91.6126	85.6202	90.654	89.7023
KWMTBOMO14901.mrna1	70.657	73.2611	83.6925	68.3404	62.291	77.3556
KWMTBOMO13884.mrna1	78.7534	77.7175	70.1999	95.6767	98.4284	101.386
KWMTBOMO03008.mrna1	68.7293	74.3741	79.5736	81.9667	84.9747	82.0405
KWMTBOMO00874.mrna1	104.36	101.919	103.474	99.5015	88.1885	94.2431
KWMTBOMO03918.mrna1	69.1316	58.4978	65.0788	78.7935	87.2266	74.4782
KWMTBOMO01505.mrna1	70.4885	56.6201	51.1228	45.7203	57.4298	47.7475
KWMTBOMO08829.mrna1	83.6113	86.7091	80.4359	78.1201	91.2588	81.5962
KWMTBOMO15066.mrna1	96.5404	89.7757	84.6177	87.9725	87.2227	96.8634
KWMTBOMO07228.mrna1	39.7551	72.0991	46.7011	63.028	60.2779	55.4089
KWMTBOMO01433.mrna1	72.3158	72.7696	61.5657	89.2915	84.574	80.4178
KWMTBOMO10129.mrna1	102.165	93.6705	96.0642	74.1054	75.8852	75.536
KWMTBOMO03930.mrna1	113.996	114.759	105.038	84.9597	92.9407	88.7534
KWMTBOMO03007.mrna1	75.3916	72.0611	84.8517	97.1956	77.6715	87.68
KWMTBOMO11594.mrna1	88.9361	78.444	87.5761	59.0314	58.2624	64.0577
KWMTBOMO03678.mrna1	46.3193	46.3946	41.0436	79.3204	91.986	81.0244
KWMTBOMO10354.mrna1	130.234	137.678	117.011	129.97	118.977	123.532
KWMTBOMO15460.mrna1	75.1707	80.0007	84.5856	72.3217	63.2777	66.2435
KWMTBOMO02674.mrna1	95.959	52.5325	64.6987	29.741	29.6982	26.1088
KWMTBOMO02433.mrna1	146.46	151.208	134.791	50.0639	53.0385	49.7082
KWMTBOMO06200.mrna1	64.9823	81.2731	78.6642	67.7677	61.3695	61.7773
KWMTBOMO02094.mrna1	88.0144	88.5493	82.0682	73.7426	87.1504	83.6686
KWMTBOMO08635.mrna1	69.3145	72.0864	68.5287	84.2883	74.3768	79.6721
KWMTBOMO06328.mrna1	40.9512	48.7305	36.4775	62.3058	82.1017	70.9721
KWMTBOMO01890.mrna1	70.939	60.4606	56.6026	53.2747	71.8211	57.5426
KWMTBOMO08576.mrna1	61.9896	61.2471	88.4791	67.9195	41.5373	59.9879
KWMTBOMO01396.mrna1	105.031	105.683	106.057	71.2369	71.4572	73.9943
KWMTBOMO06374.mrna1	54.4339	46.9135	52.433	62.1353	57.4499	57.8257
KWMTBOMO12908.mrna1	69.3219	83.9274	69.6026	89.854	84.6937	82.4106
KWMTBOMO02857.mrna1	116.828	123.883	119.59	95.2367	90.846	84.4487
KWMTBOMO09091.mrna1	116.879	121.251	117.888	76.8422	82.1319	77.5096
KWMTBOMO08469.mrna1	60.5392	54.709	58.2002	50.9155	50.7555	52.1158
KWMTBOMO10618.mrna1	78.5914	77.1044	63.5827	70.9641	84.6425	65.083
KWMTBOMO15583.mrna1	94.9865	94.3235	108.767	89.7016	63.2666	74.9447
KWMTBOMO01926.mrna1	115.411	112.381	88.3605	61.9356	97.7649	75.2948
KWMTBOMO14317.mrna1	0.443802	0.813748	0.433146	3.15362	3.01334	3.72613
KWMTBOMO10908.mrna1	46.8334	57.0971	45.6712	69.5177	80.9067	68.7625
KWMTBOMO08567.mrna1	81.0912	83.0583	75.2181	90.4497	109.523	100.28
KWMTBOMO07935.mrna1	92.7034	99.2301	98.1797	84.0483	79.6327	84.2848
KWMTBOMO08760.mrna1	51.0673	44.1665	47.6687	47.0755	47.1685	44.176
KWMTBOMO04610.mrna1	78.6508	81.9752	82.0661	82.4509	70.6554	73.5722
KWMTBOMO07131.mrna1	7.9301	9.5594	9.94926	43.9043	41.6523	45.9685
KWMTBOMO11408.mrna1	93.4577	92.925	100.429	69.8544	53.9179	72.7255
KWMTBOMO09117.mrna1	52.4471	51.626	51.0462	64.8771	68.4393	70.9555
KWMTBOMO01838.mrna1	170.144	188.835	173.815	175.331	148.22	168.543
KWMTBOMO01877.mrna1	45.6898	54.5263	48.7527	78.1905	85.0529	76.9963
KWMTBOMO02546.mrna1	1.96775	0.284845	1.6237	23.5555	28.9342	28.518
KWMTBOMO16286.mrna1	89.8542	71.4232	77.1823	75.1754	72.6237	66.554
KWMTBOMO11022.mrna1	95.1056	93.808	85.5434	55.9598	56.9394	48.9487
KWMTBOMO09838.mrna1	73.5673	75.3389	77.9875	105.912	94.0924	100.674
KWMTBOMO02151.mrna1	120.49	120.671	111.692	80.6755	81.2981	77.2255
KWMTBOMO04741.mrna1	54.4552	50.228	54.1337	68.2722	58.3616	64.3098
KWMTBOMO02529.mrna1	85.6901	83.9298	88.9374	68.2197	73.8524	76.3003
KWMTBOMO10285.mrna1	75.1316	71.5825	65.3455	75.8418	76.8922	85.9048
KWMTBOMO10546.mrna1	63.6313	58.3791	56.9263	47.2648	49.3523	46.7095
KWMTBOMO06931.mrna1	46.3222	49.5455	53.9166	71.2988	59.0325	60.8301
KWMTBOMO05707.mrna1	88.2931	97.4059	99.6652	65.8827	70.7813	70.456
KWMTBOMO02730.mrna1	102.329	105.649	110.29	93.2702	82.2064	93.3893
KWMTBOMO07072.mrna1	89.2815	94.4155	87.0288	83.5672	91.2204	83.4132
KWMTBOMO05476.mrna1	73.7822	70.3374	65.5007	95.5505	111.691	100.268
KWMTBOMO15852.mrna1	77.3182	73.665	78.376	71.2058	76.5232	79.0046
KWMTBOMO12349.mrna1	68.5142	71.9079	62.0107	55.9501	85.1231	68.8085
KWMTBOMO00176.mrna1	70.1651	79.9708	68.8684	73.2712	89.1698	71.5182
KWMTBOMO07328.mrna1	112.16	122.31	101.912	94.1856	129.654	102.074
KWMTBOMO06828.mrna1	74.6916	96.0709	76.4225	90.0344	96.2991	94.1211
KWMTBOMO11780.mrna1	59.7842	64.1639	59.2586	74.427	82.1614	79.0316
KWMTBOMO13364.mrna1	61.5597	62.0111	60.3736	75.2018	74.0783	74.8464
KWMTBOMO15328.mrna1	72.808	73.5587	76.8117	96.879	83.7335	97.9574
KWMTBOMO15162.mrna1	60.3925	64.9261	59.0742	86.4291	87.4929	85.2998
KWMTBOMO08302.mrna1	40.5334	53.8755	48.9361	49.486	48.6042	50.3802
KWMTBOMO15091.mrna1	49.9518	44.2595	48.121	47.9672	45.7394	47.7256
KWMTBOMO12524.mrna1	113.865	133.704	118.511	71.0449	79.3897	71.3689
KWMTBOMO02379.mrna1	39.2864	37.5885	31.4665	46.0123	58.9024	51.8117
KWMTBOMO10043.mrna1	45.1673	51.8552	38.3893	67.0005	86.6498	77.6148
KWMTBOMO07760.mrna1	82.8191	84.1958	76.5991	79.1253	92.7674	86.6484
KWMTBOMO09127.mrna1	102.821	107.291	89.5913	60.6116	68.5491	63.9749
KWMTBOMO05532.mrna1	78.6307	78.3243	70.0334	62.5767	76.0689	69.1894
KWMTBOMO14752.mrna1	88.7177	99.5956	82.9838	82.627	87.0398	82.3809
novel.869	47.5844	56.4922	47.574	112.148	119.067	113.075
KWMTBOMO14447.mrna1	99.3163	99.5771	107.496	112.232	90.1479	104.633
KWMTBOMO09625.mrna1	67.7159	67.0235	67.317	57.9318	56.9409	56.8481
KWMTBOMO11630.mrna1	57.5292	52.7656	46.3895	78.8793	91.0884	88.1411
KWMTBOMO06643.mrna1	81.0652	95.594	79.053	90.7282	104.43	74.3119
KWMTBOMO12894.mrna1	75.2538	71.28	71.9142	55.0284	61.8515	57.6886
KWMTBOMO11686.mrna1	36.4818	34.6392	34.4509	45.6611	46.2246	45.6362
KWMTBOMO10454.mrna1	134.37	137.06	134.949	181.326	164.89	200.22
KWMTBOMO02814.mrna1	82.503	87.8584	80.5416	91.5962	96.3608	83.4142
KWMTBOMO00531.mrna1	89.0721	87.9793	92.6822	74.4829	75.7268	70.7173
KWMTBOMO05894.mrna1	78.4648	85.9863	77.5954	87.1589	85.1675	82.788
KWMTBOMO04369.mrna1	28.656	26.0416	25.2562	63.2063	57.4712	52.4142
KWMTBOMO01488.mrna1	31.7688	27.4245	34.8195	63.3139	43.644	63.001
KWMTBOMO13812.mrna1	0.865561	0.949609	1.60063	167.934	184.14	165.727
KWMTBOMO10596.mrna1	87.8667	112.26	92.1876	100.834	105.211	110.134
KWMTBOMO01645.mrna1	89.3035	88.0797	76.4935	68.4495	83.459	65.3228
KWMTBOMO14595.mrna1	70.7548	63.5922	65.6522	61.1192	63.2169	66.3973
KWMTBOMO10431.mrna1	48.8205	51.1723	41.9496	67.8807	69.3092	69.3801
KWMTBOMO05715.mrna1	70.3495	80.3187	62.9722	66.9322	75.8985	71.2297
KWMTBOMO06407.mrna1	93.006	86.0021	86.4692	83.873	82.6602	93.0247
KWMTBOMO03829.mrna1	63.2569	61.759	64.4271	80.1212	74.6611	83.8357
KWMTBOMO01522.mrna1	67.2642	84.9604	86.2653	190.999	150.384	167.367
KWMTBOMO05712.mrna1	90.226	100.255	87.5925	85.2663	89.9928	90.5631
KWMTBOMO12532.mrna1	36.4844	43.9455	39.6953	70.6448	63.088	64.9028
KWMTBOMO03177.mrna1	55.7852	52.3128	60.1916	75.059	55.0613	73.2206
novel.677	47.3706	51.8259	41.1759	44.6601	80.417	68.3052
novel.780	45.9402	56.0584	46.1555	64.4656	84.5241	71.0351
KWMTBOMO06763.mrna1	90.504	69.4655	73.6923	53.7004	45.977	45.8975
KWMTBOMO07655.mrna1	80.1599	71.3269	76.9313	80.0348	75.103	69.8132
KWMTBOMO02013.mrna1	87.5956	82.914	86.7997	88.4895	86.7211	84.9121
KWMTBOMO12057.mrna1	122.308	122.756	115.158	98.9272	99.9368	94.5843
KWMTBOMO03316.mrna1	97.0181	102.864	108.15	85.9929	71.9825	86.6651
KWMTBOMO07815.mrna1	77.0988	64.8241	64.4468	66.8249	76.4897	69.6435
KWMTBOMO01414.mrna1	144.608	164.427	166.855	132.941	125.74	123.417
KWMTBOMO10294.mrna1	30.6195	31.0007	26.4049	44.4359	59.3839	50.9301
KWMTBOMO05719.mrna1	60.3798	56.8022	52.3739	74.4709	79.1984	72.5376
KWMTBOMO02845.mrna1	79.2368	84.1549	82.4885	86.0394	87.7564	76.3064
KWMTBOMO03615.mrna1	79.3363	85.9315	83.3725	73.6388	60.7506	65.5007
KWMTBOMO14215.mrna1	128.279	141.344	138.094	84.2764	88.8472	88.993
KWMTBOMO02625.mrna1	14.995	21.9232	19.7571	72.374	74.4508	82.5107
KWMTBOMO08377.mrna1	60.6478	66.4939	63.9114	79.3805	71.2547	83.2251
KWMTBOMO03973.mrna1	90.261	83.9562	80.1016	71.5285	70.347	65.5468
KWMTBOMO12474.mrna1	46.4991	29.4675	33.7043	39.6569	46.0854	35.0981
KWMTBOMO10640.mrna1	73.344	75.0697	72.1428	72.7561	76.2339	64.224
KWMTBOMO11232.mrna1	86.8385	86.3107	86.2393	90.0467	77.3949	85.3614
KWMTBOMO06402.mrna1	112.244	118.073	116.595	83.6151	91.1042	94.8429
KWMTBOMO12728.mrna1	2.07902	2.36814	2.395	114.945	102.096	125.361
KWMTBOMO04675.mrna1	112.84	116.977	110.873	99.8008	91.134	94.0241
KWMTBOMO08865.mrna1	72.6985	73.7502	70.4528	61.3439	66.2672	64.2984
KWMTBOMO11388.mrna1	61.5188	58.5987	67.2689	104.668	76.8083	104.663
KWMTBOMO11295.mrna1	37.8759	40.9596	38.3107	46.5825	52.2614	50.5928
KWMTBOMO13906.mrna1	106.581	102.023	100.878	81.4575	90.0242	89.2251
KWMTBOMO15652.mrna1	52.6426	51.8634	43.8833	44.0513	41.589	41.8023
KWMTBOMO14884.mrna1	25.8237	28.3358	30.2496	94.0314	79.5444	98.8969
KWMTBOMO15628.mrna1	53.2835	12.994	27.5554	10.6639	12.1313	11.5365
KWMTBOMO07840.mrna1	105.738	105.331	94.1945	75.8607	86.2131	79.8109
KWMTBOMO03066.mrna1	95.7744	108.217	85.8028	45.3888	113.51	86.3756
KWMTBOMO08307.mrna1	27.422	21.0079	17.2934	18.9093	22.6472	26.3746
KWMTBOMO01019.mrna1	92.6343	89.6669	93.3386	62.0537	52.7161	58.2389
KWMTBOMO13295.mrna1	75.7266	81.1131	76.0186	99.4193	99.8023	97.1144
KWMTBOMO01939.mrna1	90.9349	96.657	86.3053	76.0553	75.8761	72.0698
KWMTBOMO12473.mrna1	49.6544	41.0106	42.2338	53.0775	58.3612	54.5496
KWMTBOMO01030.mrna1	45.6308	40.0404	48.4337	55.4957	52.3117	72.0619
KWMTBOMO07453.mrna1	36.0387	38.7877	37.7	44.3262	43.1653	42.5247
KWMTBOMO13287.mrna1	126.213	124.099	126.341	80.7579	82.3769	78.3156
KWMTBOMO05721.mrna1	72.7272	78.1938	71.3412	71.2735	75.5747	73.9316
KWMTBOMO06070.mrna1	47.509	39.4399	47.6853	55.0865	45.2516	49.3548
KWMTBOMO01056.mrna1	104.666	109.355	121.344	124.233	93.3514	127.652
KWMTBOMO06278.mrna1	76.0524	60.6561	71.2706	57.6038	63.7476	58.7789
KWMTBOMO02914.mrna1	64.3823	77.0304	66.5549	83.1996	90.3566	93.6402
KWMTBOMO15873.mrna1	65.5912	70.2024	80.5268	69.7684	52.8936	66.8107
KWMTBOMO10938.mrna1	81.8155	89.9352	90.4071	78.7012	67.299	70.0504
KWMTBOMO03004.mrna1	63.7458	49.0412	52.4285	59.8025	73.6315	65.9177
KWMTBOMO15534.mrna1	110.373	118.976	120.307	81.8533	77.524	77.2821
KWMTBOMO03473.mrna1	95.2577	81.2029	87.8389	66.7647	67.7041	66.6115
KWMTBOMO01188.mrna1	120.218	115.351	122.911	110.654	109.851	113.183
KWMTBOMO04590.mrna1	80.4228	74.0151	69.342	71.4638	84.5358	71.6895
KWMTBOMO11445.mrna1	25.61	27.3903	24.2654	38.3572	51.1492	36.7825
KWMTBOMO09404.mrna1	0.968038	0.815301	1.26493	46.035	38.3165	46.583
KWMTBOMO08818.mrna1	54.3074	33.5707	39.5581	33.9022	35.6658	29.2589
KWMTBOMO05718.mrna1	69.7906	68.7968	73.3595	71.0667	71.9485	79.6093
KWMTBOMO12817.mrna1	83.189	77.5272	77.4813	50.4644	61.5331	55.4041
KWMTBOMO11958.mrna1	73.6563	87.3759	68.0012	65.1848	79.3369	70.5494
KWMTBOMO13598.mrna1	82.4816	75.5329	79.0165	82.9969	70.6727	74.5526
KWMTBOMO04502.mrna1	79.6541	65.9227	71.6898	55.2921	55.5658	52.2961
novel.163	136.966	147.65	112.465	77.7536	97.2707	82.7732
KWMTBOMO04673.mrna1	72.7311	74.7663	71.09	68.96	69.4451	70.6634
KWMTBOMO16466.mrna1	85.1148	85.3359	81.8067	85.5406	84.2519	77.3071
KWMTBOMO12590.mrna1	97.0145	118.824	103.703	112.246	112.008	106.297
KWMTBOMO07865.mrna1	60.5192	56.3897	63.2012	66.8578	82.9504	78.3512
KWMTBOMO09097.mrna1	83.0458	84.9129	81.7089	75.2926	88.4063	88.0413
KWMTBOMO00142.mrna1	58.3871	83.1035	75.0274	103.92	104.907	125.721
KWMTBOMO03513.mrna1	75.7233	70.4528	76.405	76.405	75.2446	79.7553
KWMTBOMO01375.mrna1	70.7023	78.3608	82.8446	157.905	129.09	172.065
KWMTBOMO14766.mrna1	38.9362	44.734	44.4685	46.4323	52.6234	51.1513
KWMTBOMO04615.mrna1	74.2719	71.9493	68.4284	71.3877	78.5058	63.855
KWMTBOMO14608.mrna1	80.5571	84.9072	87.6328	77.2158	59.6458	68.101
KWMTBOMO16309.mrna1	75.5051	72.0429	73.6333	68.7345	67.0583	66.7159
KWMTBOMO16000.mrna1	59.1127	57.5275	67.4211	112.793	76.5959	113.151
KWMTBOMO02393.mrna1	181.783	215.782	287.695	99.6095	83.4972	91.0096
KWMTBOMO00336.mrna1	159.014	208.035	199.666	96.4543	90.1591	101.861
KWMTBOMO07398.mrna1	106.57	101.024	93.9293	66.1312	70.011	64.5132
KWMTBOMO11837.mrna1	69.1009	81.6046	67.984	68.0746	89.7111	75.5661
KWMTBOMO04298.mrna1	90.2332	85.4917	86.1707	60.7076	72.2617	66.7745
KWMTBOMO04337.mrna1	69.1799	71.8714	63.6296	61.6797	73.2095	74.2674
KWMTBOMO12860.mrna1	82.028	85.734	74.4018	71.3991	78.7185	78.5402
KWMTBOMO14846.mrna1	52.5238	42.4418	53.3508	75.7551	71.261	66.9703
KWMTBOMO08808.mrna1	92.6196	99.6001	97.4942	84.8501	74.363	81.6051
KWMTBOMO12205.mrna1	69.5727	69.3142	74.1793	81.2233	67.3487	76.4966
KWMTBOMO06006.mrna1	69.0429	74.2285	60.1454	58.7406	77.4859	72.5245
KWMTBOMO00637.mrna1	107.584	117.234	116.574	78.5404	71.138	67.0682
KWMTBOMO09170.mrna1	84.9714	78.0424	87.7994	80.6556	83.0041	74.9859
KWMTBOMO12009.mrna1	107.395	115.341	93.8918	74.4916	86.7481	77.1366
KWMTBOMO00678.mrna1	35.7691	35.4853	35.2911	63.2825	51.0525	56.4901
KWMTBOMO01346.mrna1	100.867	87.7588	109.067	77.1445	61.825	81.3433
KWMTBOMO04792.mrna1	75.5098	75.9906	67.0307	61.4956	67.1948	58.7419
KWMTBOMO02062.mrna1	32.8816	38.697	36.4716	62.8025	70.0277	67.2859
KWMTBOMO12111.mrna1	32.1993	28.1666	28.5597	81.8638	81.4432	81.7938
KWMTBOMO13668.mrna1	58.5181	51.2493	55.3275	111.454	114.022	125.042
KWMTBOMO12903.mrna1	87.4353	83.3159	80.0825	69.996	75.991	72.9922
KWMTBOMO10854.mrna1	60.5394	55.5682	51.5504	51.9839	62.1906	55.5866
KWMTBOMO08864.mrna1	54.971	65.5502	52.7335	55.484	67.9622	58.8428
KWMTBOMO15749.mrna1	62.5912	63.6144	87.7533	142.713	129.521	136.985
KWMTBOMO01420.mrna1	98.585	105.631	93.2253	68.4551	83.4716	76.2215
KWMTBOMO07456.mrna1	89.2402	92.3058	82.3826	85.9185	98.1186	90.5394
KWMTBOMO13715.mrna1	80.0688	83.469	74.9105	82.6667	92.3403	87.887
KWMTBOMO02635.mrna1	52.8091	56.0564	55.4343	95.7679	88.9042	97.2841
KWMTBOMO15869.mrna1	60.323	69.0401	69.9233	74.6233	53.069	64.5217
KWMTBOMO15431.mrna1	63.1958	81.8991	77.9357	35.4121	41.1197	37.3126
KWMTBOMO13197.mrna1	61.1064	30.4577	36.7917	27.8149	33.7562	30.0211
KWMTBOMO05475.mrna1	63.6398	60.2839	64.6193	76.5129	60.8495	61.9239
KWMTBOMO14238.mrna1	44.8884	52.0304	54.7079	82.2717	73.0847	70.1793
KWMTBOMO14962.mrna1	80.3824	85.4011	89.9733	73.8319	64.3116	71.2886
KWMTBOMO14216.mrna1	15.559	28.3214	26.1773	174.886	184.018	187.687
KWMTBOMO06621.mrna1	104.026	115.103	100.445	80.8035	91.4624	77.4662
KWMTBOMO05066.mrna1	36.9895	23.838	28.5918	78.3622	94.0491	88.1072
KWMTBOMO06570.mrna1	73.4234	73.3889	78.4161	48.0031	39.3039	43.0011
KWMTBOMO02442.mrna1	77.47	83.7547	74.2094	66.7188	72.4199	74.8961
KWMTBOMO01683.mrna1	63.0639	66.8417	59.29	88.4443	93.8077	87.2706
KWMTBOMO15760.mrna1	72.9807	68.7932	80.9361	56.5188	50.4666	52.8758
KWMTBOMO06364.mrna1	58.8843	50.2673	53.0821	78.2569	69.1549	68.204
KWMTBOMO03174.mrna1	100.308	96.6377	99.7433	79.9544	64.4243	72.8089
KWMTBOMO07451.mrna1	85.4784	77.5264	77.8721	62.5389	63.9208	58.9917
KWMTBOMO09211.mrna1	66.8054	63.7723	63.2518	56.5534	65.2919	64.9233
KWMTBOMO06362.mrna1	41.5951	40.7987	41.8911	55.1714	59.5838	57.1987
KWMTBOMO03873.mrna1	55.2845	55.2303	48.7947	74.6233	83.8261	73.1753
KWMTBOMO06641.mrna1	102.792	122.104	120.456	98.2267	89.9257	92.7712
KWMTBOMO04757.mrna1	203.545	207.523	252.379	42.8285	31.888	46.7781
KWMTBOMO14619.mrna1	25.1124	22.0765	27.1604	42.015	42.5884	42.6657
KWMTBOMO15627.mrna1	45.3917	49.1277	49.1831	66.9819	58.6911	66.5807
KWMTBOMO00392.mrna1	58.8746	66.4782	74.3413	103.923	90.4532	111.255
KWMTBOMO11802.mrna1	39.8525	38.853	45.9182	86.5271	78.8963	86.3852
KWMTBOMO12531.mrna1	35.1811	37.871	41.1782	68.1713	59.8451	65.3173
KWMTBOMO11747.mrna1	92.0233	105.877	103.173	61.3508	65.7707	66.3685
KWMTBOMO10305.mrna1	93.6049	103.932	96.6508	90.8044	105.254	103.635
KWMTBOMO08803.mrna1	33.1346	34.5177	30.5417	30.5684	31.5455	27.9785
KWMTBOMO09705.mrna1	94.6721	98.7143	113.578	119.341	107.429	110.675
KWMTBOMO03758.mrna1	64.0604	74.3814	73.4693	74.0667	69.1405	71.7946
KWMTBOMO15500.mrna1	146.643	167.202	173.788	67.4014	61.2962	77.2465
KWMTBOMO10122.mrna1	27.6232	29.1263	27.2365	40.1859	48.9874	37.1521
KWMTBOMO08241.mrna1	59.0021	65.8552	63.9075	76.1037	70.1126	79.8966
KWMTBOMO06756.mrna1	66.2083	57.6329	64.2826	50.0061	44.9022	50.3339
KWMTBOMO05295.mrna1	110.601	127.318	140.385	54.0881	52.154	52.9538
KWMTBOMO01086.mrna1	61.3715	54.4813	62.0852	118.067	97.2992	115.607
KWMTBOMO02095.mrna1	43.0755	68.4103	63.2076	67.3755	63.6431	73.1842
KWMTBOMO07519.mrna1	53.0734	53.3817	53.0667	68.2565	58.9785	59.8
KWMTBOMO02574.mrna1	62.29	76.3688	88.5911	74.6703	54.478	69.4248
KWMTBOMO15282.mrna1	49.2167	57.8727	53.9226	72.9225	72.191	66.189
KWMTBOMO00861.mrna1	55.5737	52.0352	54.8406	83.4999	87.6614	82.6736
KWMTBOMO11041.mrna1	73.8937	73.9814	87.3797	92.2475	73.9693	93.6444
KWMTBOMO05250.mrna1	60.2937	92.1432	73.781	76.0335	73.3694	70.4608
KWMTBOMO08926.mrna1	38.0713	30.6972	36.6836	86.9358	73.3442	87.1382
KWMTBOMO03147.mrna1	43.0343	45.5649	44.872	60.8233	46.4577	54.9833
KWMTBOMO09689.mrna1	74.0169	68.3797	65.9296	84.5533	88.6339	89.83
KWMTBOMO11071.mrna1	1.95323	2.58508	2.92139	125.144	125.339	119.876
KWMTBOMO02308.mrna1	79.931	70.081	81.7685	67.0607	67.4891	70.6978
KWMTBOMO14911.mrna1	66.3899	85.1738	66.146	83.1425	105.887	95.2649
KWMTBOMO09837.mrna1	102.536	105.437	116.495	140.167	123.064	145.981
KWMTBOMO06917.mrna1	60.8776	62.1045	61.5391	64.8908	70.0601	68.7473
KWMTBOMO06954.mrna1	0.197212	0.195756	0.149982	1.72476	1.36294	2.44546
novel.1306	57.8502	57.9004	45.1593	49.8166	69.2912	62.2065
KWMTBOMO04413.mrna1	82.8387	104.843	97.2616	75.1699	73.9565	73.3723
KWMTBOMO07215.mrna1	12.2563	18.0438	14.2849	77.2377	68.2974	88.2167
KWMTBOMO12858.mrna1	100.265	116.656	123.588	109.516	109.011	134.679
KWMTBOMO08767.mrna1	70.462	80.2073	69.905	61.2688	83.2264	66.7135
KWMTBOMO14583.mrna1	49.3201	36.5055	37.0405	36.9455	34.7689	35.8758
KWMTBOMO12607.mrna1	35.1391	34.459	32.1211	59.2197	65.9573	65.2802
KWMTBOMO08468.mrna1	44.6549	55.4705	51.6293	66.9522	65.4787	60.1439
KWMTBOMO14146.mrna1	84.7907	88.8658	86.0824	85.2427	75.4306	77.6615
KWMTBOMO11612.mrna1	70.5751	57.6693	58.4275	39.2136	45.547	44.0459
KWMTBOMO09512.mrna1	4.41365	4.28239	5.65184	46.0991	51.2542	49.8301
KWMTBOMO08636.mrna1	55.0501	55.7955	59.0884	71.6198	65.4621	65.7928
KWMTBOMO04580.mrna1	45.1707	35.1811	41.0213	46.3798	49.3879	48.7362
KWMTBOMO14934.mrna1	36.9153	43.1031	35.3135	49.6475	50.936	49.518
KWMTBOMO05564.mrna1	78.0155	73.3139	78.6438	77.6047	77.7985	77.813
KWMTBOMO00546.mrna1	38.0023	39.1973	43.7356	82.9942	59.6946	71.8344
novel.299	105.264	96.8125	95.3746	96.6208	117.207	104.599
KWMTBOMO15391.mrna1	65.0811	59.3371	70.8747	59.7785	39.0744	62.346
KWMTBOMO03927.mrna1	128.641	137.879	141.056	88.5022	80.4639	78.5631
KWMTBOMO08458.mrna1	53.5766	48.5433	50.3694	56.009	56.1998	52.3513
KWMTBOMO06473.mrna1	76.935	77.9257	78.9855	73.888	72.8912	75.2374
KWMTBOMO02025.mrna1	60.1303	61.9285	60.231	55.8041	61.61	61.3108
KWMTBOMO05427.mrna1	31.6071	30.1751	34.5251	47.992	34.3582	45.7582
KWMTBOMO16437.mrna1	37.8194	37.7453	38.8052	37.3265	30.2754	32.0561
KWMTBOMO11047.mrna1	34.5118	37.2206	36.1842	66.3376	83.8486	67.65
KWMTBOMO00948.mrna1	69.4477	74.7059	76.9108	72.8415	76.6914	75.3202
KWMTBOMO02736.mrna1	109.427	157.36	161.835	117.506	112.878	112.962
KWMTBOMO15160.mrna1	75.1432	80.5434	69.0199	61.0512	81.0237	73.8641
KWMTBOMO02469.mrna1	66.9094	74.2189	68.6009	71.8387	75.3908	72.4519
KWMTBOMO02504.mrna1	44.8751	49.3326	50.0413	72.1212	66.7605	76.2607
KWMTBOMO13266.mrna1	60.4743	65.4129	64.218	72.5658	79.4271	77.9075
KWMTBOMO15496.mrna1	63.4541	65.7181	57.2954	66.4081	70.9202	59.3654
KWMTBOMO01076.mrna1	81.5504	83.9063	80.6923	110.334	95.4536	121.094
KWMTBOMO04787.mrna1	88.8107	104.357	100.649	120.56	97.8537	114.481
KWMTBOMO06174.mrna1	42.2927	36.2166	36.9596	38.6454	29.9215	38.5034
KWMTBOMO02906.mrna1	77.8406	85.3218	93.4465	81.5016	76.3978	80.4362
KWMTBOMO01789.mrna1	101.805	116.848	100.025	78.2308	87.2783	86.3629
KWMTBOMO11763.mrna1	142.443	126.3	155.656	65.6003	48.1575	68.5414
KWMTBOMO13046.mrna1	42.6904	48.3583	43.4682	45.1618	51.311	47.8511
KWMTBOMO09957.mrna1	69.8893	80.3716	67.04	55.7656	70.5192	57.8541
KWMTBOMO07775.mrna1	105.136	105.293	110.289	97.6227	98.7253	97.1784
KWMTBOMO06494.mrna1	110.282	131.786	127.011	52.0096	54.9935	50.4033
KWMTBOMO13025.mrna1	44.5921	46.2118	40.4114	54.6895	67.1204	55.4235
KWMTBOMO07598.mrna1	55.6559	51.296	57.2631	89.4494	62.931	72.0303
KWMTBOMO05391.mrna1	41.5159	37.2274	42.3107	43.7524	43.1363	45.6963
KWMTBOMO02790.mrna1	79.0976	89.6142	80.3068	59.6805	58.215	59.4171
KWMTBOMO02437.mrna1	45.0468	42.0602	48.8911	59.2354	56.401	55.8587
KWMTBOMO02357.mrna1	77.4435	71.3529	75.8793	74.8379	85.5506	77.045
KWMTBOMO13629.mrna1	8.36334	10.8172	12.4895	200.551	220.413	224.417
KWMTBOMO06602.mrna1	45.0217	40.5457	42.5361	55.389	61.6956	55.5679
KWMTBOMO04440.mrna1	71.9733	65.9599	105.593	62.2671	67.4078	64.2186
KWMTBOMO05673.mrna1	112.004	118.444	111.442	62.2634	65.5922	64.2931
KWMTBOMO10299.mrna1	67.2534	69.5348	62.2749	67.1253	78.0259	69.8903
KWMTBOMO13745.mrna1	93.1289	98.0332	108.046	71.4371	75.9127	73.0308
KWMTBOMO08312.mrna1	66.8462	75.5645	83.6441	160.344	121.298	180.928
KWMTBOMO16178.mrna1	39.6584	27.341	33.0774	30.7319	30.1008	29.7235
KWMTBOMO12081.mrna1	53.3581	34.3839	37.7977	34.6934	37.0235	31.515
KWMTBOMO02726.mrna1	61.2684	56.8708	55.2726	51.5383	55.3141	55.5667
KWMTBOMO07563.mrna1	69.4158	67.4125	68.9825	77.4934	76.3177	76.9715
KWMTBOMO09307.mrna1	83.538	86.594	79.219	64.4828	67.0906	66.6145
KWMTBOMO15754.mrna1	92.4626	94.1003	89.52	73.8505	92.3644	80.2185
KWMTBOMO03895.mrna1	37.4029	33.4827	35.4517	58.5171	44.078	51.6771
KWMTBOMO15242.mrna1	89.4411	95.4903	93.6087	59.9004	88.449	74.938
KWMTBOMO03618.mrna1	30.5665	27.295	33.1466	50.4908	43.5926	43.1611
KWMTBOMO09323.mrna1	47.6568	55.8349	49.0913	73.508	82.9992	78.96
KWMTBOMO15848.mrna1	77.5066	82.3399	65.9169	83.3054	90.5195	81.5312
KWMTBOMO09382.mrna1	53.1486	61.3259	58.6042	62.9099	64.3126	65.8653
KWMTBOMO13340.mrna1	0.0790682	0.274695	0.16837	94.9098	90.1923	110.792
KWMTBOMO15661.mrna1	85.7158	97.0175	83.265	85.1955	87.2158	73.8823
KWMTBOMO05110.mrna1	70.4797	78.1998	60.6203	65.401	84.1702	73.6258
KWMTBOMO03439.mrna1	67.0824	76.5582	72.5904	76.3811	57.2129	70.8486
KWMTBOMO06702.mrna1	59.8321	52.7462	50.1156	45.2491	49.4147	46.5519
KWMTBOMO05651.mrna1	70.1054	76.0286	70.5851	68.4595	69.9043	58.4954
KWMTBOMO08097.mrna1	81.4528	76.6744	87.9724	47.172	46.5741	50.1621
KWMTBOMO10488.mrna1	76.1259	75.4381	86.8097	92.1356	83.6849	108.24
KWMTBOMO08991.mrna1	73.661	71.1292	68.193	68.2162	69.9415	68.826
KWMTBOMO04323.mrna1	230.772	263.136	259.715	38.4961	49.8344	58.7282
KWMTBOMO01352.mrna1	58.9435	57.5193	53.2577	56.5095	67.542	58.7288
KWMTBOMO15188.mrna1	146.22	184.604	136.131	79.7387	95.5365	84.7711
KWMTBOMO02066.mrna1	76.7346	79.5648	79.3407	63.8187	76.1824	72.5956
KWMTBOMO00860.mrna1	87.1579	86.3305	73.6353	74.5135	87.3394	82.3149
KWMTBOMO12525.mrna1	85.0856	89.8325	93.808	59.6619	51.1878	65.8634
KWMTBOMO13094.mrna1	55.8562	61.7975	56.5772	85.3038	78.1495	84.7478
KWMTBOMO12556.mrna1	64.5997	76.3178	60.5218	56.0764	58.3834	54.6726
KWMTBOMO10845.mrna1	41.8045	45.5429	49.2198	74.3313	83.7455	72.546
KWMTBOMO06235.mrna1	56.2162	63.2265	63.5196	77.3039	75.9985	80.1849
KWMTBOMO14142.mrna1	69.9458	68.4926	67.7465	58.4677	60.9206	60.5757
KWMTBOMO14414.mrna1	102.105	111.165	95.1623	77.7434	71.7689	75.9005
KWMTBOMO14500.mrna1	60.4041	61.5197	64.3131	65.7604	63.7317	73.3143
KWMTBOMO10291.mrna1	35.9121	40.8852	33.3175	51.7197	60.444	50.9081
KWMTBOMO01325.mrna1	78.4981	93.6224	74.8087	92.2542	103.977	112.616
KWMTBOMO10923.mrna1	71.128	81.3614	61.6667	60.8314	75.7684	69.4499
KWMTBOMO01430.mrna1	76.0935	65.0734	65.2298	59.0676	60.0352	61.4159
KWMTBOMO15047.mrna1	41.7305	45.6805	52.4984	52.0308	48.7157	51.5812
KWMTBOMO02005.mrna1	74.4412	73.8055	63.977	53.0884	65.2317	65.2428
KWMTBOMO03892.mrna1	57.862	67.4647	59.2937	71.0279	73.3117	62.3219
KWMTBOMO09881.mrna1	131.742	123.162	145.026	29.755	31.3409	28.3983
KWMTBOMO06724.mrna1	30.7042	27.8459	31.397	47.2009	61.6951	51.0324
KWMTBOMO02548.mrna1	58.8782	63.3101	55.1235	54.4223	60.2655	55.8377
KWMTBOMO01060.mrna1	49.2014	42.7807	47.1643	61.7399	59.8286	68.6621
KWMTBOMO00499.mrna1	69.1605	74.3042	73.7189	57.2081	54.6218	59.3594
KWMTBOMO05435.mrna1	13.5326	15.0331	16.7561	106.689	85.9829	130.679
KWMTBOMO14893.mrna1	53.0322	56.1135	67.4153	61.5993	55.3582	61.3653
KWMTBOMO05897.mrna1	12.6229	12.38	17.5387	21.479	13.8832	19.5657
KWMTBOMO08147.mrna1	26.9839	25.0483	25.0681	70.4338	51.8228	55.6757
KWMTBOMO04593.mrna1	39.3835	40.7556	38.4535	52.0886	57.7865	51.5523
KWMTBOMO01913.mrna1	130.449	132.396	125.73	68.6216	74.2108	70.0836
KWMTBOMO10547.mrna1	100.745	107.047	91.4694	67.4654	78.4819	67.3473
KWMTBOMO12200.mrna1	32.1496	9.20568	19.4707	5.69365	3.53957	4.91647
KWMTBOMO15276.mrna1	42.728	47.9336	39.6339	64.0719	61.803	61.1722
KWMTBOMO04444.mrna1	50.5131	12.3892	25.8231	3.0568	4.33362	3.67455
KWMTBOMO15124.mrna1	77.8445	81.9791	77.6621	68.7754	70.6652	74.2496
KWMTBOMO06083.mrna1	53.5369	54.2242	63.8655	56.2755	45.4794	51.5781
KWMTBOMO14815.mrna1	86.1542	80.1182	87.7633	77.766	81.8288	81.3892
KWMTBOMO09522.mrna1	35.8737	42.768	44.6683	91.5219	89.6103	86.6851
KWMTBOMO08116.mrna1	65.5371	67.7682	60.3014	74.5001	68.3168	71.0058
KWMTBOMO04003.mrna1	66.5	74.3718	72.8482	71.8094	66.9245	75.5791
KWMTBOMO01070.mrna1	48.4552	49.8284	44.7576	65.3127	68.729	70.2444
KWMTBOMO05386.mrna1	79.6065	78.5265	72.7499	70.4993	72.8056	65.8517
KWMTBOMO09569.mrna1	100.649	112.282	115.402	79.3995	84.31	71.3513
KWMTBOMO08929.mrna1	49.1447	36.6903	43.3108	46.2057	69.8075	53.62
KWMTBOMO12765.mrna1	45.395	47.3128	42.3547	51.7162	63.5712	52.3094
KWMTBOMO11975.mrna1	72.1658	70.0893	69.3179	89.8745	87.2184	90.9459
KWMTBOMO00106.mrna1	84.2361	103.623	91.9272	75.4069	78.3461	76.1912
KWMTBOMO05126.mrna1	34.5781	38.8749	32.6167	50.2348	60.2517	48.0522
KWMTBOMO15281.mrna1	58.1943	14.7903	32.92	12.6213	10.3345	11.0167
KWMTBOMO05975.mrna1	51.5436	53.7211	54.9617	132.101	110.665	147.112
KWMTBOMO09068.mrna1	54.6053	57.367	53.6912	65.6102	68.0645	64.9302
KWMTBOMO09192.mrna1	56.2983	58.1626	53.3991	66.9827	70.2259	65.7367
KWMTBOMO14051.mrna1	49.7473	4.96163	22.3018	1.97762	2.1212	1.10683
KWMTBOMO10429.mrna1	96.7618	95.6601	92.4478	65.3413	73.7666	62.913
KWMTBOMO12477.mrna1	46.9228	26.7022	33.8791	22.9386	24.658	22.695
KWMTBOMO10310.mrna1	78.262	95.6462	79.6286	62.0846	72.1849	65.0936
KWMTBOMO08358.mrna1	56.6769	57.0947	60.2814	136.729	134.051	141.086
KWMTBOMO09813.mrna1	69.3613	63.0669	59.5223	67.9284	76.1156	77.5538
KWMTBOMO05711.mrna1	44.8083	48.1892	43.7869	60.925	60.7367	59.9723
KWMTBOMO08652.mrna1	69.9691	83.3183	75.4946	66.2117	69.3533	67.3901
KWMTBOMO06907.mrna1	82.0665	81.1213	82.635	73.9173	71.0256	68.8425
KWMTBOMO03097.mrna1	13.9165	2.02024	6.33208	31.8578	31.3958	31.9567
KWMTBOMO08536.mrna1	50.7408	43.3559	44.5106	72.8911	74.7652	77.3545
KWMTBOMO09562.mrna1	43.5898	2.1546	20.4563	1.07925	1.69188	1.11824
KWMTBOMO08333.mrna1	27.9372	30.4589	33.6765	36.5871	31.4455	39.2526
KWMTBOMO01129.mrna1	94.5478	95.6743	96.3827	82.4692	88.3552	88.2208
KWMTBOMO16042.mrna1	38.4351	39.2304	45.1657	81.779	60.7764	70.1746
KWMTBOMO14932.mrna1	43.0701	39.1894	47.77	66.5769	60.9214	63.6268
KWMTBOMO00021.mrna1	55.9093	49.8496	50.3071	51.5986	57.5095	57.8521
KWMTBOMO04145.mrna1	63.5685	69.3589	64.7896	54.3375	55.4445	57.4721
KWMTBOMO01889.mrna1	52.9394	37.9216	49.8463	70.0495	63.3581	72.17
KWMTBOMO02551.mrna1	39.0331	42.243	44.8392	59.2429	71.1297	69.1298
KWMTBOMO06638.mrna1	54.3352	51.0668	50.3725	42.737	51.1131	43.658
KWMTBOMO04791.mrna1	60.9981	56.3628	61.4279	75.1479	83.1179	70.4717
KWMTBOMO11112.mrna1	73.0783	90.085	108.39	94.8483	73.5401	99.4384
KWMTBOMO11742.mrna1	122.063	151.107	124.001	89.2305	95.9596	92.448
KWMTBOMO16044.mrna1	43.6255	47.4518	47.5685	42.3327	35.4026	41.5631
KWMTBOMO08098.mrna1	71.1311	61.3564	74.5916	46.1878	44.0981	45.0698
KWMTBOMO08564.mrna1	35.7183	36.1824	37.5931	44.6727	53.352	47.8511
KWMTBOMO06028.mrna1	42.2888	40.1219	43.9755	61.2448	51.585	57.3661
KWMTBOMO05927.mrna1	68.8213	76.6749	71.5917	62.2477	72.7641	67.8364
KWMTBOMO10661.mrna1	73.9071	69.034	80.5399	71.3683	59.2615	64.5625
KWMTBOMO12451.mrna1	50.4209	39.5532	44.8871	50.9679	46.8633	48.3671
KWMTBOMO06125.mrna1	51.2108	52.6679	58.8069	52.8153	44.2463	49.8708
KWMTBOMO14543.mrna1	19.3555	21.7833	21.8852	37.432	35.8167	35.5792
KWMTBOMO04643.mrna1	26.2313	19.565	22.0906	54.3559	70.8463	88.3244
KWMTBOMO16356.mrna1	68.3019	73.2636	69.1464	67.8	64.3367	64.7305
KWMTBOMO13191.mrna1	43.2415	41.1448	40.9432	47.1562	63.7854	53.7521
KWMTBOMO08493.mrna1	72.8443	79.9971	76.6332	67.6816	76.513	62.8525
KWMTBOMO10333.mrna1	54.9651	56.6761	52.4261	64.2254	73.3983	65.2096
KWMTBOMO06039.mrna1	61.9104	66.1487	64.0723	66.9574	67.0761	79.3762
KWMTBOMO09882.mrna1	54.8499	51.7406	48.9724	25.4644	31.793	31.6707
KWMTBOMO03757.mrna1	62.5162	56.3088	66.3899	70.0215	57.2752	64.4756
KWMTBOMO06925.mrna1	50.5886	90.0688	69.0213	41.8922	40.2042	44.1368
novel.29	37.5527	6.36409	16.0907	2.28421	2.58717	1.95208
novel.418	81.4508	102.759	77.5493	49.0595	86.2457	71.8655
KWMTBOMO00884.mrna1	44.0738	33.6437	37.4849	35.778	34.3121	35.8983
KWMTBOMO03783.mrna1	43.1971	43.0468	48.6574	77.5495	67.1196	75.4336
KWMTBOMO11025.mrna1	121.028	118.231	114.946	68.4448	97.2689	94.1876
KWMTBOMO10782.mrna1	91.2336	102.154	84.299	50.282	51.5835	53.7723
KWMTBOMO10423.mrna1	48.4128	40.9181	45.6074	56.2489	57.4446	57.6638
KWMTBOMO09938.mrna1	89.5512	86.1505	75.8511	58.3019	64.1369	61.1057
KWMTBOMO05036.mrna1	75.4965	75.9691	71.2508	70.003	72.7547	62.6327
KWMTBOMO01752.mrna1	66.8778	74.1276	75.4101	74.3219	74.8952	82.4929
KWMTBOMO15324.mrna1	45.4254	48.8152	49.1452	59.1647	59.8828	55.7982
KWMTBOMO09093.mrna1	73.8184	84.5104	80.7263	68.8401	57.5743	65.1848
KWMTBOMO02424.mrna1	56.8331	51.7169	45.1653	51.8654	52.6146	47.2195
KWMTBOMO05898.mrna1	14.1627	15.5532	17.2089	20.6764	16.166	18.2706
KWMTBOMO15423.mrna1	75.0537	83.3348	74.4652	69.8271	64.1292	61.8547
KWMTBOMO03924.mrna1	62.7809	64.4841	63.3361	64.4168	76.516	67.6282
KWMTBOMO05204.mrna1	66.1436	64.4863	69.5624	55.5336	58.2117	52.6852
KWMTBOMO00462.mrna1	101.969	111.277	122.512	59.8785	58.2736	57.9807
KWMTBOMO04518.mrna1	81.7435	99.0261	91.7578	55.1154	51.5219	54.6836
KWMTBOMO05170.mrna1	72.3799	91.5197	85.81	34.7346	31.1364	31.9033
KWMTBOMO14263.mrna1	115.558	108.239	133.36	97.3398	85.9292	95.2108
KWMTBOMO06553.mrna1	78.457	79.9966	72.3612	77.0084	84.1037	76.5265
KWMTBOMO00311.mrna1	0.0244947	0.0283662	0.182559	11.0593	10.3843	12.0356
KWMTBOMO10739.mrna1	57.9674	49.497	58.9926	77.665	57.8909	66.1973
KWMTBOMO14702.mrna1	24.0057	24.3891	23.4114	48.1644	58.5033	64.5377
KWMTBOMO08945.mrna1	33.8014	37.5468	36.2961	42.8422	43.6855	38.1761
KWMTBOMO01618.mrna1	44.7531	57.7316	49.6293	68.2063	74.0825	71.1348
KWMTBOMO07388.mrna1	49.2335	33.4091	34.8866	29.9272	35.173	29.9637
KWMTBOMO01249.mrna1	19.5773	15.8434	21.678	33.3372	20.4668	33.344
KWMTBOMO15850.mrna1	71.1476	74.4308	88.3851	131.581	99.3585	126.403
KWMTBOMO14983.mrna1	52.7318	52.5906	51.1623	85.7825	87.677	88.9883
KWMTBOMO01061.mrna1	54.939	41.2902	49.4838	58.7711	61.6411	60.5342
KWMTBOMO14542.mrna1	26.6226	9.01145	21.7599	23.7758	19.8133	22.886
KWMTBOMO10471.mrna1	78.8554	78.829	79.3653	55.5057	61.9979	64.6178
KWMTBOMO05993.mrna1	57.7522	61.1321	57.1914	112.236	90.8797	109.315
KWMTBOMO08460.mrna1	24.9384	25.601	25.9146	64.11	75.005	66.0005
KWMTBOMO06569.mrna1	67.7162	63.3111	61.6687	50.4088	54.507	47.8688
KWMTBOMO02362.mrna1	57.1339	5.74415	24.7107	3.61504	3.74208	2.75263
KWMTBOMO06762.mrna1	68.4244	62.6306	53.4446	65.2281	71.361	64.2294
KWMTBOMO04636.mrna1	41.5012	49.4664	50.609	61.2535	77.0307	74.8529
KWMTBOMO01252.mrna1	40.154	48.1519	48.6879	50.9835	47.5937	54.8591
KWMTBOMO04607.mrna1	70.6374	72.29	64.0586	64.9878	76.4649	67.7943
KWMTBOMO00487.mrna1	88.0264	95.0382	87.4208	59.3744	66.6997	57.4038
KWMTBOMO08581.mrna1	76.5869	85.5744	74.7195	52.8981	70.9848	60.3986
KWMTBOMO11397.mrna1	88.1433	89.2928	89.4906	76.3866	67.1034	68.7404
KWMTBOMO02784.mrna1	78.8891	74.1987	70.8543	74.2862	72.6788	68.4995
KWMTBOMO13628.mrna1	0.53225	0.28017	0.721248	43.2961	33.2642	40.3124
KWMTBOMO13565.mrna1	56.4927	56.737	62.9961	150.042	129.239	147.651
KWMTBOMO12103.mrna1	62.3207	65.9095	74.2947	72.0882	55.7101	66.3692
KWMTBOMO09130.mrna1	111.415	122.441	104.502	63.4414	76.556	68.8854
KWMTBOMO15064.mrna1	54.5353	52.1327	51.5809	50.1016	47.147	49.0124
KWMTBOMO06716.mrna1	100.97	98.3008	101.904	76.8605	78.7002	74.0335
KWMTBOMO09685.mrna1	63.9976	50.5205	54.2735	46.4066	47.3804	44.3359
KWMTBOMO07491.mrna1	61.585	61.8187	78.63	93.8854	66.9555	97.9949
KWMTBOMO02779.mrna1	53.7194	68.4107	57.5348	68.5043	59.2514	55.5406
KWMTBOMO03170.mrna1	89.7771	89.8226	109.936	87.1727	58.443	86.823
KWMTBOMO04425.mrna1	38.9973	37.5994	33.0382	54.4203	57.8835	57.9395
KWMTBOMO14865.mrna1	81.6486	70.0973	73.8105	61.5415	74.2005	61.985
KWMTBOMO00999.mrna1	68.7249	84.6242	69.7762	77.8787	125.148	100.682
KWMTBOMO04802.mrna1	65.6233	62.8711	67.4798	63.2922	65.1592	59.692
KWMTBOMO14791.mrna1	71.1292	77.4836	69.6302	62.6061	68.1559	63.906
KWMTBOMO06171.mrna1	56.1523	51.9323	49.5209	54.0997	55.5379	51.9825
KWMTBOMO06836.mrna1	71.2099	63.4576	59.9209	48.7259	56.5544	55.3607
KWMTBOMO11201.mrna1	80.2322	82.0362	75.4946	71.3694	78.3124	74.6373
KWMTBOMO10852.mrna1	50.6943	56.2028	49.2887	60.3162	64.0962	60.5936
KWMTBOMO10044.mrna1	47.4129	42.2721	50.2843	59.4741	38.4672	54.9748
KWMTBOMO15993.mrna1	74.7143	74.5447	70.3541	68.2854	89.2372	72.069
KWMTBOMO07324.mrna1	46.4387	54.3272	47.9809	49.1618	54.5962	51.0477
KWMTBOMO13311.mrna1	72.3791	67.7388	70.7188	58.3287	60.1311	61.8565
KWMTBOMO03450.mrna1	78.3186	74.7541	87.1461	87.5193	65.7859	82.8958
KWMTBOMO15128.mrna1	44.4825	44.0809	37.4648	59.6372	71.9854	58.4864
KWMTBOMO05512.mrna1	59.932	74.9114	72.2361	65.6775	64.2372	60.7114
KWMTBOMO03475.mrna1	81.9126	86.7745	80.5463	70.8616	73.8755	69.6805
KWMTBOMO10724.mrna1	112.282	103.988	90.5353	64.0751	59.1368	61.4526
KWMTBOMO02087.mrna1	77.3771	88.0845	77.2529	64.6639	64.668	65.9217
KWMTBOMO06928.mrna1	12.4618	16.3364	15.3382	103.593	99.2518	114.776
KWMTBOMO07704.mrna1	70.305	65.4171	58.1894	60.7031	75.0326	62.4839
KWMTBOMO02565.mrna1	42.5347	43.8803	44.0056	43.993	44.9552	41.9391
KWMTBOMO12291.mrna1	52.2596	37.9019	47.6811	39.7833	42.8325	43.7536
KWMTBOMO13946.mrna1	53.512	54.5323	54.2494	63.9992	56.2616	58.5798
KWMTBOMO05531.mrna1	36.0486	37.1403	34.3752	39.8779	36.3869	40.4338
KWMTBOMO03264.mrna1	99.8626	87.4638	100.392	69.9015	59.6794	70.1723
KWMTBOMO00265.mrna1	152.636	171.221	170.938	51.4471	58.3333	53.9988
KWMTBOMO03753.mrna1	34.4736	31.6487	33.7718	35.8051	40.1074	41.3602
KWMTBOMO08105.mrna1	75.5199	72.4279	73.823	58.5396	64.8911	56.3502
KWMTBOMO08662.mrna1	45.848	29.2962	30.4771	36.5591	42.8831	41.4145
KWMTBOMO01332.mrna1	76.6486	78.9426	81.3828	81.418	62.6131	68.3057
KWMTBOMO12972.mrna1	75.8668	78.1424	71.7891	52.2544	64.5441	58.5165
KWMTBOMO06225.mrna1	37.5383	41.7124	42.3931	54.7915	47.3716	51.2499
KWMTBOMO11426.mrna1	58.0275	60.2598	63.2517	63.3505	71.1642	59.5143
KWMTBOMO13069.mrna1	84.8973	106.48	85.8562	69.5282	82.277	76.952
KWMTBOMO10416.mrna1	66.6858	84.1423	76.4306	84.2979	70.6938	81.8791
KWMTBOMO09641.mrna1	84.2912	84.2288	85.6683	70.7657	74.7908	79.5048
KWMTBOMO06268.mrna1	48.0199	49.2015	52.8223	99.2746	73.6789	81.3638
KWMTBOMO07727.mrna1	72.2885	81.0431	68.4147	57.5533	76.5397	68.7822
KWMTBOMO14761.mrna1	41.3429	43.9989	47.7317	73.5774	62.9541	68.0203
KWMTBOMO14977.mrna1	14.3525	14.8368	17.6124	53.8971	51.5128	54.0456
KWMTBOMO10951.mrna1	59.2202	62.6421	57.6701	49.8977	53.4645	53.8441
KWMTBOMO13299.mrna1	13.8598	16.2864	15.5705	20.9451	14.3364	22.9836
KWMTBOMO08861.mrna1	72.3721	77.5871	65.0014	59.0647	72.8881	62.7531
KWMTBOMO15709.mrna1	52.593	59.7017	73.3777	69.7019	59.3093	74.0008
KWMTBOMO00834.mrna1	81.665	83.0184	68.9919	85.0067	84.0454	70.584
KWMTBOMO16195.mrna1	74.8026	82.2216	69.1264	72.9542	82.4781	77.0574
KWMTBOMO04548.mrna1	35.2213	35.6774	38.9326	63.4544	60.4108	69.9033
KWMTBOMO07906.mrna1	32.5844	41.6814	42.9876	100.069	106.235	97.1234
KWMTBOMO02646.mrna1	47.278	50.0174	50.6061	69.1158	78.6249	70.9355
KWMTBOMO07818.mrna1	51.4039	53.837	50.2987	55.2637	70.5496	58.0671
KWMTBOMO01004.mrna1	51.6294	57.1437	61.3588	70.3426	56.7177	70.6603
KWMTBOMO12760.mrna1	92.8098	93.9577	93.511	78.535	67.9773	72.159
KWMTBOMO07547.mrna1	75.914	83.1326	66.7801	64.6198	70.1852	61.69
KWMTBOMO11099.mrna1	34.8538	41.3434	36.8902	89.9479	76.3285	95.5819
KWMTBOMO06201.mrna1	53.4545	58.7859	56.3058	54.7219	52.822	48.3394
KWMTBOMO10664.mrna1	21.1025	24.0432	23.0727	53.9615	47.1662	48.9406
KWMTBOMO13560.mrna1	69.7263	57.6191	69.7758	67.2234	48.6215	63.3252
KWMTBOMO14845.mrna1	76.1541	73.5368	87.5365	83.9411	82.107	75.4246
KWMTBOMO04511.mrna1	46.3454	47.8154	49.7001	48.9623	49.5292	48.9915
KWMTBOMO00965.mrna1	54.1644	57.8082	56.7329	56.9972	62.0412	61.3661
KWMTBOMO05152.mrna1	49.1573	50.9186	53.0792	68.5371	59.8881	61.9532
KWMTBOMO16397.mrna1	67.3448	69.6156	65.6825	66.9596	70.8665	68.1058
KWMTBOMO14924.mrna1	38.6496	34.1859	35.3303	53.3684	50.5268	50.9257
KWMTBOMO04940.mrna1	42.6313	37.42	42.3063	45.9127	39.8697	40.8261
KWMTBOMO07452.mrna1	54.5481	54.2561	50.3581	55.7306	56.6635	57.7503
KWMTBOMO05203.mrna1	84.7822	84.2055	81.5434	63.3107	76.8891	71.5964
KWMTBOMO03112.mrna1	47.4293	52.2826	49.4719	59.7397	66.9091	63.9749
KWMTBOMO01518.mrna1	66.9908	63.5773	65.4137	52.6987	48.534	51.9491
KWMTBOMO09786.mrna1	58.997	48.6806	53.5829	63.3591	70.7372	64.5125
KWMTBOMO13641.mrna1	73.468	78.3166	74.3035	63.4699	60.1676	60.0953
KWMTBOMO14477.mrna1	80.8516	92.2905	83.3864	52.9502	56.3799	53.1217
KWMTBOMO11613.mrna1	102.816	101.795	108.892	75.9759	71.3112	67.5029
KWMTBOMO07719.mrna1	110.638	108.055	129.133	51.2754	50.7851	53.062
KWMTBOMO07871.mrna1	79.1301	93.3826	80.47	68.4507	64.8284	62.2093
KWMTBOMO12794.mrna1	75.9048	79.2234	69.453	58.9615	74.9508	65.0308
KWMTBOMO12790.mrna1	67.6281	68.9329	86.1153	59.1127	44.0607	73.7178
KWMTBOMO09805.mrna1	72.7897	95.7177	73.2916	34.8433	42.7524	37.7557
novel.1167	84.7939	103.077	85.2506	71.2265	88.2533	68.4624
KWMTBOMO12025.mrna1	69.1853	68.4718	62.874	79.5705	92.1429	76.977
KWMTBOMO03003.mrna1	47.3933	60.4789	46.933	42.4551	55.8841	44.5756
KWMTBOMO02326.mrna1	74.5524	65.9871	74.9904	61.1534	52.7949	60.7248
KWMTBOMO11680.mrna1	72.1326	76.0474	72.185	58.8341	54.8637	60.5157
KWMTBOMO08653.mrna1	60.477	63.2902	59.2065	47.31	55.7314	51.4902
KWMTBOMO01363.mrna1	72.5247	84.8011	71.8628	84.9052	89.8352	85.9304
KWMTBOMO01281.mrna1	41.6661	39.0102	45.7089	83.6635	78.3319	85.773
KWMTBOMO07885.mrna1	54.0115	44.5414	43.0705	48.9831	50.0429	45.0022
KWMTBOMO11767.mrna1	51.3338	63.2278	56.8904	64.5315	53.9446	62.684
KWMTBOMO07297.mrna1	55.8909	60.7014	63.2765	59.0467	58.9707	56.1516
KWMTBOMO05922.mrna1	58.4085	53.5612	54.3093	50.2255	57.7043	50.0465
KWMTBOMO13733.mrna1	69.2416	74.3058	59.9287	59.8584	65.5839	58.8867
KWMTBOMO06787.mrna1	90.9059	101.615	94.2978	74.8739	74.3371	71.1658
KWMTBOMO12178.mrna1	59.8266	59.6035	65.2489	83.4078	68.1489	81.4447
KWMTBOMO06778.mrna1	60.8977	59.1077	64.024	77.3504	64.6356	81.9046
KWMTBOMO11212.mrna1	80.3059	79.9888	79.1585	59.2849	60.4095	61.1362
KWMTBOMO14057.mrna1	38.7887	38.9995	40.2406	55.3147	49.2912	52.6766
KWMTBOMO13663.mrna1	70.6641	85.2118	75.0236	69.9462	67.1063	73.0549
KWMTBOMO06434.mrna1	77.3722	66.945	70.7414	51.4684	53.7663	56.0318
KWMTBOMO02171.mrna1	69.9311	74.9582	67.9283	63.3439	64.0295	60.2462
KWMTBOMO04564.mrna1	62.2158	57.9021	57.6947	47.1243	58.2106	54.2366
KWMTBOMO06758.mrna1	63.7982	71.1163	60.5054	61.1727	61.419	62.8244
KWMTBOMO06145.mrna1	82.7811	93.7661	85.7729	66.0199	61.774	58.991
KWMTBOMO03616.mrna1	44.1498	44.1331	40.3464	45.9858	47.8765	44.6375
KWMTBOMO03619.mrna1	26.7127	25.9133	29.5814	42.312	35.7116	42.1521
KWMTBOMO06299.mrna1	23.9338	22.0602	22.1023	62.1416	58.2971	72.3976
KWMTBOMO11195.mrna1	72.5507	83.7544	67.8118	66.8123	79.0587	78.648
KWMTBOMO16454.mrna1	69.4508	84.8355	72.3127	62.0612	60.8816	65.2611
KWMTBOMO13929.mrna1	47.9164	48.9166	44.9535	59.551	55.2747	54.3015
KWMTBOMO02201.mrna1	51.6741	48.9803	49.5008	63.0339	65.3678	68.2738
KWMTBOMO12621.mrna1	57.6184	57.193	50.3297	52.5127	55.3894	52.4922
KWMTBOMO11589.mrna1	57.4652	68.1582	54.1508	61.7903	74.8025	62.2812
KWMTBOMO06938.mrna1	4.19185	7.14821	6.91539	4.73368	5.16068	7.21145
KWMTBOMO00718.mrna1	55.9707	58.8203	59.6739	63.5469	56.5845	59.2928
KWMTBOMO05583.mrna1	67.6579	69.1046	71.7488	44.1933	40.2191	42.6898
KWMTBOMO15355.mrna1	62.7295	65.4225	67.8019	60.431	76.2274	62.0089
KWMTBOMO12448.mrna1	50.8787	50.0309	56.3963	67.8354	59.6568	62.9782
KWMTBOMO10732.mrna1	48.4002	62.582	70.448	49.3673	46.4392	47.0126
KWMTBOMO07294.mrna1	66.3811	67.954	67.6813	62.742	64.0801	59.8725
KWMTBOMO14054.mrna1	71.3079	75.9064	70.4924	46.4633	52.4249	55.1911
KWMTBOMO01938.mrna1	68.3717	68.8973	66.279	71.6537	77.9745	73.4074
KWMTBOMO02704.mrna1	66.6869	80.0034	75.3617	59.6372	58.8374	59.5727
KWMTBOMO06777.mrna1	154.305	181.249	187.115	101.262	89.8601	114.835
KWMTBOMO04626.mrna1	28.9153	31.2836	25.8944	40.964	53.7553	44.942
KWMTBOMO05428.mrna1	20.1589	19.5788	21.5824	34.1292	22.7564	29.3226
KWMTBOMO08654.mrna1	38.6657	43.3324	28.0087	55.7815	103.647	77.8595
KWMTBOMO07789.mrna1	61.4389	62.8333	54.4481	56.5401	70.922	62.0635
KWMTBOMO09084.mrna1	54.0146	50.1349	46.1418	47.6223	55.3437	52.1534
KWMTBOMO11766.mrna1	85.3808	85.6501	82.5257	68.4639	55.2416	59.5383
KWMTBOMO13301.mrna1	39.8733	43.5294	45.3963	73.7649	70.2321	80.9967
KWMTBOMO00712.mrna1	39.3192	44.6938	38.9677	44.1189	42.426	46.486
KWMTBOMO14416.mrna1	69.926	76.8474	75.2859	65.0892	59.0321	60.9979
KWMTBOMO07910.mrna1	221.118	254.518	245.346	45.9226	46.3407	41.714
KWMTBOMO09548.mrna1	51.2778	45.7139	47.8012	55.1689	47.2749	55.2666
KWMTBOMO12673.mrna1	81.3246	84.8676	77.4356	67.4791	71.5538	68.9711
KWMTBOMO16355.mrna1	46.0132	45.5101	54.9202	57.1246	56.1654	62.077
KWMTBOMO01406.mrna1	76.941	93.2433	68.5412	72.3839	99.1835	77.459
KWMTBOMO09472.mrna1	31.3648	30.8352	31.3933	52.3324	39.542	46.7251
KWMTBOMO05670.mrna1	47.7467	55.5909	45.4422	65.3751	73.6671	64.7719
KWMTBOMO09802.mrna1	56.9488	60.7632	53.7153	55.0573	72.3893	57.3732
KWMTBOMO10875.mrna1	31.1493	38.9336	39.9614	83.2088	69.6579	82.528
KWMTBOMO14460.mrna1	65.9841	65.1117	61.9609	45.4147	57.9022	48.5709
[truncated: 15,970 more rows]
