# Supplementary material for: Early Molecular Events during Onset of Diapause in Silkworm Eggs Revealed by Transcriptome Analysis
Source: Int J Mol Sci. 2020 Aug 27;21(17):6180. doi: 10.3390/ijms21176180 (PMC7503879; doi:10.3390/ijms21176180)
Supplement: Supplementary file 1 [file ijms-21-06180-s001.zip › supplementary files/table S2.xlsx]

## Sheet: D48hvsD20h_deg_all
Table S2. Differentially expressed genes in silkworm diapause eggs at 48 h vs. that at 20 h after oviposition
Gene_ID	48h	20h	Log2 Fold Change	P value	Padj	Gene_Biotype	Gene_Description	Tf_Family
KWMTBOMO01204.mrna1	52269.1	888.3	5.87873	0	0	protein_coding	Uncharacterized_protein_OBRU01_08609_[Operophtera_brumata];ID=KWMTBOMO01204.mrna1	-
KWMTBOMO10388.mrna1	34829.9	1808.35	4.2678	0	0	protein_coding	BCP_inhibitor_precursor_[Bombyx_mori];ID=KWMTBOMO10388.mrna1	-
KWMTBOMO16242.mrna1	38369.5	28.5248	10.4061	0	0	protein_coding	serine_protease_inhibitor_8_precursor_[Bombyx_mori];ID=KWMTBOMO16242.mrna1	Serpin
KWMTBOMO11379.mrna1	24992.7	66.4036	8.55974	0	0	protein_coding	cuticular_protein_glycine-rich_18_precursor_[Bombyx_mori];ID=KWMTBOMO11379.mrna1	-
KWMTBOMO01528.mrna1	13405.2	93.1535	7.1739	0	0	protein_coding	PREDICTED:_uncharacterized_protein_LOC106138839_isoform_X1_[Amyelois_transitella];ID=KWMTBOMO01528.mrna1	-
KWMTBOMO03203.mrna1	1691.82	31866.8	-4.2359	0	0	protein_coding	PREDICTED:_synaptic_vesicle_glycoprotein_2A-like_[Amyelois_transitella];ID=KWMTBOMO03203.mrna1	MFS_1
KWMTBOMO06106.mrna1	11831.7	1157.2	3.35399	0	0	protein_coding	PREDICTED:_lysosomal_alpha-mannosidase-like partial_[Bombyx_mori];ID=KWMTBOMO06106.mrna1	-
KWMTBOMO12391.mrna1	4542.88	164.404	4.78676	0	0	protein_coding	PREDICTED:_collagen_and_calcium-binding_EGF_domain-containing_protein_1-like_[Papilio_machaon];ID=KWMTBOMO12391.mrna1	-
KWMTBOMO15208.mrna1	420.28	10244.7	-4.61132	0	0	protein_coding	PREDICTED:_probable_G-protein_coupled_receptor_Mth-like_3_[Papilio_xuthus];ID=KWMTBOMO15208.mrna1	7tm_2
KWMTBOMO07498.mrna1	222.667	22257.1	-6.64551	0	0	protein_coding	PREDICTED:_low_density_lipoprotein_receptor_isoform_X1_[Bombyx_mori];ID=KWMTBOMO07498.mrna1	-
KWMTBOMO13704.mrna1	224.472	17999.8	-6.3154	0	0	protein_coding	PREDICTED:_uncharacterized_protein_LOC105386977_[Plutella_xylostella];ID=KWMTBOMO13704.mrna1	-
KWMTBOMO11071.mrna1	4522.2	89.8586	5.65666	0	0	protein_coding	PREDICTED:_4-coumarate--CoA_ligase_1-like_[Bombyx_mori];ID=KWMTBOMO11071.mrna1	AMP-binding
KWMTBOMO04308.mrna1	420.695	8535.7	-4.34056	0	0	protein_coding	NA;ID=KWMTBOMO04308.mrna1	-
KWMTBOMO05873.mrna1	3526.38	24.5875	7.16216	7.09717e-289	7.32682e-286	protein_coding	PREDICTED:_15-hydroxyprostaglandin_dehydrogenase_[NAD(+)]-like_[Bombyx_mori];ID=KWMTBOMO05873.mrna1	adh_short
KWMTBOMO12728.mrna1	2853.28	56.2575	5.66569	8.09116e-285	7.7961e-282	protein_coding	PREDICTED:_D-amino-acid_oxidase_[Papilio_xuthus];ID=KWMTBOMO12728.mrna1	DAO
KWMTBOMO13812.mrna1	3226.83	21.0252	7.26215	8.67716e-278	7.83819e-275	protein_coding	PREDICTED:_uncharacterized_protein_LOC106135995_[Amyelois_transitella];ID=KWMTBOMO13812.mrna1	-
KWMTBOMO01267.mrna1	6224.01	232.679	4.74245	5.22089e-276	4.43868e-273	protein_coding	PREDICTED:_myb-like_protein_X_[Papilio_polytes];ID=KWMTBOMO01267.mrna1	-
KWMTBOMO05860.mrna1	2329.72	87.767	4.72846	2.97874e-264	2.39177e-261	protein_coding	kynurenine_3-monooxygenase_[Bombyx_mori];ID=KWMTBOMO05860.mrna1	FAD_binding_3
KWMTBOMO11540.mrna1	5964.19	147.988	5.33503	2.80599e-258	2.13447e-255	protein_coding	chemosensory_protein_7_precursor_[Bombyx_mori];ID=KWMTBOMO11540.mrna1	-
novel.905	14711.8	291.394	5.65786	2.21422e-256	1.60011e-253	-	-	-
KWMTBOMO03966.mrna1	2957.18	77.106	5.25753	9.00981e-254	6.20089e-251	protein_coding	chitinase_precursor_[Bombyx_mori];ID=KWMTBOMO03966.mrna1	CBM_14
KWMTBOMO01525.mrna1	2583.53	90.837	4.83049	1.87752e-253	1.23344e-250	protein_coding	PREDICTED:_uncharacterized_protein_LOC106138821_[Amyelois_transitella];ID=KWMTBOMO01525.mrna1	-
KWMTBOMO04501.mrna1	449.857	5123.95	-3.50509	7.24467e-242	4.55249e-239	protein_coding	PREDICTED:_gamma-glutamyl_transpeptidase_isoform_X1_[Bombyx_mori];ID=KWMTBOMO04501.mrna1	-
KWMTBOMO14038.mrna1	6893.14	155.884	5.47109	9.23835e-241	5.56341e-238	protein_coding	NA;ID=KWMTBOMO14038.mrna1	-
novel.22	3211.05	73.1305	5.45785	2.24451e-238	1.29759e-235	-	-	-
KWMTBOMO09105.mrna1	329.485	3526.87	-3.42294	3.25183e-238	1.80764e-235	protein_coding	PREDICTED:_MFS-type_transporter_SLC18B1-like_[Bombyx_mori];ID=KWMTBOMO09105.mrna1	MFS_1
KWMTBOMO09578.mrna1	1751.27	29.0927	5.91027	4.02561e-237	2.15489e-234	protein_coding	Glucose_dehydrogenase_[acceptor]_[Papilio_machaon];ID=KWMTBOMO09578.mrna1	-
KWMTBOMO16333.mrna1	6480.19	195.974	5.05076	1.59985e-230	8.25809e-228	protein_coding	putative_fatbody_protein_3Rev-G1_precursor_[Bombyx_mori];ID=KWMTBOMO16333.mrna1	-
KWMTBOMO10697.mrna1	9502.9	6.16978	10.6264	5.48205e-221	2.73214e-218	protein_coding	cuticular_protein_glycine-rich_6_precursor_[Bombyx_mori];ID=KWMTBOMO10697.mrna1	-
KWMTBOMO15337.mrna1	1069.85	11378.2	-3.41174	5.92663e-218	2.85525e-215	protein_coding	PREDICTED:_LOW_QUALITY_PROTEIN:_papilin_[Bombyx_mori];ID=KWMTBOMO15337.mrna1	Kunitz_BPTI
KWMTBOMO04137.mrna1	845.962	8088.3	-3.25932	4.0585e-215	1.89218e-212	protein_coding	PREDICTED:_uncharacterized_protein_LOC105841582_[Bombyx_mori];ID=KWMTBOMO04137.mrna1	-
KWMTBOMO04713.mrna1	12150.5	443.884	4.77481	1.271e-214	5.74057e-212	protein_coding	PREDICTED:_perilipin-4_isoform_X4_[Bombyx_mori];ID=KWMTBOMO04713.mrna1	-
KWMTBOMO07837.mrna1	2157.2	110.037	4.29327	2.2847e-213	1.00063e-210	protein_coding	insect_cytokine_precursor_uENF2_[Bombyx_mori];ID=KWMTBOMO07837.mrna1	-
KWMTBOMO05132.mrna1	1924.61	129.276	3.89874	1.09139e-205	4.63936e-203	protein_coding	PREDICTED:_uncharacterized_protein_LOC106134691_[Amyelois_transitella];ID=KWMTBOMO05132.mrna1	SH3_1
KWMTBOMO00409.mrna1	205.139	5589.24	-4.75932	1.6497e-204	6.81233e-202	protein_coding	PREDICTED:_uncharacterized_protein_LOC106130550_[Amyelois_transitella];ID=KWMTBOMO00409.mrna1	-
KWMTBOMO02041.mrna1	2102.68	171.434	3.61788	4.47342e-200	1.79595e-197	protein_coding	PREDICTED:_chitin_synthase_A_isoform_X3_[Bombyx_mori];ID=KWMTBOMO02041.mrna1	-
KWMTBOMO01988.mrna1	571.077	5869.84	-3.36129	7.87361e-198	3.0756e-195	protein_coding	buffy_[Bombyx_mori];ID=KWMTBOMO01988.mrna1	-
KWMTBOMO05181.mrna1	1293.62	38.3351	5.07439	2.62694e-195	9.99136e-193	protein_coding	PREDICTED:_cytochrome_b5-related_protein-like_[Bombyx_mori];ID=KWMTBOMO05181.mrna1	-
KWMTBOMO01278.mrna1	173.323	3247.97	-4.22961	6.53958e-193	2.4235e-190	protein_coding	PREDICTED:_EF-hand_domain-containing_protein_D2_homolog_[Amyelois_transitella];ID=KWMTBOMO01278.mrna1	-
KWMTBOMO11068.mrna1	6021.88	365.914	4.03972	7.41662e-188	2.67981e-185	protein_coding	PREDICTED:_connectin-like_isoform_X1_[Bombyx_mori];ID=KWMTBOMO11068.mrna1	-
KWMTBOMO03801.mrna1	44.8459	1837.15	-5.33812	1.0927e-182	3.8519e-180	protein_coding	PREDICTED:_uncharacterized_protein_LOC101736353_[Bombyx_mori];ID=KWMTBOMO03801.mrna1	CBM_14
KWMTBOMO13629.mrna1	1687.12	81.681	4.37053	1.71001e-181	5.88446e-179	protein_coding	JH-inducible_protein_[Danaus_plexippus];ID=KWMTBOMO13629.mrna1	-
KWMTBOMO02789.mrna1	765.588	9242.16	-3.59262	1.85926e-178	6.24926e-176	protein_coding	uncharacterized_protein_LOC101741261_[Bombyx_mori];ID=KWMTBOMO02789.mrna1	-
KWMTBOMO04715.mrna1	20032.7	904.569	4.46904	2.51627e-177	8.26539e-175	protein_coding	PREDICTED:_perilipin-4_isoform_X2_[Bombyx_mori];ID=KWMTBOMO04715.mrna1	-
KWMTBOMO05862.mrna1	165.146	2121.83	-3.68309	2.86988e-175	9.21741e-173	protein_coding	fringe_[Bombyx_mori];ID=KWMTBOMO05862.mrna1	Fringe
KWMTBOMO02538.mrna1	19161	2770.3	2.78995	6.77964e-175	2.13013e-172	protein_coding	PREDICTED:_uncharacterized_protein_LOC106124724_isoform_X5_[Papilio_xuthus];ID=KWMTBOMO02538.mrna1	-
KWMTBOMO10389.mrna1	1561.24	13.5954	6.85155	1.06042e-171	3.26089e-169	protein_coding	PREDICTED:_sodium-independent_sulfate_anion_transporter-like_[Bombyx_mori];ID=KWMTBOMO10389.mrna1	Sulfate_transp
KWMTBOMO09394.mrna1	122306	10109.6	3.59677	6.84327e-169	2.06054e-166	protein_coding	NA;ID=KWMTBOMO09394.mrna1	-
KWMTBOMO09142.mrna1	39.3838	1418.63	-5.17571	1.23931e-167	3.65547e-165	protein_coding	antennal_esterase_CXE14_[Spodoptera_exigua];ID=KWMTBOMO09142.mrna1	COesterase
KWMTBOMO12298.mrna1	5000.97	1003.23	2.31806	1.91882e-164	5.54654e-162	protein_coding	uncharacterized_protein_LOC106102885_precursor_[Papilio_polytes];ID=KWMTBOMO12298.mrna1	-
KWMTBOMO13913.mrna1	297.056	2227.34	-2.90999	2.97869e-163	8.44137e-161	protein_coding	Uncharacterized_protein_OBRU01_07131_[Operophtera_brumata];ID=KWMTBOMO13913.mrna1	-
KWMTBOMO12282.mrna1	27857.7	3759.13	2.88953	1.88508e-162	5.23943e-160	protein_coding	beta-tubulin_[Bombyx_mori];ID=KWMTBOMO12282.mrna1	Tubulin
novel.684	118.483	2629.19	-4.47015	2.39685e-162	6.53617e-160	-	-	-
KWMTBOMO07628.mrna1	56.8868	1387.62	-4.59442	1.64588e-161	4.40518e-159	protein_coding	PREDICTED:_elongation_of_very_long_chain_fatty_acids_protein_4-like_[Amyelois_transitella];ID=KWMTBOMO07628.mrna1	ELO
KWMTBOMO06022.mrna1	371.231	3362.25	-3.17774	3.65333e-161	9.60029e-159	protein_coding	Carbonyl_reductase_[NADPH]_1_[Operophtera_brumata];ID=KWMTBOMO06022.mrna1	adh_short
KWMTBOMO05607.mrna1	256.614	4213.16	-4.03745	3.40806e-160	8.79584e-158	protein_coding	PREDICTED:_putative_fatty_acyl-CoA_reductase_CG5065_[Bombyx_mori];ID=KWMTBOMO05607.mrna1	NAD_binding_4
KWMTBOMO02922.mrna1	2004.98	8.56864	7.89548	1.20709e-159	3.06071e-157	protein_coding	PREDICTED:_protein_rolling_stone-like_isoform_X3_[Papilio_xuthus];ID=KWMTBOMO02922.mrna1	-
KWMTBOMO13385.mrna1	1166.75	36.1147	5.01479	4.87501e-159	1.2148e-156	protein_coding	PREDICTED:_proton-coupled_folate_transporter-like_[Papilio_polytes];ID=KWMTBOMO13385.mrna1	MFS_1
KWMTBOMO06535.mrna1	53.1708	1462.01	-4.80376	2.35683e-158	5.77342e-156	protein_coding	PREDICTED:_beta-N-acetylglucosaminidase_1_isoform_X1_[Bombyx_mori];ID=KWMTBOMO06535.mrna1	Glyco_hydro_20
KWMTBOMO03132.mrna1	44061.5	4940.91	3.1565	2.3394e-157	5.63522e-155	protein_coding	heat_shock_protein_25.4_precursor_[Bombyx_mori];ID=KWMTBOMO03132.mrna1	-
KWMTBOMO02653.mrna1	893.214	9480.43	-3.40899	5.55435e-155	1.31602e-152	protein_coding	PREDICTED:_uncharacterized_protein_LOC106100325_[Papilio_polytes];ID=KWMTBOMO02653.mrna1	-
KWMTBOMO03349.mrna1	2698.26	248.992	3.43651	8.81898e-153	2.05582e-150	protein_coding	protein_CREG1_precursor_[Papilio_xuthus];ID=KWMTBOMO03349.mrna1	-
KWMTBOMO15118.mrna1	2999.4	449.149	2.73868	1.44269e-151	3.3097e-149	protein_coding	hypothetical_protein_KGM_16296_[Danaus_plexippus];ID=KWMTBOMO15118.mrna1	-
KWMTBOMO15735.mrna1	1024.34	50.9671	4.32809	4.0165e-149	9.0704e-147	protein_coding	PREDICTED:_sodium-coupled_monocarboxylate_transporter_1_[Bombyx_mori];ID=KWMTBOMO15735.mrna1	-
KWMTBOMO12390.mrna1	1324.76	51.1973	4.69072	9.06674e-149	2.01602e-146	protein_coding	PREDICTED:_collagen_and_calcium-binding_EGF_domain-containing_protein_1-like_[Papilio_polytes];ID=KWMTBOMO12390.mrna1	-
KWMTBOMO15011.mrna1	1462.25	6173.56	-2.07809	6.78911e-148	1.48671e-145	protein_coding	PREDICTED:_uncharacterized_protein_LOC106136206_[Amyelois_transitella];ID=KWMTBOMO15011.mrna1	-
KWMTBOMO14812.mrna1	1202.05	13.1341	6.50937	1.13657e-147	2.45177e-145	protein_coding	PREDICTED:_uncharacterized_protein_LOC101738525_[Bombyx_mori];ID=KWMTBOMO14812.mrna1	-
KWMTBOMO13628.mrna1	1372.04	17.8236	6.25476	9.0014e-146	1.91319e-143	protein_coding	PREDICTED:_delta-1-pyrroline-5-carboxylate_synthase_isoform_X1_[Papilio_polytes];ID=KWMTBOMO13628.mrna1	AA_kinase
KWMTBOMO02157.mrna1	9674.99	392.463	4.62498	3.80572e-145	7.97161e-143	protein_coding	Cytochrome_b5_[Operophtera_brumata];ID=KWMTBOMO02157.mrna1	-
KWMTBOMO04500.mrna1	243.425	2217.34	-3.19137	1.56878e-143	3.23908e-141	protein_coding	PREDICTED:_gamma-glutamyl_transpeptidase_isoform_X1_[Bombyx_mori];ID=KWMTBOMO04500.mrna1	-
KWMTBOMO00995.mrna1	8086.22	1406.86	2.52346	1.21653e-142	2.47641e-140	protein_coding	PREDICTED:_aldo-keto_reductase_AKR2E4-like_[Amyelois_transitella];ID=KWMTBOMO00995.mrna1	Aldo_ket_red
KWMTBOMO16241.mrna1	3287.76	342.055	3.26429	5.89631e-142	1.1836e-139	protein_coding	PREDICTED:_alpha-N-acetylgalactosaminidase-like_[Papilio_xuthus];ID=KWMTBOMO16241.mrna1	-
KWMTBOMO14105.mrna1	1223.35	92.4535	3.72404	2.91473e-141	5.77077e-139	protein_coding	PREDICTED:_P_protein-like_isoform_X1_[Bombyx_mori];ID=KWMTBOMO14105.mrna1	-
KWMTBOMO12437.mrna1	8615.78	293.38	4.87824	1.26351e-140	2.46776e-138	protein_coding	PREDICTED:_prisilkin-39-like_isoform_X5_[Papilio_xuthus];ID=KWMTBOMO12437.mrna1	-
KWMTBOMO14387.mrna1	1105.27	14.2554	6.28785	1.79784e-139	3.46455e-137	protein_coding	PREDICTED:_uncharacterized_protein_LOC106125751_[Papilio_xuthus];ID=KWMTBOMO14387.mrna1	-
KWMTBOMO07910.mrna1	881.947	4684.25	-2.40749	2.04722e-138	3.89321e-136	protein_coding	PREDICTED:_caudal-like_isoform_X1_[Bombyx_mori];ID=KWMTBOMO07910.mrna1	Homeobox
KWMTBOMO13854.mrna1	34.0868	1041.02	-4.94192	6.96684e-137	1.30768e-134	protein_coding	PREDICTED:_uncharacterized_protein_LOC106135195_[Amyelois_transitella];ID=KWMTBOMO13854.mrna1	-
KWMTBOMO09592.mrna1	967.302	75.2282	3.68248	1.95226e-136	3.61743e-134	protein_coding	PREDICTED:_L-asparaginase-like_[Amyelois_transitella];ID=KWMTBOMO09592.mrna1	-
KWMTBOMO02344.mrna1	1462.32	14.5284	6.63971	6.63911e-136	1.21462e-133	protein_coding	PREDICTED:_uncharacterized_protein_LOC101741863_[Bombyx_mori];ID=KWMTBOMO02344.mrna1	Pkinase_Tyr
KWMTBOMO06058.mrna1	2703.81	168.473	4.00395	4.58814e-135	8.28905e-133	protein_coding	PREDICTED:_uncharacterized_protein_LOC106713873_isoform_X1_[Papilio_machaon];ID=KWMTBOMO06058.mrna1	-
KWMTBOMO16422.mrna1	904.916	31.0593	4.85798	4.36338e-134	7.78568e-132	protein_coding	UDP-glycosyltransferase_UGT33D5_precursor_[Bombyx_mori];ID=KWMTBOMO16422.mrna1	UDPGT
KWMTBOMO15191.mrna1	138.176	1668.07	-3.58755	2.11108e-132	3.7209e-130	protein_coding	PREDICTED:_uncharacterized_protein_LOC105841383_[Bombyx_mori];ID=KWMTBOMO15191.mrna1	-
KWMTBOMO13674.mrna1	1342.1	6027.98	-2.16708	1.59225e-131	2.77262e-129	protein_coding	PREDICTED:_apaf-1_protein_isoform_X1_[Bombyx_mori];ID=KWMTBOMO13674.mrna1	NB-ARC
KWMTBOMO16249.mrna1	925.878	30.5777	4.91746	2.16947e-131	3.73278e-129	protein_coding	immune-related_Hdd1_[Danaus_plexippus];ID=KWMTBOMO16249.mrna1	-
KWMTBOMO09220.mrna1	121.445	1999.23	-4.03944	8.38251e-131	1.42532e-128	protein_coding	seminal_fluid_protein_CSSFP066_[Chilo_suppressalis];ID=KWMTBOMO09220.mrna1	-
KWMTBOMO13508.mrna1	931.73	15.2369	5.92851	3.41065e-130	5.73187e-128	protein_coding	PREDICTED:_organic_cation_transporter_protein-like_isoform_X1_[Papilio_xuthus];ID=KWMTBOMO13508.mrna1	-
KWMTBOMO14351.mrna1	18934.9	5423.64	1.80371	8.09086e-130	1.34411e-127	protein_coding	thioredoxin-like_protein_[Bombyx_mori];ID=KWMTBOMO14351.mrna1	-
KWMTBOMO10489.mrna1	1049.11	5450.57	-2.37852	1.34712e-129	2.2125e-127	protein_coding	PREDICTED:_dihydropyrimidine_dehydrogenase_[NADP(+)]_[Papilio_machaon];ID=KWMTBOMO10489.mrna1	DHO_dh
KWMTBOMO13555.mrna1	1486.67	219.894	2.7574	7.91565e-128	1.28545e-125	protein_coding	alpha-esterase_45_[Bombyx_mori];ID=KWMTBOMO13555.mrna1	COesterase
KWMTBOMO01232.mrna1	7945.74	2123.58	1.90375	6.23812e-127	1.00177e-124	protein_coding	putative_ly-6/neurotoxin_superfamily_member_1_[Operophtera_brumata];ID=KWMTBOMO01232.mrna1	-
KWMTBOMO06928.mrna1	3619.05	495.925	2.86814	6.73086e-124	1.06902e-121	protein_coding	PREDICTED:_LOW_QUALITY_PROTEIN:_uncharacterized_protein_LOC105391742_[Plutella_xylostella];ID=KWMTBOMO06928.mrna1	-
KWMTBOMO01627.mrna1	523.232	3866.9	-2.88384	1.44328e-121	2.26735e-119	protein_coding	PREDICTED:_uncharacterized_protein_LOC106136840_isoform_X1_[Amyelois_transitella];ID=KWMTBOMO01627.mrna1	-
KWMTBOMO09404.mrna1	845.128	19.4429	5.43725	7.728e-121	1.201e-118	protein_coding	PREDICTED:_uncharacterized_protein_LOC100862793_isoform_X1_[Bombyx_mori];ID=KWMTBOMO09404.mrna1	-
KWMTBOMO10376.mrna1	382.925	2222.09	-2.53798	3.38997e-120	5.21225e-118	protein_coding	cathepsin_B_precursor_[Bombyx_mori];ID=KWMTBOMO10376.mrna1	Peptidase_C1
KWMTBOMO00312.mrna1	1058.19	77.3704	3.77467	4.73247e-120	7.19983e-118	protein_coding	potassium-dependent_sodium-calcium_exchanger_[Danaus_plexippus];ID=KWMTBOMO00312.mrna1	Na_Ca_ex
KWMTBOMO01229.mrna1	12511.5	2085.06	2.58535	4.40992e-119	6.63922e-117	protein_coding	PREDICTED:_uncharacterized_protein_LOC101743420_[Bombyx_mori];ID=KWMTBOMO01229.mrna1	-
KWMTBOMO09327.mrna1	250.108	2851.73	-3.51973	7.03651e-119	1.04844e-116	protein_coding	cytochrome_P450 family_337 subfamily_a polypeptide_1_precursor_[Bombyx_mori];ID=KWMTBOMO09327.mrna1	p450
KWMTBOMO06899.mrna1	1241.03	92.2355	3.7498	4.23679e-117	6.2484e-115	protein_coding	putative_defense_protein_precursor_[Bombyx_mori];ID=KWMTBOMO06899.mrna1	-
KWMTBOMO02493.mrna1	27.6739	969.923	-5.1344	7.87622e-117	1.14985e-114	protein_coding	PREDICTED:_protein_scarlet-like_isoform_X2_[Bombyx_mori];ID=KWMTBOMO02493.mrna1	ABC2_membrane
KWMTBOMO15219.mrna1	80.9613	1042.29	-3.67602	2.4293e-115	3.51106e-113	protein_coding	PREDICTED:_zinc_transporter_ZIP1-like_[Amyelois_transitella];ID=KWMTBOMO15219.mrna1	-
KWMTBOMO01741.mrna1	18967.3	3901.35	2.28153	8.34418e-114	1.19404e-111	protein_coding	PREDICTED:_uncharacterized_protein_LOC105842836_[Bombyx_mori];ID=KWMTBOMO01741.mrna1	-
KWMTBOMO12093.mrna1	100337	5580.32	4.16838	1.46356e-113	2.0738e-111	protein_coding	mitochondrial_phosphoenolpyruvate_carboxykinase_isoform_1_[Bombyx_mori];ID=KWMTBOMO12093.mrna1	-
KWMTBOMO07015.mrna1	1014.2	66.5568	3.92452	5.25161e-113	7.36908e-111	protein_coding	PREDICTED:_bifunctional_ATP-dependent_dihydroxyacetone_kinase/FAD-AMP_lyase_(cyclizing)-likepartial_[Bombyx_mori];ID=KWMTBOMO07015.mrna1	-
KWMTBOMO16366.mrna1	2630.37	216.231	3.60351	6.08792e-113	8.46045e-111	protein_coding	PREDICTED:_serine_protease_easter-like_[Bombyx_mori];ID=KWMTBOMO16366.mrna1	Trypsin
KWMTBOMO11313.mrna1	1602.45	237.475	2.75268	1.34414e-112	1.85018e-110	protein_coding	PREDICTED:_5-formyltetrahydrofolate_cyclo-ligase-like_isoform_X2_[Amyelois_transitella];ID=KWMTBOMO11313.mrna1	-
KWMTBOMO05606.mrna1	1067.3	62.0416	4.10514	1.91089e-112	2.60549e-110	protein_coding	C-type_lectin_10_precursor_[Bombyx_mori];ID=KWMTBOMO05606.mrna1	Lectin_C
KWMTBOMO12960.mrna1	173.485	2235.88	-3.68423	1.96542e-112	2.65479e-110	protein_coding	PREDICTED:_dedicator_of_cytokinesis_protein_4_[Papilio_xuthus];ID=KWMTBOMO12960.mrna1	Ded_cyto
KWMTBOMO03468.mrna1	46.3519	807.959	-4.12094	5.08989e-112	6.81149e-110	protein_coding	PREDICTED:_facilitated_trehalose_transporter_Tret1-2_homolog_isoform_X1_[Bombyx_mori];ID=KWMTBOMO03468.mrna1	Sugar_tr
KWMTBOMO11302.mrna1	2868.22	192.843	3.89364	5.15973e-112	6.84161e-110	protein_coding	PREDICTED:_cartilage_oligomeric_matrix_protein_[Papilio_machaon];ID=KWMTBOMO11302.mrna1	TSP_C
KWMTBOMO05903.mrna1	1157.98	8791.15	-2.92321	5.27035e-112	6.92476e-110	protein_coding	scarlet_[Bombyx_mori];ID=KWMTBOMO05903.mrna1	ABC2_membrane
KWMTBOMO08840.mrna1	40.3181	1074.87	-4.72823	1.62827e-110	2.12013e-108	protein_coding	PREDICTED:_kynurenine_formamidase-like_isoform_X2_[Bombyx_mori];ID=KWMTBOMO08840.mrna1	Abhydrolase_3
KWMTBOMO00827.mrna1	7840.54	1056.88	2.89118	7.09264e-109	9.15268e-107	protein_coding	PREDICTED:_androgen-dependent_TFPI-regulating_protein-like_[Bombyx_mori];ID=KWMTBOMO00827.mrna1	-
KWMTBOMO12021.mrna1	86.7509	940.42	-3.44515	4.32016e-108	5.5256e-106	protein_coding	PREDICTED:_LOW_QUALITY_PROTEIN:_ras-responsive_element-binding_protein_1_[Bombyx_mori];ID=KWMTBOMO12021.mrna1	-
KWMTBOMO02777.mrna1	937.535	87.3601	3.42089	1.13449e-107	1.43831e-105	protein_coding	hypothetical_protein_OBRU01_13301_[Operophtera_brumata];ID=KWMTBOMO02777.mrna1	-
KWMTBOMO12490.mrna1	53.7442	876.389	-4.04593	1.25657e-106	1.57924e-104	protein_coding	PREDICTED:_synaptic_vesicle_glycoprotein_2B-like_[Papilio_xuthus];ID=KWMTBOMO12490.mrna1	MFS_1
KWMTBOMO10959.mrna1	2599.79	418.691	2.63399	2.19152e-106	2.73052e-104	protein_coding	PREDICTED:_leucine-rich_repeat-containing_protein_58-like_[Amyelois_transitella];ID=KWMTBOMO10959.mrna1	-
KWMTBOMO11108.mrna1	6385.58	962.239	2.73005	3.72093e-106	4.59647e-104	protein_coding	PREDICTED:_tetraspanin_E118_isoform_X1_[Bombyx_mori];ID=KWMTBOMO11108.mrna1	Tetraspannin
KWMTBOMO05904.mrna1	161.466	1243.88	-2.94505	3.97597e-106	4.86989e-104	protein_coding	ATP_dependent_transmembrane_transporter_protein_[Bombyx_mori];ID=KWMTBOMO05904.mrna1	-
KWMTBOMO08514.mrna1	5742.39	946.955	2.60049	7.0308e-106	8.53918e-104	protein_coding	PREDICTED:_uncharacterized_protein_LOC105389192_[Plutella_xylostella];ID=KWMTBOMO08514.mrna1	-
KWMTBOMO05521.mrna1	1927.57	4.206	8.84067	8.18537e-106	9.8586e-104	protein_coding	PREDICTED:_sulfotransferase_family_cytosolic_1B_member_1_[Amyelois_transitella];ID=KWMTBOMO05521.mrna1	Sulfotransfer_1
KWMTBOMO16269.mrna1	2827.54	13833.4	-2.29098	1.45455e-105	1.73741e-103	protein_coding	uncharacterized_LOC101743290_precursor_[Bombyx_mori];ID=KWMTBOMO16269.mrna1	VWD
KWMTBOMO05196.mrna1	5399.62	428.869	3.6528	2.66319e-105	3.155e-103	protein_coding	PREDICTED:_retinal_dehydrogenase_1-like_[Amyelois_transitella];ID=KWMTBOMO05196.mrna1	Aldedh
KWMTBOMO10277.mrna1	36.8017	760.319	-4.36216	6.81325e-105	8.00585e-103	protein_coding	PREDICTED:_putative_inorganic_phosphate_cotransporter_[Papilio_machaon];ID=KWMTBOMO10277.mrna1	MFS_1
KWMTBOMO11966.mrna1	1740.87	171.467	3.34048	7.78884e-105	9.07839e-103	protein_coding	PREDICTED:_facilitated_trehalose_transporter_Tret1-like_[Amyelois_transitella];ID=KWMTBOMO11966.mrna1	Sugar_tr
KWMTBOMO06467.mrna1	631.365	6261.84	-3.3094	1.1515e-104	1.33142e-102	protein_coding	PREDICTED:_balbiani_ring_protein_3-like_[Amyelois_transitella];ID=KWMTBOMO06467.mrna1	-
KWMTBOMO04300.mrna1	5383.95	853.223	2.65701	6.99467e-104	8.02333e-102	protein_coding	beta-N-acetylglucosaminidase_3_precursor_[Bombyx_mori];ID=KWMTBOMO04300.mrna1	Glyco_hydro_20
KWMTBOMO15386.mrna1	476.392	3684.38	-2.95113	5.15648e-103	5.86824e-101	protein_coding	PREDICTED:_putative_epidermal_cell_surface_receptor_[Bombyx_mori];ID=KWMTBOMO15386.mrna1	fn3
KWMTBOMO03578.mrna1	231.563	1783.65	-2.94538	4.32111e-102	4.87914e-100	protein_coding	PREDICTED:_chaoptin_[Bombyx_mori];ID=KWMTBOMO03578.mrna1	-
KWMTBOMO08356.mrna1	650.522	11.3778	5.83399	4.7086e-102	5.27546e-100	protein_coding	PREDICTED:_aldose_1-epimerase_[Papilio_polytes];ID=KWMTBOMO08356.mrna1	Aldose_epim
KWMTBOMO13997.mrna1	80688.4	10611.3	2.92675	1.09457e-101	1.21691e-99	protein_coding	fibroinase_precursor_[Bombyx_mori];ID=KWMTBOMO13997.mrna1	Peptidase_C1
KWMTBOMO04365.mrna1	693.729	44.4349	3.97051	2.33321e-101	2.57419e-99	protein_coding	PREDICTED:_POU_domain class_6 transcription_factor_2_isoform_X2_[Bombyx_mori];ID=KWMTBOMO04365.mrna1	Homeobox
KWMTBOMO06792.mrna1	16.6505	947.543	-5.85079	1.65378e-100	1.81076e-98	protein_coding	neuropeptide_receptor_A11_[Bombyx_mori];ID=KWMTBOMO06792.mrna1	7tm_1
KWMTBOMO14718.mrna1	594.761	2538.39	-2.09511	2.0778e-100	2.25793e-98	protein_coding	AF461149_1_transposase_[Bombyx_mori];ID=KWMTBOMO14718.mrna1	-
KWMTBOMO08355.mrna1	994.186	115.596	3.10349	8.25119e-100	8.89958e-98	protein_coding	PREDICTED:_tryptophan_2-dioxygenase_isoform_X2_[Bombyx_mori];ID=KWMTBOMO08355.mrna1	-
KWMTBOMO11115.mrna1	9013.4	2297.6	1.97191	1.54352e-99	1.65248e-97	protein_coding	promoting_protein_precursor_[Bombyx_mori];ID=KWMTBOMO11115.mrna1	-
KWMTBOMO04809.mrna1	31.0117	725.573	-4.55217	3.90407e-99	4.14894e-97	protein_coding	PREDICTED:_uncharacterized_protein_LOC106133170_isoform_X2_[Amyelois_transitella];ID=KWMTBOMO04809.mrna1	-
KWMTBOMO08249.mrna1	1230.72	9115.89	-2.88972	3.93963e-99	4.15616e-97	protein_coding	NA;ID=KWMTBOMO08249.mrna1	-
KWMTBOMO13340.mrna1	2125.65	3.68325	9.20223	4.55435e-99	4.76985e-97	protein_coding	PREDICTED:_uncharacterized_protein_LOC105841423_[Bombyx_mori];ID=KWMTBOMO13340.mrna1	-
novel.366	197346	10401.1	4.24597	2.34613e-98	2.43947e-96	-	PF01607:Chitin binding Peritrophin-A domain	CBM_14
KWMTBOMO04823.mrna1	7389.01	1058.77	2.80242	4.41807e-98	4.56103e-96	protein_coding	PREDICTED:_titin_[Bombyx_mori];ID=KWMTBOMO04823.mrna1	CH
KWMTBOMO02622.mrna1	10382.2	2721.46	1.93179	5.50791e-98	5.6458e-96	protein_coding	PREDICTED:_facilitated_trehalose_transporter_Tret1-like_isoform_X2_[Bombyx_mori];ID=KWMTBOMO02622.mrna1	Sugar_tr
KWMTBOMO05919.mrna1	8131.32	2060.42	1.9809	1.15308e-97	1.17363e-95	protein_coding	tetraspanin_D107_[Bombyx_mori];ID=KWMTBOMO05919.mrna1	Tetraspannin
KWMTBOMO14834.mrna1	47176.6	143556	-1.60547	1.3907e-97	1.40558e-95	protein_coding	PREDICTED:_uncharacterized_protein_LOC101741520_[Bombyx_mori];ID=KWMTBOMO14834.mrna1	Aldo_ket_red
KWMTBOMO00017.mrna1	896.574	80.6856	3.47691	3.03108e-97	3.04223e-95	protein_coding	PREDICTED:_uncharacterized_protein_LOC105841884_[Bombyx_mori];ID=KWMTBOMO00017.mrna1	-
KWMTBOMO13609.mrna1	3600.07	509.683	2.8209	9.8623e-97	9.83033e-95	protein_coding	PREDICTED:_axoneme-associated_protein_mst101(2)_[Bombyx_mori];ID=KWMTBOMO13609.mrna1	-
KWMTBOMO16182.mrna1	112.445	1010.2	-3.16675	1.26543e-96	1.25268e-94	protein_coding	PREDICTED:_uncharacterized_protein_LOC101743147_isoform_X2_[Bombyx_mori];ID=KWMTBOMO16182.mrna1	HLH
KWMTBOMO02101.mrna1	692.181	4284.1	-2.62865	1.77497e-96	1.74515e-94	protein_coding	PREDICTED:_large_neutral_amino_acids_transporter_small_subunit_2_[Plutella_xylostella];ID=KWMTBOMO02101.mrna1	-
KWMTBOMO13509.mrna1	735.753	13.4406	5.76908	2.03175e-96	1.98411e-94	protein_coding	PREDICTED:_organic_cation_transporter_protein-like_[Papilio_machaon];ID=KWMTBOMO13509.mrna1	-
KWMTBOMO12781.mrna1	707.549	15.252	5.52997	2.84362e-96	2.75832e-94	protein_coding	PREDICTED:_microtubule-associated_protein_futsch-like_[Bombyx_mori];ID=KWMTBOMO12781.mrna1	-
KWMTBOMO04064.mrna1	570.392	13.4019	5.4009	7.27368e-95	7.00843e-93	protein_coding	glutathione_S-transferase_epsilon_1_[Bombyx_mori];ID=KWMTBOMO04064.mrna1	GST_C
KWMTBOMO15950.mrna1	1188.16	195.218	2.60463	1.68796e-94	1.61563e-92	protein_coding	PREDICTED:_uncharacterized_protein_LOC101739352_[Bombyx_mori];ID=KWMTBOMO15950.mrna1	BESS
KWMTBOMO03508.mrna1	720.13	7.81789	6.52625	1.77566e-94	1.6884e-92	protein_coding	PREDICTED:_solute_carrier_family_46_member_3-like_[Bombyx_mori];ID=KWMTBOMO03508.mrna1	MFS_1
KWMTBOMO05609.mrna1	1824.1	8133.77	-2.15656	6.45772e-94	6.10022e-92	protein_coding	PREDICTED:_sterile_alpha_and_TIR_motif-containing_protein_1_isoform_X3_[Bombyx_mori];ID=KWMTBOMO05609.mrna1	SAM_2
KWMTBOMO10987.mrna1	51.8819	777.689	-3.917	3.54777e-93	3.3296e-91	protein_coding	PREDICTED:_transmembrane_protease_serine_9-like_[Bombyx_mori];ID=KWMTBOMO10987.mrna1	Trypsin
KWMTBOMO07271.mrna1	77.7047	1297.67	-4.06778	7.48275e-93	6.97731e-91	protein_coding	PREDICTED:_phospholipase_A1_member_A-like_[Bombyx_mori];ID=KWMTBOMO07271.mrna1	Lipase
KWMTBOMO09464.mrna1	196.203	1528.81	-2.96573	3.49979e-91	3.24247e-89	protein_coding	PREDICTED:_prestin_isoform_X2_[Bombyx_mori];ID=KWMTBOMO09464.mrna1	Sulfate_transp
KWMTBOMO10555.mrna1	4038.35	670.086	2.59063	3.84405e-90	3.53873e-88	protein_coding	sulfotransferase_[Bombyx_mori];ID=KWMTBOMO10555.mrna1	Sulfotransfer_1
KWMTBOMO15717.mrna1	16.1608	713.51	-5.45026	4.08595e-90	3.73761e-88	protein_coding	myosin_regulatory_light_chain_2_[Bombyx_mori];ID=KWMTBOMO15717.mrna1	-
KWMTBOMO02626.mrna1	3091.88	718.163	2.10685	8.16289e-90	7.42001e-88	protein_coding	PREDICTED:_sodium/hydrogen_exchanger_7_isoform_X4_[Amyelois_transitella];ID=KWMTBOMO02626.mrna1	Na_H_Exchanger
KWMTBOMO09512.mrna1	700.625	67.4708	3.37459	8.2798e-89	7.47925e-87	protein_coding	PREDICTED:_serine_proteinase_stubble-like_[Amyelois_transitella];ID=KWMTBOMO09512.mrna1	-
KWMTBOMO13384.mrna1	1086.61	96.9181	3.48373	1.35091e-88	1.21272e-86	protein_coding	PREDICTED:_proton-coupled_folate_transporter-like_[Papilio_machaon];ID=KWMTBOMO13384.mrna1	MFS_1
KWMTBOMO04306.mrna1	43.1463	665.136	-3.9527	1.38377e-88	1.23454e-86	protein_coding	PREDICTED:_calmodulin-binding_transcription_activator_2_[Bombyx_mori];ID=KWMTBOMO04306.mrna1	TIG
KWMTBOMO11539.mrna1	3740.2	26423.9	-2.82069	1.47988e-88	1.31219e-86	protein_coding	chemosensory_protein_6_precursor_[Bombyx_mori];ID=KWMTBOMO11539.mrna1	-
KWMTBOMO05327.mrna1	1648.9	178.886	3.20395	2.50885e-88	2.211e-86	protein_coding	PREDICTED:_alkylglycerol_monooxygenase-like_[Amyelois_transitella];ID=KWMTBOMO05327.mrna1	-
KWMTBOMO12935.mrna1	10888.2	3052.05	1.83483	2.60247e-88	2.27961e-86	protein_coding	calcyphosphine_isoform_2_[Bombyx_mori];ID=KWMTBOMO12935.mrna1	-
KWMTBOMO01871.mrna1	630.946	7.79189	6.33571	3.62052e-88	3.15225e-86	protein_coding	PREDICTED:_alpha-tocopherol_transfer_protein-like_[Papilio_xuthus];ID=KWMTBOMO01871.mrna1	-
KWMTBOMO11550.mrna1	154.075	2547.45	-4.06005	1.05679e-87	9.146e-86	protein_coding	cuticular_protein_glycine-rich_19_precursor_[Bombyx_mori];ID=KWMTBOMO11550.mrna1	-
KWMTBOMO11413.mrna1	886.628	132.993	2.73514	4.75027e-87	4.08664e-85	protein_coding	PREDICTED:_alpha-amylase_2-like_[Bombyx_mori];ID=KWMTBOMO11413.mrna1	Aminotran_1_2
novel.569	944.517	12.8514	6.21697	1.08442e-86	9.27402e-85	-	PF00050:Kazal-type serine protease inhibitor domain	-
KWMTBOMO08391.mrna1	1479.84	256.435	2.52889	2.86185e-86	2.43308e-84	protein_coding	PREDICTED:_U8-agatoxin-Ao1a-like_[Bombyx_mori];ID=KWMTBOMO08391.mrna1	-
KWMTBOMO13008.mrna1	518.933	14.7219	5.13903	3.8171e-86	3.22623e-84	protein_coding	cuticular_protein_RR-2_motif_91_precursor_[Bombyx_mori];ID=KWMTBOMO13008.mrna1	Chitin_bind_4
KWMTBOMO07794.mrna1	888.429	100.335	3.15025	5.44157e-86	4.5725e-84	protein_coding	laminin_beta-wing_chain_[Bombyx_mori];ID=KWMTBOMO07794.mrna1	Laminin_EGF
KWMTBOMO09881.mrna1	625.437	2761.41	-2.14174	1.21508e-85	1.01512e-83	protein_coding	3-dehydroecdysone_3alpha-reductase_[Bombyx_mori];ID=KWMTBOMO09881.mrna1	-
KWMTBOMO10064.mrna1	885.189	4.82372	7.52488	5.05567e-85	4.1994e-83	protein_coding	G_protein_gamma_subunit_[Bombyx_mori];ID=KWMTBOMO10064.mrna1	-
KWMTBOMO14788.mrna1	930.58	91.6839	3.34524	1.15502e-84	9.53913e-83	protein_coding	hemolymph_protein_14_[Bombyx_mori];ID=KWMTBOMO14788.mrna1	Trypsin
KWMTBOMO01255.mrna1	930.212	4567.56	-2.29786	2.47691e-84	2.03402e-82	protein_coding	PREDICTED:_rap1_GTPase-activating_protein_1-like_isoform_X1_[Bombyx_mori];ID=KWMTBOMO01255.mrna1	-
KWMTBOMO02384.mrna1	1582.12	6091.53	-1.94452	6.97539e-84	5.69578e-82	protein_coding	PREDICTED:_uncharacterized_protein_LOC106111803_[Papilio_polytes];ID=KWMTBOMO02384.mrna1	-
KWMTBOMO07079.mrna1	3224.91	351.724	3.19605	7.23079e-83	5.87116e-81	protein_coding	UDP-glycosyltransferase_UGT46A2_precursor_[Bombyx_mori];ID=KWMTBOMO07079.mrna1	UDPGT
KWMTBOMO03630.mrna1	404.774	2192.87	-2.43672	2.1021e-82	1.6973e-80	protein_coding	PREDICTED:_heterogeneous_nuclear_ribonucleoprotein_R_isoform_X1_[Papilio_xuthus];ID=KWMTBOMO03630.mrna1	RRM_1
KWMTBOMO14170.mrna1	127.363	1127.86	-3.14353	8.71436e-82	6.99715e-80	protein_coding	Lysosome_membrane_protein_2_[Papilio_xuthus];ID=KWMTBOMO14170.mrna1	-
KWMTBOMO06905.mrna1	130.126	906.523	-2.79985	4.27048e-81	3.41001e-79	protein_coding	hypothetical_protein_KGM_10290_[Danaus_plexippus];ID=KWMTBOMO06905.mrna1	zf-C4
KWMTBOMO08846.mrna1	217377	16821.4	3.69186	4.69521e-81	3.72857e-79	protein_coding	PREDICTED:_chondroitin_proteoglycan_2-like_[Plutella_xylostella];ID=KWMTBOMO08846.mrna1	CBM_14
KWMTBOMO14681.mrna1	521.736	36.8392	3.82007	1.19155e-80	9.41061e-79	protein_coding	PREDICTED:_lysosomal_thiol_reductase_IP30_isoform_X3_[Bombyx_mori];ID=KWMTBOMO14681.mrna1	-
KWMTBOMO15246.mrna1	39.1902	1069.33	-4.75573	2.51301e-80	1.97394e-78	protein_coding	flavin-dependent_monooxygenase_FMO1_[Bombyx_mori];ID=KWMTBOMO15246.mrna1	FMO-like
KWMTBOMO06073.mrna1	5295.04	975.176	2.44102	8.29768e-80	6.48251e-78	protein_coding	PREDICTED:_protein_toll-like_[Amyelois_transitella];ID=KWMTBOMO06073.mrna1	-
KWMTBOMO07990.mrna1	525.574	40.7654	3.68616	9.20307e-80	7.15118e-78	protein_coding	PREDICTED:_protein_PF14_0175-like_isoform_X2_[Papilio_xuthus];ID=KWMTBOMO07990.mrna1	CBM_14
novel.732	6445.23	20.2335	8.31736	3.93429e-79	3.04077e-77	-	-	-
KWMTBOMO16234.mrna1	689.762	2566.28	-1.89706	9.47136e-79	7.28136e-77	protein_coding	PREDICTED:_uncharacterized_protein_LOC106110560_[Papilio_polytes];ID=KWMTBOMO16234.mrna1	-
KWMTBOMO07131.mrna1	1610.77	331.543	2.28102	9.55753e-79	7.30873e-77	protein_coding	putative_Headcase_protein_[Danaus_plexippus];ID=KWMTBOMO07131.mrna1	-
KWMTBOMO14171.mrna1	166.5	1192.54	-2.83957	1.26074e-78	9.59024e-77	protein_coding	PREDICTED:_scavenger_receptor_class_B_member_1-like_[Amyelois_transitella];ID=KWMTBOMO14171.mrna1	-
KWMTBOMO03207.mrna1	7696.74	22601	-1.55388	1.35661e-78	1.02655e-76	protein_coding	PREDICTED:_chorion_peroxidase_[Bombyx_mori];ID=KWMTBOMO03207.mrna1	An_peroxidase
KWMTBOMO11507.mrna1	8.78354	774.18	-6.47018	3.50283e-78	2.63679e-76	protein_coding	PREDICTED:_olfactory_receptor_49_isoform_X1_[Bombyx_mori];ID=KWMTBOMO11507.mrna1	-
KWMTBOMO14726.mrna1	398.488	2070.99	-2.3803	1.00566e-77	7.531e-76	protein_coding	reverse_transcriptase_[Bombyx_mori];ID=KWMTBOMO14726.mrna1	RVT_1
KWMTBOMO10767.mrna1	113.757	1180.85	-3.36984	2.67301e-77	1.99139e-75	protein_coding	PREDICTED:_uncharacterized_protein_LOC106101526_[Papilio_polytes];ID=KWMTBOMO10767.mrna1	-
KWMTBOMO00338.mrna1	133.89	1020.75	-2.92493	3.54041e-77	2.62408e-75	protein_coding	PREDICTED:_facilitated_trehalose_transporter_Tret1-like_isoform_X2_[Bombyx_mori];ID=KWMTBOMO00338.mrna1	Sugar_tr
KWMTBOMO13681.mrna1	1046.35	78.5136	3.74004	4.13002e-77	3.04547e-75	protein_coding	PREDICTED:_LOW_QUALITY_PROTEIN:_slit_homolog_1_protein-like_[Bombyx_mori];ID=KWMTBOMO13681.mrna1	-
KWMTBOMO02394.mrna1	6106.41	16812.4	-1.46119	8.11202e-77	5.95142e-75	protein_coding	DnaJ-5_[Bombyx_mori];ID=KWMTBOMO02394.mrna1	DnaJ_C
KWMTBOMO06567.mrna1	1144.53	241.084	2.24752	8.62932e-77	6.29897e-75	protein_coding	glutathione_S-transferase_omega_2_[Bombyx_mori];ID=KWMTBOMO06567.mrna1	-
KWMTBOMO02979.mrna1	3294.51	222.985	3.88712	9.15766e-77	6.65103e-75	protein_coding	PREDICTED:_uncharacterized_protein_LOC101737074_isoform_X2_[Bombyx_mori];ID=KWMTBOMO02979.mrna1	MH2
KWMTBOMO09553.mrna1	30650.5	5842.44	2.39123	1.30731e-76	9.4473e-75	protein_coding	fructose_1-bisphosphate_aldolase_[Bombyx_mori];ID=KWMTBOMO09553.mrna1	-
KWMTBOMO05435.mrna1	5165.62	714.348	2.85405	2.02813e-76	1.45833e-74	protein_coding	PREDICTED:_peroxisomal_acyl-coenzyme_A_oxidase_3_[Bombyx_mori];ID=KWMTBOMO05435.mrna1	-
KWMTBOMO14129.mrna1	576.299	9.34946	5.95036	3.79405e-76	2.71463e-74	protein_coding	PREDICTED:_uncharacterized_protein_LOC101741928_[Bombyx_mori];ID=KWMTBOMO14129.mrna1	-
KWMTBOMO16335.mrna1	729.613	2658.75	-1.86545	4.65759e-76	3.31607e-74	protein_coding	uncharacterized_protein_LOC767623_[Bombyx_mori];ID=KWMTBOMO16335.mrna1	RWD
KWMTBOMO13497.mrna1	1402.08	190.767	2.87662	2.90258e-75	2.05642e-73	protein_coding	PREDICTED:_major_facilitator_superfamily_domain-containing_protein_8_isoform_X1_[Bombyx_mori];ID=KWMTBOMO13497.mrna1	MFS_1
KWMTBOMO07417.mrna1	4586.7	539.078	3.08805	1.26138e-74	8.89306e-73	protein_coding	Aminoacylase-1_[Papilio_xuthus];ID=KWMTBOMO07417.mrna1	Peptidase_M20
novel.1055	727.569	56.216	3.70229	2.56094e-74	1.79676e-72	-	-	-
novel.1009	678.043	3159.5	-2.22002	5.48185e-74	3.8275e-72	-	PF12259:Baculovirus F protein	-
KWMTBOMO03899.mrna1	6905.85	1001.7	2.78575	6.00698e-74	4.17399e-72	protein_coding	PREDICTED:_serine_protease_inhibitor_3_isoform_X1_[Bombyx_mori];ID=KWMTBOMO03899.mrna1	Serpin
KWMTBOMO15041.mrna1	569.843	3213.49	-2.49619	2.03294e-73	1.40584e-71	protein_coding	PREDICTED:_L-asparaginase_[Bombyx_mori];ID=KWMTBOMO15041.mrna1	-
KWMTBOMO06969.mrna1	594.748	66.4109	3.16785	3.4622e-73	2.38282e-71	protein_coding	putative_Forkhead_box_protein_E1_[Operophtera_brumata];ID=KWMTBOMO06969.mrna1	Fork_head
KWMTBOMO14467.mrna1	1391.52	140.276	3.3083	3.60707e-73	2.47076e-71	protein_coding	PREDICTED:_uncharacterized_protein_LOC101746973_isoform_X2_[Bombyx_mori];ID=KWMTBOMO14467.mrna1	C2
KWMTBOMO16456.mrna1	502.589	8.90213	5.80507	5.07002e-73	3.45647e-71	protein_coding	integument_esterase_1_precursor_[Bombyx_mori];ID=KWMTBOMO16456.mrna1	COesterase
KWMTBOMO02472.mrna1	387.892	1512.71	-1.96408	2.43856e-72	1.65467e-70	protein_coding	PREDICTED:_N-acetylgalactosamine_kinase_[Papilio_machaon];ID=KWMTBOMO02472.mrna1	GHMP_kinases
KWMTBOMO14671.mrna1	1145.69	153.783	2.89608	2.82267e-72	1.90635e-70	protein_coding	serine_protease_HP21_precursor_[Bombyx_mori];ID=KWMTBOMO14671.mrna1	Trypsin
KWMTBOMO03372.mrna1	550.126	39.6266	3.79074	4.39055e-72	2.95147e-70	protein_coding	PREDICTED:_antennapedia_homologue_protein_isoform_X1_[Bombyx_mori];ID=KWMTBOMO03372.mrna1	Homeobox
KWMTBOMO05410.mrna1	9.89559	706.184	-6.12632	2.35722e-71	1.57726e-69	protein_coding	hypothetical_protein_KGM_09889_[Danaus_plexippus];ID=KWMTBOMO05410.mrna1	-
KWMTBOMO14721.mrna1	159.88	1002.61	-2.64719	2.41171e-71	1.60629e-69	protein_coding	reverse_transcriptase_[Bombyx_mori];ID=KWMTBOMO14721.mrna1	RVT_1
KWMTBOMO03803.mrna1	10.2389	532.903	-5.71022	1.36152e-70	9.02661e-69	protein_coding	hypothetical_protein_KGM_12751_[Danaus_plexippus];ID=KWMTBOMO03803.mrna1	-
KWMTBOMO08465.mrna1	13.7878	442.144	-5.00242	1.70575e-70	1.12572e-68	protein_coding	PREDICTED:_uncharacterized_protein_LOC105841524_isoform_X2_[Bombyx_mori];ID=KWMTBOMO08465.mrna1	-
KWMTBOMO09373.mrna1	107317	21954.5	2.28928	2.21607e-70	1.45586e-68	protein_coding	apolipophorin_III_precursor_[Bombyx_mori];ID=KWMTBOMO09373.mrna1	-
KWMTBOMO01685.mrna1	1353.62	4156.04	-1.61778	3.57196e-70	2.33599e-68	protein_coding	PREDICTED:_SUN_domain-containing_ossification_factor_isoform_X2_[Bombyx_mori];ID=KWMTBOMO01685.mrna1	-
KWMTBOMO02492.mrna1	17.2396	481.874	-4.81519	5.48027e-70	3.56785e-68	protein_coding	Bm-ok_protein_[Bombyx_mori];ID=KWMTBOMO02492.mrna1	ABC_tran
KWMTBOMO15629.mrna1	462.819	1781.38	-1.94544	1.00848e-69	6.53615e-68	protein_coding	N-phosphoacetylglucosamine_mutase_[Cnaphalocrocis_medinalis];ID=KWMTBOMO15629.mrna1	-
KWMTBOMO00019.mrna1	1034.95	141.182	2.87508	1.1202e-69	7.22777e-68	protein_coding	PREDICTED:_tan_protein_isoform_X1_[Bombyx_mori];ID=KWMTBOMO00019.mrna1	-
KWMTBOMO05519.mrna1	824.282	128.695	2.67947	2.68193e-69	1.72275e-67	protein_coding	Uncharacterized_protein_OBRU01_16470_[Operophtera_brumata];ID=KWMTBOMO05519.mrna1	-
KWMTBOMO09262.mrna1	383.151	12.8338	4.89414	6.47785e-69	4.14267e-67	protein_coding	NA;ID=KWMTBOMO09262.mrna1	-
KWMTBOMO03683.mrna1	1251.69	207.252	2.59158	1.10226e-68	7.01804e-67	protein_coding	PREDICTED:_D-aspartate_oxidase_[Bombyx_mori];ID=KWMTBOMO03683.mrna1	DAO
KWMTBOMO13744.mrna1	1738.91	460.444	1.91801	2.61425e-68	1.65718e-66	protein_coding	asparagine_synthetase_[Bombyx_mori];ID=KWMTBOMO13744.mrna1	-
KWMTBOMO15302.mrna1	1070.58	5306.82	-2.31043	1.3491e-67	8.51465e-66	protein_coding	longer_ecdysteroid-phosphate_phosphatase_[Bombyx_mori];ID=KWMTBOMO15302.mrna1	UBA
KWMTBOMO05155.mrna1	395.112	2990.47	-2.92259	1.81103e-67	1.13804e-65	protein_coding	PREDICTED:_bombyxin_A-2_homolog_[Bombyx_mori];ID=KWMTBOMO05155.mrna1	-
KWMTBOMO03493.mrna1	472.811	11.4889	5.3418	2.22997e-67	1.39523e-65	protein_coding	putative_salivary_secreted_peptide_[Operophtera_brumata];ID=KWMTBOMO03493.mrna1	-
KWMTBOMO12408.mrna1	416.092	29.2862	3.83154	4.94671e-67	3.08167e-65	protein_coding	PREDICTED:_serine_protease_snake-like_[Bombyx_mori];ID=KWMTBOMO12408.mrna1	Trypsin
KWMTBOMO13608.mrna1	3813.21	527.276	2.8548	7.61744e-67	4.7251e-65	protein_coding	PREDICTED:_axoneme-associated_protein_mst101(2)_[Bombyx_mori];ID=KWMTBOMO13608.mrna1	-
KWMTBOMO15297.mrna1	405.708	26.1082	3.95645	8.102e-67	5.0042e-65	protein_coding	PREDICTED:_ankyrin_repeat_domain-containing_protein_12_[Bombyx_mori];ID=KWMTBOMO15297.mrna1	-
KWMTBOMO07018.mrna1	6976.75	1041.79	2.74301	9.50683e-67	5.8469e-65	protein_coding	PREDICTED:_neutral_ceramidase_[Amyelois_transitella];ID=KWMTBOMO07018.mrna1	Ceramidase_alk
KWMTBOMO16194.mrna1	254.484	1567.51	-2.62581	1.41099e-66	8.64111e-65	protein_coding	PREDICTED:_vanin-like_protein_3_[Amyelois_transitella];ID=KWMTBOMO16194.mrna1	-
KWMTBOMO03836.mrna1	381.164	2246.79	-2.56207	1.60585e-66	9.79299e-65	protein_coding	PREDICTED:_rho_GTPase-activating_protein_7_[Bombyx_mori];ID=KWMTBOMO03836.mrna1	RhoGAP
KWMTBOMO01409.mrna1	1126.99	153.71	2.87827	1.63178e-66	9.90932e-65	protein_coding	enhancer_of_split_malpha_[Bombyx_mori];ID=KWMTBOMO01409.mrna1	-
KWMTBOMO12686.mrna1	82525.3	19037.2	2.116	1.73078e-66	1.04665e-64	protein_coding	aliphatic_nitrilase_[Bombyx_mori];ID=KWMTBOMO12686.mrna1	CN_hydrolase
KWMTBOMO01345.mrna1	386.296	24.1222	4.00393	2.22363e-66	1.33909e-64	protein_coding	PREDICTED:_uncharacterized_protein_LOC106110766_[Papilio_polytes];ID=KWMTBOMO01345.mrna1	-
KWMTBOMO05908.mrna1	735.05	3640.53	-2.30677	3.66046e-66	2.19521e-64	protein_coding	ABC_transporter_[Bombyx_mori];ID=KWMTBOMO05908.mrna1	ABC_tran
KWMTBOMO13742.mrna1	4052.63	1.49589	11.3982	6.07305e-66	3.62702e-64	protein_coding	PREDICTED:_moricin-1-like_[Bombyx_mori];ID=KWMTBOMO13742.mrna1	-
KWMTBOMO04526.mrna1	896.174	70.9689	3.6626	9.35558e-66	5.56445e-64	protein_coding	PREDICTED:_serine--pyruvate_aminotransferase-like_[Amyelois_transitella];ID=KWMTBOMO04526.mrna1	Aminotran_5
KWMTBOMO00268.mrna1	353.515	1991.39	-2.49678	2.43088e-65	1.4399e-63	protein_coding	PREDICTED:_insulin-like_peptide_isoform_X1_[Bombyx_mori];ID=KWMTBOMO00268.mrna1	-
KWMTBOMO14216.mrna1	7151.95	902.981	2.98616	2.85159e-65	1.6822e-63	protein_coding	putative_fatty_acyl_reductase_FAR1_[Spodoptera_litura];ID=KWMTBOMO14216.mrna1	NAD_binding_4
KWMTBOMO09396.mrna1	203892	46697.6	2.1264	4.46377e-65	2.62256e-63	protein_coding	NA;ID=KWMTBOMO09396.mrna1	-
KWMTBOMO08858.mrna1	465.763	2743.96	-2.55996	4.80479e-65	2.81148e-63	protein_coding	cytochrome_P450_CYP332A1_[Bombyx_mori];ID=KWMTBOMO08858.mrna1	p450
KWMTBOMO11497.mrna1	949.843	2.643	8.45831	2.60946e-64	1.52075e-62	protein_coding	PREDICTED:_proton-coupled_folate_transporter-like_[Amyelois_transitella];ID=KWMTBOMO11497.mrna1	MFS_1
KWMTBOMO04684.mrna1	33.4469	526.063	-3.958	1.38394e-63	8.03297e-62	protein_coding	PREDICTED:_UNC93-like_protein_[Papilio_xuthus];ID=KWMTBOMO04684.mrna1	-
KWMTBOMO10008.mrna1	421.107	24.5615	4.09533	1.96032e-63	1.1333e-61	protein_coding	PREDICTED:_glucose_dehydrogenase_[FAD quinone]-like_[Bombyx_mori];ID=KWMTBOMO10008.mrna1	-
KWMTBOMO05930.mrna1	416.684	31.7671	3.7102	5.41023e-63	3.1153e-61	protein_coding	PREDICTED:_23_kDa_integral_membrane_protein-like_[Amyelois_transitella];ID=KWMTBOMO05930.mrna1	Tetraspannin
KWMTBOMO01390.mrna1	433.274	2128.61	-2.29849	8.41019e-63	4.82351e-61	protein_coding	molting_carboxypeptidase_A_[Danaus_plexippus];ID=KWMTBOMO01390.mrna1	-
KWMTBOMO11155.mrna1	513.595	2846.61	-2.46948	1.03239e-62	5.89771e-61	protein_coding	Uncharacterized_protein_OBRU01_11894_[Operophtera_brumata];ID=KWMTBOMO11155.mrna1	-
KWMTBOMO02550.mrna1	5417.18	1426.68	1.92471	1.36741e-62	7.78075e-61	protein_coding	farnesoic_acid_O-methyltransferase_[Bombyx_mori];ID=KWMTBOMO02550.mrna1	-
KWMTBOMO05931.mrna1	12874	4099.86	1.65092	1.51716e-62	8.59904e-61	protein_coding	tetraspanin_E_[Bombyx_mori];ID=KWMTBOMO05931.mrna1	Tetraspannin
KWMTBOMO03195.mrna1	377.901	1662.28	-2.13935	1.56966e-62	8.86181e-61	protein_coding	PREDICTED:_lysosome_membrane_protein_2_[Papilio_polytes];ID=KWMTBOMO03195.mrna1	-
KWMTBOMO06227.mrna1	1657.48	6304.72	-1.92738	1.57728e-62	8.87021e-61	protein_coding	PREDICTED:_la-related_protein_1_[Bombyx_mori];ID=KWMTBOMO06227.mrna1	-
novel.177	955.961	7071.69	-2.88737	2.05488e-62	1.15113e-60	-	PF00078:Reverse transcriptase (RNA-dependent DNA polymerase)	RVT_1
KWMTBOMO13947.mrna1	7867.95	1680.14	2.22707	3.04859e-62	1.70121e-60	protein_coding	PREDICTED:_sorting_nexin-12_[Papilio_xuthus];ID=KWMTBOMO13947.mrna1	PX
KWMTBOMO12522.mrna1	3707.34	882.583	2.07095	3.35534e-62	1.86518e-60	protein_coding	CRAL-TRIO_domain-containing_protein partial_[Manduca_sexta];ID=KWMTBOMO12522.mrna1	-
KWMTBOMO16072.mrna1	907.625	98.7192	3.19827	4.49995e-62	2.49187e-60	protein_coding	PREDICTED:_fibrillin-3-like_[Bombyx_mori];ID=KWMTBOMO16072.mrna1	EGF_CA
KWMTBOMO00574.mrna1	3719.5	578.36	2.68486	5.61365e-62	3.09672e-60	protein_coding	PREDICTED:_basement_membrane-specific_heparan_sulfate_proteoglycan_core_protein-like_isoform_X4_[Bombyx_mori];ID=KWMTBOMO00574.mrna1	Laminin_G_2
KWMTBOMO05669.mrna1	14035.9	5413.4	1.37441	5.68425e-62	3.12374e-60	protein_coding	Bax_inhibitor-1-like_protein_[Bombyx_mori];ID=KWMTBOMO05669.mrna1	-
KWMTBOMO08303.mrna1	2277.81	8317.14	-1.86878	8.09331e-62	4.43078e-60	protein_coding	PREDICTED:_histone_acetyltransferase_KAT2A_[Papilio_xuthus];ID=KWMTBOMO08303.mrna1	Bromodomain
KWMTBOMO11646.mrna1	955.473	161.37	2.56486	1.29175e-61	7.04514e-60	protein_coding	alpha-N-acetylgalactosaminidase_precursor_[Bombyx_mori];ID=KWMTBOMO11646.mrna1	-
KWMTBOMO07215.mrna1	6809.12	1279.67	2.41201	1.99999e-61	1.08669e-59	protein_coding	xanthine_dehydrogenase_1_[Bombyx_mori];ID=KWMTBOMO07215.mrna1	Fer2
KWMTBOMO10334.mrna1	2805.99	901.165	1.63878	2.39516e-61	1.29653e-59	protein_coding	putative_acetyltransferase_ACT23_[Spodoptera_litura];ID=KWMTBOMO10334.mrna1	MBOAT
KWMTBOMO03221.mrna1	736.544	2659.84	-1.85344	2.99985e-61	1.61779e-59	protein_coding	PREDICTED:_synaptic_vesicle_glycoprotein_2C-like partial_[Bombyx_mori];ID=KWMTBOMO03221.mrna1	Sugar_tr
KWMTBOMO09193.mrna1	3379.95	594.594	2.50716	5.75825e-61	3.09383e-59	protein_coding	hypothetical_protein_KGM_20861_[Danaus_plexippus];ID=KWMTBOMO09193.mrna1	-
KWMTBOMO08941.mrna1	1525.88	306.995	2.31224	7.09504e-61	3.79795e-59	protein_coding	matrix_metalloproteinase_1_isoform_1_[Bombyx_mori];ID=KWMTBOMO08941.mrna1	Hemopexin
KWMTBOMO04757.mrna1	2946	15879.2	-2.43062	9.34463e-61	4.98369e-59	protein_coding	PREDICTED:_myosin-IB_isoform_X1_[Papilio_xuthus];ID=KWMTBOMO04757.mrna1	Myosin_head
KWMTBOMO02433.mrna1	1343.37	3753.67	-1.48229	1.00681e-60	5.3498e-59	protein_coding	ribonucleoside_diphosphate_reductase_small_subunit_[Bombyx_mori];ID=KWMTBOMO02433.mrna1	-
KWMTBOMO03405.mrna1	1214.52	4535.06	-1.9013	2.0625e-60	1.09192e-58	protein_coding	PREDICTED:_uncharacterized_protein_LOC106104211_[Papilio_polytes];ID=KWMTBOMO03405.mrna1	-
KWMTBOMO00167.mrna1	690.932	2612.91	-1.919	2.63387e-60	1.38932e-58	protein_coding	PREDICTED:_JNK-interacting_protein_3_isoform_X2_[Bombyx_mori];ID=KWMTBOMO00167.mrna1	-
KWMTBOMO13852.mrna1	24.0602	389.853	-4.02195	5.96769e-60	3.1364e-58	protein_coding	protease_inhibitor_1_precursor_[Bombyx_mori];ID=KWMTBOMO13852.mrna1	-
KWMTBOMO02325.mrna1	20437	3036.65	2.75059	7.75352e-60	4.0602e-58	protein_coding	PREDICTED:_long-chain-fatty-acid--CoA_ligase_4_isoform_X2_[Bombyx_mori];ID=KWMTBOMO02325.mrna1	AMP-binding
KWMTBOMO12694.mrna1	635.461	3.65301	7.46004	8.02856e-60	4.18905e-58	protein_coding	MBF2_[Samia_cynthia];ID=KWMTBOMO12694.mrna1	-
KWMTBOMO04602.mrna1	436.184	41.4722	3.40001	1.35065e-59	7.0219e-58	protein_coding	Variable_lymphocyte_receptor_C partial_[Operophtera_brumata];ID=KWMTBOMO04602.mrna1	-
KWMTBOMO15224.mrna1	1763.55	390.395	2.17407	1.84705e-59	9.56822e-58	protein_coding	BzArgOEtase_precursor_[Bombyx_mori];ID=KWMTBOMO15224.mrna1	Trypsin
KWMTBOMO07782.mrna1	548.722	2323.4	-2.0817	1.92173e-59	9.91956e-58	protein_coding	PREDICTED:_protein_krueppel_[Bombyx_mori];ID=KWMTBOMO07782.mrna1	-
KWMTBOMO08849.mrna1	573.088	75.457	2.9204	5.23897e-59	2.69462e-57	protein_coding	PREDICTED:_sarcosine_dehydrogenase mitochondrial_[Papilio_xuthus];ID=KWMTBOMO08849.mrna1	DAO
KWMTBOMO10945.mrna1	720.966	117.662	2.61393	5.50588e-59	2.82186e-57	protein_coding	PREDICTED:_LOW_QUALITY_PROTEIN:_uncharacterized_protein_LOC101746575_[Bombyx_mori];ID=KWMTBOMO10945.mrna1	-
KWMTBOMO13886.mrna1	437.964	18.0758	4.60017	6.44792e-59	3.29299e-57	protein_coding	PREDICTED:_uncharacterized_protein_LOC106708730_[Papilio_machaon];ID=KWMTBOMO13886.mrna1	-
KWMTBOMO00342.mrna1	1507.39	232.197	2.70016	7.17606e-59	3.65196e-57	protein_coding	beta-esterase_2_precursor_[Bombyx_mori];ID=KWMTBOMO00342.mrna1	COesterase
KWMTBOMO09579.mrna1	24.7474	613.263	-4.60814	7.22861e-59	3.66579e-57	protein_coding	PREDICTED:_glucose_dehydrogenase_[FAD quinone]-like_[Bombyx_mori];ID=KWMTBOMO09579.mrna1	-
KWMTBOMO12914.mrna1	871.243	2387.33	-1.45511	9.12722e-59	4.61244e-57	protein_coding	PREDICTED:_cystinosin_homolog_isoform_X3_[Bombyx_mori];ID=KWMTBOMO12914.mrna1	-
KWMTBOMO04323.mrna1	764.918	3868.18	-2.34146	1.60534e-58	8.08431e-57	protein_coding	PREDICTED:_SUZ_domain-containing_protein_1_[Amyelois_transitella];ID=KWMTBOMO04323.mrna1	-
KWMTBOMO12696.mrna1	567.975	4.0441	7.17925	1.88924e-58	9.48094e-57	protein_coding	PREDICTED:_uncharacterized_protein_LOC101746950_[Bombyx_mori];ID=KWMTBOMO12696.mrna1	-
KWMTBOMO14192.mrna1	315.423	9.23699	5.08506	2.55619e-58	1.27836e-56	protein_coding	putative_fatty_acyl_reductase_FAR10_[Spodoptera_litura];ID=KWMTBOMO14192.mrna1	NAD_binding_4
KWMTBOMO05906.mrna1	237.323	1246.94	-2.39232	6.4309e-58	3.20503e-56	protein_coding	ATP_dependent_transmembrane_transporter_protein_[Bombyx_mori];ID=KWMTBOMO05906.mrna1	ABC2_membrane
KWMTBOMO06644.mrna1	1219.17	279.124	2.12721	1.12393e-57	5.5822e-56	protein_coding	endonuclease-reverse_transcriptase_[Bombyx_mori];ID=KWMTBOMO06644.mrna1	RVT_1
KWMTBOMO05807.mrna1	313.46	19.4332	4.00663	1.27974e-57	6.33426e-56	protein_coding	PREDICTED:_transcription_factor_Sp5-like_[Amyelois_transitella];ID=KWMTBOMO05807.mrna1	zf-C2H2
KWMTBOMO09584.mrna1	1036.33	4791.86	-2.20811	2.06065e-57	1.01647e-55	protein_coding	PREDICTED:_glucose_dehydrogenase_[FAD quinone]_[Bombyx_mori];ID=KWMTBOMO09584.mrna1	-
novel.534	10700.7	3057.74	1.80728	8.49629e-57	4.17676e-55	-	-	-
KWMTBOMO12080.mrna1	278.624	1016.22	-1.86671	1.21917e-56	5.97311e-55	protein_coding	PREDICTED:_piggyBac_transposable_element-derived_protein_4-like_isoform_X4_[Bombyx_mori];ID=KWMTBOMO12080.mrna1	-
KWMTBOMO14719.mrna1	111.3	597.467	-2.42573	1.35094e-56	6.59634e-55	protein_coding	gag-like_protein_[Bombyx_mori];ID=KWMTBOMO14719.mrna1	PRE_C2HC
KWMTBOMO07378.mrna1	1571.74	478.188	1.71711	1.41e-56	6.86154e-55	protein_coding	serine_protease_inhibitor_13_precursor_[Bombyx_mori];ID=KWMTBOMO07378.mrna1	Serpin
KWMTBOMO05303.mrna1	430.75	30.4172	3.83383	1.47684e-56	7.16265e-55	protein_coding	PREDICTED:_uncharacterized_protein_LOC101738673_[Bombyx_mori];ID=KWMTBOMO05303.mrna1	-
KWMTBOMO03725.mrna1	28.6217	508.621	-4.14984	2.23346e-56	1.0796e-54	protein_coding	putative_G_protein-coupled_receptor_[Bombyx_mori];ID=KWMTBOMO03725.mrna1	7tm_1
KWMTBOMO00220.mrna1	86.0646	642.018	-2.90395	3.16051e-56	1.52263e-54	protein_coding	PREDICTED:_homeobox_protein_araucan-like_isoform_X1_[Bombyx_mori];ID=KWMTBOMO00220.mrna1	Coprinus_mating
KWMTBOMO14290.mrna1	3249.95	546.502	2.57291	3.40837e-56	1.63659e-54	protein_coding	insulin-related_peptide_binding_protein_precursor_[Bombyx_mori];ID=KWMTBOMO14290.mrna1	I-set
KWMTBOMO08827.mrna1	398.282	45.3161	3.13964	8.38151e-56	4.01119e-54	protein_coding	PREDICTED:_zinc_finger_protein_GLIS3-like_[Amyelois_transitella];ID=KWMTBOMO08827.mrna1	zf-C2H2
KWMTBOMO05100.mrna1	586.567	2.99297	7.60835	1.24132e-55	5.92105e-54	protein_coding	aquaporin_[Bombyx_mori];ID=KWMTBOMO05100.mrna1	-
KWMTBOMO13355.mrna1	118.649	761.091	-2.68166	2.84085e-55	1.35062e-53	protein_coding	PREDICTED:_elongation_of_very_long_chain_fatty_acids_protein_7-like_[Amyelois_transitella];ID=KWMTBOMO13355.mrna1	ELO
novel.795	7.70361	436.334	-5.77973	4.95408e-55	2.34759e-53	-	-	-
KWMTBOMO00265.mrna1	787.462	2348.37	-1.57678	1.43184e-54	6.76285e-53	protein_coding	uncharacterized_protein_LOC692928_[Bombyx_mori];ID=KWMTBOMO00265.mrna1	-
KWMTBOMO13066.mrna1	717.629	135.612	2.40753	3.0605e-54	1.44083e-52	protein_coding	hypothetical_protein_KGM_03983_[Danaus_plexippus];ID=KWMTBOMO13066.mrna1	CBM_14
KWMTBOMO08298.mrna1	578.534	1981.85	-1.77603	3.11864e-54	1.46343e-52	protein_coding	PREDICTED:_zinc_finger_CCCH_domain-containing_protein_11A-like_[Bombyx_mori];ID=KWMTBOMO08298.mrna1	-
KWMTBOMO05770.mrna1	6703.29	1845.29	1.86059	3.474e-54	1.62491e-52	protein_coding	syndecan_binding_protein_[Bombyx_mori];ID=KWMTBOMO05770.mrna1	PDZ
novel.977	4284.91	1159.19	1.88651	3.66003e-54	1.7064e-52	-	-	-
KWMTBOMO14793.mrna1	904.478	3716.67	-2.03973	1.71914e-53	7.98929e-52	protein_coding	PREDICTED:_pantothenate_kinase_3_isoform_X2_[Papilio_xuthus];ID=KWMTBOMO14793.mrna1	Fumble
KWMTBOMO14884.mrna1	9421.78	2880.43	1.70967	4.57672e-53	2.12011e-51	protein_coding	PREDICTED:_spectrin_beta_chain non-erythrocytic_5_[Bombyx_mori];ID=KWMTBOMO14884.mrna1	-
KWMTBOMO14195.mrna1	417.715	1863.74	-2.15782	9.11861e-53	4.21058e-51	protein_coding	uncharacterized_LOC106124743_precursor_[Papilio_xuthus];ID=KWMTBOMO14195.mrna1	-
KWMTBOMO00050.mrna1	101.567	770.557	-2.91765	9.4273e-53	4.33926e-51	protein_coding	PREDICTED:_zinc_finger_protein_135_[Bombyx_mori];ID=KWMTBOMO00050.mrna1	zf-C2H2
KWMTBOMO14193.mrna1	301.324	15.4054	4.27496	1.00379e-52	4.60565e-51	protein_coding	fatty-acyl_CoA_reductase_2_[Ostrinia_nubilalis];ID=KWMTBOMO14193.mrna1	-
KWMTBOMO08691.mrna1	2724.09	6382.62	-1.22776	1.13981e-52	5.21317e-51	protein_coding	RNA-binding_protein_[Bombyx_mori];ID=KWMTBOMO08691.mrna1	RRM_1
KWMTBOMO14137.mrna1	340.713	1738.63	-2.34819	1.25448e-52	5.71957e-51	protein_coding	AF117598_1_unknown_[Manduca_sexta];ID=KWMTBOMO14137.mrna1	-
KWMTBOMO05616.mrna1	748.286	68.8985	3.44168	1.34021e-52	6.09123e-51	protein_coding	lebocin-3_precursor_[Bombyx_mori];ID=KWMTBOMO05616.mrna1	-
novel.5	5.29947	503.93	-6.62336	1.66488e-52	7.54309e-51	-	-	-
KWMTBOMO08747.mrna1	20.9523	548.434	-4.66456	2.21092e-52	9.98575e-51	protein_coding	gasp_precursor_[Bombyx_mori];ID=KWMTBOMO08747.mrna1	CBM_14
novel.1316	2476.55	341.748	2.85553	2.76194e-52	1.24356e-50	-	-	-
KWMTBOMO00100.mrna1	104.481	634.196	-2.60398	3.45727e-52	1.5518e-50	protein_coding	hypothetical_protein_KGM_18647_[Danaus_plexippus];ID=KWMTBOMO00100.mrna1	V-set
KWMTBOMO03334.mrna1	303.128	8.50697	5.16737	3.59312e-52	1.60778e-50	protein_coding	PREDICTED:_serine_protease-like_protein_isoform_X1_[Bombyx_mori];ID=KWMTBOMO03334.mrna1	Trypsin
KWMTBOMO00985.mrna1	328.263	13.6504	4.59949	5.97354e-52	2.66468e-50	protein_coding	PREDICTED:_aldo-keto_reductase_AKR2E4-like_[Papilio_machaon];ID=KWMTBOMO00985.mrna1	Aldo_ket_red
KWMTBOMO09225.mrna1	6016.34	1642.71	1.87291	7.0234e-52	3.12336e-50	protein_coding	hypothetical_protein_KGM_21558_[Danaus_plexippus];ID=KWMTBOMO09225.mrna1	-
KWMTBOMO05175.mrna1	4074.81	1300.63	1.64818	7.58528e-52	3.36289e-50	protein_coding	PREDICTED:_putative_uncharacterized_protein_ENSP00000383309_[Bombyx_mori];ID=KWMTBOMO05175.mrna1	C2
KWMTBOMO06297.mrna1	374.954	1318.04	-1.8137	1.05252e-51	4.65199e-50	protein_coding	UDP-N-acetylhexosamine_pyrophosphorylase-like_protein_1_[Bombyx_mori];ID=KWMTBOMO06297.mrna1	-
KWMTBOMO08294.mrna1	874.188	78.4855	3.47738	1.83182e-51	8.07176e-50	protein_coding	integument_esterase_2_precursor_[Bombyx_mori];ID=KWMTBOMO08294.mrna1	COesterase
KWMTBOMO09564.mrna1	18.0721	374.997	-4.3715	2.14139e-51	9.40715e-50	protein_coding	CRAL-TRIO_domain-containing_protein partial_[Manduca_sexta];ID=KWMTBOMO09564.mrna1	-
KWMTBOMO08358.mrna1	3932.97	1641.17	1.26061	2.1934e-51	9.60645e-50	protein_coding	PREDICTED:_cathepsin_O-like_[Amyelois_transitella];ID=KWMTBOMO08358.mrna1	Peptidase_C1
KWMTBOMO07382.mrna1	383.288	1460.74	-1.92635	2.3968e-51	1.04655e-49	protein_coding	PREDICTED:_LOW_QUALITY_PROTEIN:_multidrug_resistance-associated_protein_1-like_[Bombyx_mori];ID=KWMTBOMO07382.mrna1	ABC_membrane
KWMTBOMO13982.mrna1	19793.4	6842.07	1.53249	3.45462e-51	1.5039e-49	protein_coding	thymosin_isoform_2_[Bombyx_mori];ID=KWMTBOMO13982.mrna1	-
KWMTBOMO06872.mrna1	5951.14	1957.09	1.60443	4.5756e-51	1.98592e-49	protein_coding	PREDICTED:_LOW_QUALITY_PROTEIN:_facilitated_trehalose_transporter_Tret1-like_[Bombyx_mori];ID=KWMTBOMO06872.mrna1	Sugar_tr
KWMTBOMO15043.mrna1	21.868	385.623	-4.11271	4.63977e-51	2.00774e-49	protein_coding	PREDICTED:_N-acetylneuraminate_lyase-like_[Bombyx_mori];ID=KWMTBOMO15043.mrna1	-
KWMTBOMO09545.mrna1	980.02	191.901	2.35315	5.51196e-51	2.37804e-49	protein_coding	PREDICTED:_nose_resistant_to_fluoxetine_protein_6-like_[Bombyx_mori];ID=KWMTBOMO09545.mrna1	-
KWMTBOMO08253.mrna1	516.616	1621.76	-1.64834	6.01607e-51	2.58781e-49	protein_coding	PREDICTED:_WD_repeat_domain_phosphoinositide-interacting_protein_4-like_[Amyelois_transitella];ID=KWMTBOMO08253.mrna1	-
KWMTBOMO08060.mrna1	2540.15	934.694	1.44161	7.16109e-51	3.07119e-49	protein_coding	PREDICTED:_7-methylguanosine_phosphate-specific_5'-nucleotidase_[Papilio_machaon];ID=KWMTBOMO08060.mrna1	-
KWMTBOMO12958.mrna1	74.8107	591.221	-2.98511	1.59706e-50	6.82908e-49	protein_coding	PREDICTED:_dedicator_of_cytokinesis_protein_3-like_[Papilio_polytes];ID=KWMTBOMO12958.mrna1	-
KWMTBOMO02223.mrna1	4514.61	1449.73	1.63816	1.88118e-50	8.02027e-49	protein_coding	aspartate_aminotransferase_[Bombyx_mori];ID=KWMTBOMO02223.mrna1	Aminotran_1_2
KWMTBOMO05518.mrna1	293.131	16.6543	4.14332	2.45492e-50	1.04356e-48	protein_coding	PREDICTED:_uncharacterized_protein_LOC106141905_[Amyelois_transitella];ID=KWMTBOMO05518.mrna1	-
KWMTBOMO09215.mrna1	8670.54	1139.24	2.92836	3.09701e-50	1.31264e-48	protein_coding	juvenile_hormone_binding_protein_brP-1649_precursor_[Bombyx_mori];ID=KWMTBOMO09215.mrna1	-
KWMTBOMO02106.mrna1	478.635	59.1064	3.01615	5.31955e-50	2.24805e-48	protein_coding	PREDICTED:_T-box_transcription_factor_TBX20-like_isoform_X2_[Bombyx_mori];ID=KWMTBOMO02106.mrna1	T-box
KWMTBOMO12111.mrna1	2615.22	937.521	1.4794	5.58433e-50	2.35307e-48	protein_coding	PREDICTED:_ceramide_glucosyltransferase_[Papilio_machaon];ID=KWMTBOMO12111.mrna1	-
KWMTBOMO14648.mrna1	279.681	11.1608	4.65049	6.13251e-50	2.57654e-48	protein_coding	PREDICTED:_uncharacterized_protein_LOC106115983_[Papilio_xuthus];ID=KWMTBOMO14648.mrna1	Vitellogenin_N
KWMTBOMO16469.mrna1	190.63	1009.68	-2.40365	7.45452e-50	3.1229e-48	protein_coding	PREDICTED:_uncharacterized_protein_LOC101735866_isoform_X3_[Bombyx_mori];ID=KWMTBOMO16469.mrna1	MFS_1
KWMTBOMO14840.mrna1	350.719	29.978	3.53798	9.89263e-50	4.13232e-48	protein_coding	PREDICTED:_uncharacterized_protein_LOC101739028_[Bombyx_mori];ID=KWMTBOMO14840.mrna1	-
KWMTBOMO09362.mrna1	840.391	104.648	3.00756	9.92922e-50	4.13565e-48	protein_coding	hypothetical_protein_RR46_02365_[Papilio_xuthus];ID=KWMTBOMO09362.mrna1	Lectin_C
KWMTBOMO09800.mrna1	2122.14	8255.87	-1.95951	1.43401e-49	5.95569e-48	protein_coding	PREDICTED:_elongation_of_very_long_chain_fatty_acids_protein_AAEL008004-like_isoform_X1_[Amyelois_transitella];ID=KWMTBOMO09800.mrna1	ELO
KWMTBOMO04565.mrna1	290.397	1241.88	-2.10305	2.09632e-49	8.68141e-48	protein_coding	pyridoxal_kinase_[Bombyx_mori];ID=KWMTBOMO04565.mrna1	-
KWMTBOMO05596.mrna1	370.641	1282.23	-1.7894	2.24008e-49	9.25025e-48	protein_coding	PREDICTED:_multiple_inositol_polyphosphate_phosphatase_1_isoform_X2_[Bombyx_mori];ID=KWMTBOMO05596.mrna1	Acid_phosphat_A
KWMTBOMO07373.mrna1	2889.79	7614.11	-1.39767	5.45824e-49	2.24752e-47	protein_coding	splicing_factor_proline-_and_glutamine-rich_[Bombyx_mori];ID=KWMTBOMO07373.mrna1	-
KWMTBOMO14208.mrna1	6279.52	15274.1	-1.28229	7.82741e-49	3.21391e-47	protein_coding	hypothetical_protein_RR48_05615_[Papilio_machaon];ID=KWMTBOMO14208.mrna1	-
KWMTBOMO15992.mrna1	4359.98	1084.22	2.00761	2.37512e-48	9.72453e-47	protein_coding	PREDICTED:_probable_cation-transporting_ATPase_13A3_[Bombyx_mori];ID=KWMTBOMO15992.mrna1	E1-E2_ATPase
KWMTBOMO06646.mrna1	1327.04	337.775	1.97378	2.46753e-48	1.00744e-46	protein_coding	EN_protein_binding/engrailed_nuclear_homeoprotein-regulated_protein_[Bombyx_mori];ID=KWMTBOMO06646.mrna1	-
KWMTBOMO06745.mrna1	2382.47	812.632	1.55291	3.62247e-48	1.4748e-46	protein_coding	PREDICTED:_zinc_finger_homeobox_protein_3_[Amyelois_transitella];ID=KWMTBOMO06745.mrna1	Homeobox
KWMTBOMO10492.mrna1	324.805	19.5993	4.03969	3.69858e-48	1.50156e-46	protein_coding	PREDICTED:_multiple_inositol_polyphosphate_phosphatase_1-like_isoform_X2_[Bombyx_mori];ID=KWMTBOMO10492.mrna1	Acid_phosphat_A
KWMTBOMO10631.mrna1	501.68	74.2277	2.75386	3.9497e-48	1.59902e-46	protein_coding	PREDICTED:_sodium-independent_sulfate_anion_transporter-like_[Bombyx_mori];ID=KWMTBOMO10631.mrna1	Sulfate_transp
novel.296	652.466	126.535	2.36665	4.45653e-48	1.79917e-46	-	-	-
KWMTBOMO12725.mrna1	1437.72	3764.67	-1.3877	8.22355e-48	3.31072e-46	protein_coding	PREDICTED:_uncharacterized_protein_LOC106652727 partial_[Trichogramma_pretiosum];ID=KWMTBOMO12725.mrna1	-
KWMTBOMO05497.mrna1	403.267	34.7319	3.54106	8.66626e-48	3.47926e-46	protein_coding	PREDICTED:_integrin_alpha-IIb-like_[Bombyx_mori];ID=KWMTBOMO05497.mrna1	FG-GAP
KWMTBOMO03950.mrna1	755.481	164.957	2.19218	1.29146e-47	5.17049e-46	protein_coding	PREDICTED:_putative_riboflavin_kinase_[Plutella_xylostella];ID=KWMTBOMO03950.mrna1	-
KWMTBOMO04398.mrna1	1031.01	266.096	1.95411	1.74879e-47	6.98211e-46	protein_coding	PREDICTED:_F-box/LRR-repeat_protein_4_isoform_X2_[Bombyx_mori];ID=KWMTBOMO04398.mrna1	-
KWMTBOMO01253.mrna1	33.3185	418.969	-3.63159	1.91087e-47	7.60821e-46	protein_coding	PREDICTED:_uncharacterized_protein_LOC107191251_[Dufourea_novaeangliae];ID=KWMTBOMO01253.mrna1	RVT_1
KWMTBOMO10398.mrna1	1412.49	292.962	2.26834	2.86366e-47	1.13705e-45	protein_coding	yellow-b_[Bombyx_mori];ID=KWMTBOMO10398.mrna1	-
KWMTBOMO07574.mrna1	1484.78	319.618	2.21373	3.02469e-47	1.19769e-45	protein_coding	Uncharacterized_protein_OBRU01_12463_[Operophtera_brumata];ID=KWMTBOMO07574.mrna1	-
KWMTBOMO05163.mrna1	70.4124	469.765	-2.74538	3.5747e-47	1.41161e-45	protein_coding	PREDICTED:_fatty-acid_amide_hydrolase_2-B_isoform_X1_[Amyelois_transitella];ID=KWMTBOMO05163.mrna1	Amidase
KWMTBOMO07478.mrna1	947.674	263.338	1.84822	3.87402e-47	1.52565e-45	protein_coding	reverse_transcriptase_[Bombyx_mori];ID=KWMTBOMO07478.mrna1	AMP-binding
KWMTBOMO07980.mrna1	381.577	1595.85	-2.0622	1.06155e-46	4.16918e-45	protein_coding	PREDICTED:_monocarboxylate_transporter_1_isoform_X1_[Papilio_xuthus];ID=KWMTBOMO07980.mrna1	MFS_1
KWMTBOMO08730.mrna1	1165.93	3871.31	-1.73135	1.48844e-46	5.82993e-45	protein_coding	PREDICTED:_serine/arginine_repetitive_matrix_protein_2_isoform_X2_[Bombyx_mori];ID=KWMTBOMO08730.mrna1	-
KWMTBOMO01699.mrna1	952.712	3755.62	-1.97919	1.69061e-46	6.60391e-45	protein_coding	PREDICTED:_mediator_of_RNA_polymerase_II_transcription_subunit_15_[Bombyx_mori];ID=KWMTBOMO01699.mrna1	-
KWMTBOMO02625.mrna1	1737.22	423.183	2.03818	3.73707e-46	1.45585e-44	protein_coding	sodium/hydrogen_exchanger_7 9 partial_[Manduca_sexta];ID=KWMTBOMO02625.mrna1	Na_H_Exchanger
KWMTBOMO01436.mrna1	252.227	16.8216	3.90851	4.25993e-46	1.65508e-44	protein_coding	cytidine_deaminase_[Bombyx_mori];ID=KWMTBOMO01436.mrna1	-
KWMTBOMO14649.mrna1	236.246	13.5597	4.12636	9.08105e-46	3.51872e-44	protein_coding	hypothetical_protein_KGM_17295_[Danaus_plexippus];ID=KWMTBOMO14649.mrna1	-
KWMTBOMO11519.mrna1	1350.48	3202.22	-1.24592	9.194e-46	3.55296e-44	protein_coding	PREDICTED:_titin_[Amyelois_transitella];ID=KWMTBOMO11519.mrna1	-
KWMTBOMO09005.mrna1	436.722	65.4535	2.74139	1.21434e-45	4.68023e-44	protein_coding	PREDICTED:_multiple_C2_and_transmembrane_domain-containing_protein_1-like_[Amyelois_transitella];ID=KWMTBOMO09005.mrna1	C2
KWMTBOMO14888.mrna1	319.249	1100.16	-1.7878	1.37951e-45	5.30266e-44	protein_coding	PREDICTED:_thioredoxin-related_transmembrane_protein_2_homolog_[Papilio_polytes];ID=KWMTBOMO14888.mrna1	-
KWMTBOMO02505.mrna1	407.465	33.2931	3.60585	1.7804e-45	6.8255e-44	protein_coding	PREDICTED:_uncharacterized_protein_LOC106133542_[Amyelois_transitella];ID=KWMTBOMO02505.mrna1	-
KWMTBOMO03635.mrna1	2337.13	7376.29	-1.65824	2.38743e-45	9.12209e-44	protein_coding	hypothetical_protein_OBRU01_02225_[Operophtera_brumata];ID=KWMTBOMO03635.mrna1	-
KWMTBOMO07854.mrna1	2210.85	768.571	1.52415	2.39208e-45	9.12209e-44	protein_coding	PREDICTED:_semaphorin-2A-like_isoform_X1_[Bombyx_mori];ID=KWMTBOMO07854.mrna1	Sema
KWMTBOMO00091.mrna1	6149.32	2185.01	1.49317	3.79686e-45	1.4441e-43	protein_coding	PREDICTED:_laminin_subunit_alpha_[Bombyx_mori];ID=KWMTBOMO00091.mrna1	Laminin_G_2
KWMTBOMO00238.mrna1	46843.6	960.336	5.60827	4.70367e-45	1.78431e-43	protein_coding	imaginal_disk_growth_factor_[Bombyx_mori];ID=KWMTBOMO00238.mrna1	-
KWMTBOMO10972.mrna1	1031.8	345.734	1.57704	5.57858e-45	2.11066e-43	protein_coding	UDP-glycosyltransferase_UGT44A1_[Bombyx_mori];ID=KWMTBOMO10972.mrna1	UDPGT
KWMTBOMO04170.mrna1	3229.29	855.932	1.91459	7.85828e-45	2.96542e-43	protein_coding	PREDICTED:_UTP--glucose-1-phosphate_uridylyltransferase_isoform_X2_[Bombyx_mori];ID=KWMTBOMO04170.mrna1	-
KWMTBOMO01751.mrna1	1409.25	452.979	1.63893	8.04223e-45	3.02694e-43	protein_coding	PREDICTED:_tribbles_homolog_2-like_[Papilio_machaon];ID=KWMTBOMO01751.mrna1	Pkinase
KWMTBOMO15990.mrna1	1127.67	385.735	1.54859	8.95565e-45	3.36198e-43	protein_coding	PREDICTED:_uncharacterized_protein_LOC105841725_[Bombyx_mori];ID=KWMTBOMO15990.mrna1	-
KWMTBOMO01872.mrna1	2644.41	824.7	1.68117	1.04621e-44	3.91733e-43	protein_coding	PREDICTED:_alpha-tocopherol_transfer_protein-like_[Amyelois_transitella];ID=KWMTBOMO01872.mrna1	-
KWMTBOMO03900.mrna1	359.569	61.2334	2.5538	1.08657e-44	4.05793e-43	protein_coding	serine_protease_inhibitor_11_precursor_[Bombyx_mori];ID=KWMTBOMO03900.mrna1	Serpin
KWMTBOMO00201.mrna1	1659.04	444.971	1.89774	1.40111e-44	5.21913e-43	protein_coding	bestrophin_2_[Spodoptera_littoralis];ID=KWMTBOMO00201.mrna1	-
KWMTBOMO09941.mrna1	297.425	23.2603	3.68033	1.81694e-44	6.7507e-43	protein_coding	cis-muconate_transporter_protein_[Bombyx_mori];ID=KWMTBOMO09941.mrna1	MFS_1
KWMTBOMO11439.mrna1	1109.87	326.883	1.76496	2.03964e-44	7.55871e-43	protein_coding	carboxypeptidase_B-like_precursor_[Bombyx_mori];ID=KWMTBOMO11439.mrna1	-
KWMTBOMO14352.mrna1	5786.07	2008.35	1.52614	2.18966e-44	8.09389e-43	protein_coding	PREDICTED:_prostamide/prostaglandin_F_synthase-like_[Amyelois_transitella];ID=KWMTBOMO14352.mrna1	-
KWMTBOMO05053.mrna1	634.117	2258.08	-1.83216	3.73272e-44	1.37625e-42	protein_coding	PREDICTED:_opsin ultraviolet-sensitive_[Bombyx_mori];ID=KWMTBOMO05053.mrna1	7tm_1
novel.622	10.3852	310.304	-4.88689	4.31806e-44	1.58801e-42	-	PF00078:Reverse transcriptase (RNA-dependent DNA polymerase)	RVT_1
KWMTBOMO00311.mrna1	388.154	2.69804	7.16517	4.99968e-44	1.83402e-42	protein_coding	PREDICTED:_sodium/potassium/calcium_exchanger_4_isoform_X4_[Bombyx_mori];ID=KWMTBOMO00311.mrna1	Na_Ca_ex
KWMTBOMO16129.mrna1	5315.58	15162.9	-1.51188	5.44011e-44	1.99053e-42	protein_coding	Plasma_membrane_calcium-transporting_ATPase_3_[Papilio_xuthus];ID=KWMTBOMO16129.mrna1	Cation_ATPase_C
KWMTBOMO02583.mrna1	10745.3	3695.84	1.53971	5.73338e-44	2.09254e-42	protein_coding	PREDICTED:_protein_ref(2)P_isoform_X3_[Bombyx_mori];ID=KWMTBOMO02583.mrna1	ZZ
KWMTBOMO15291.mrna1	610.49	2049.44	-1.74745	1.06827e-43	3.88908e-42	protein_coding	PREDICTED:_N-alpha-acetyltransferase_40-like_[Plutella_xylostella];ID=KWMTBOMO15291.mrna1	-
KWMTBOMO06880.mrna1	8991.08	2527.81	1.83054	1.27918e-43	4.64524e-42	protein_coding	PREDICTED:_lysosomal_alpha-glucosidase-like_isoform_X1_[Bombyx_mori];ID=KWMTBOMO06880.mrna1	Glyco_hydro_31
KWMTBOMO11015.mrna1	4569.54	1252.69	1.86775	1.28499e-43	4.65462e-42	protein_coding	PREDICTED:_fasciclin-2-like_isoform_X3_[Bombyx_mori];ID=KWMTBOMO11015.mrna1	I-set
novel.68	3.07508	533.725	-7.51489	3.52306e-43	1.27297e-41	-	-	-
KWMTBOMO16270.mrna1	1610.71	7567.34	-2.23274	3.9417e-43	1.42068e-41	protein_coding	PREDICTED:_uncharacterized_protein_LOC101743290_[Bombyx_mori];ID=KWMTBOMO16270.mrna1	Vitellogenin_N
KWMTBOMO13051.mrna1	4170.18	1414.48	1.56007	4.83858e-43	1.7396e-41	protein_coding	PREDICTED:_pancreatic_lipase-related_protein_2-like_[Bombyx_mori];ID=KWMTBOMO13051.mrna1	Lipase
KWMTBOMO02389.mrna1	639.493	163.448	1.97002	5.69844e-43	2.04366e-41	protein_coding	PREDICTED:_uncharacterized_protein_LOC101747074_isoform_X1_[Bombyx_mori];ID=KWMTBOMO02389.mrna1	-
KWMTBOMO00366.mrna1	11241	4505.65	1.31902	6.19162e-43	2.21504e-41	protein_coding	PREDICTED:_insulin-like_growth_factor_2_mRNA-binding_protein_1_isoform_X1_[Bombyx_mori];ID=KWMTBOMO00366.mrna1	KH_1
KWMTBOMO14717.mrna1	1572.83	3662.79	-1.21904	7.73187e-43	2.75923e-41	protein_coding	reverse_transcriptase_[Bombyx_mori];ID=KWMTBOMO14717.mrna1	RVT_1
KWMTBOMO10206.mrna1	654.56	103.26	2.66851	1.08749e-42	3.8713e-41	protein_coding	PREDICTED:_facilitated_trehalose_transporter_Tret1-like_[Bombyx_mori];ID=KWMTBOMO10206.mrna1	Sugar_tr
KWMTBOMO11020.mrna1	19959.1	5248.62	1.92698	2.49082e-42	8.84516e-41	protein_coding	PREDICTED:_sortilin-related_receptor-like_isoform_X2_[Papilio_xuthus];ID=KWMTBOMO11020.mrna1	Ldl_recept_a
KWMTBOMO09591.mrna1	6815.09	1612.23	2.07998	2.55718e-42	9.05856e-41	protein_coding	hypothetical_protein_KGM_15447_[Danaus_plexippus];ID=KWMTBOMO09591.mrna1	-
KWMTBOMO13409.mrna1	3973.12	1335.41	1.57305	2.83611e-42	1.00221e-40	protein_coding	MAP_kinase-interacting_serine/threonine-protein_kinase_1_[Papilio_machaon];ID=KWMTBOMO13409.mrna1	Pkinase
KWMTBOMO15622.mrna1	27.9355	276.668	-3.30783	3.63409e-42	1.28106e-40	protein_coding	PREDICTED:_amine_sulfotransferase_[Bombyx_mori];ID=KWMTBOMO15622.mrna1	Sulfotransfer_1
KWMTBOMO01633.mrna1	19.3162	304.724	-3.96651	6.44997e-42	2.26816e-40	protein_coding	PREDICTED:_uncharacterized_protein_LOC106110044_[Papilio_polytes];ID=KWMTBOMO01633.mrna1	-
KWMTBOMO04834.mrna1	243.766	14.4076	4.08256	6.74117e-42	2.36481e-40	protein_coding	neuropeptide_receptor_B1_[Bombyx_mori];ID=KWMTBOMO04834.mrna1	7tm_2
KWMTBOMO16403.mrna1	4762.72	2292.54	1.05475	2.18097e-41	7.63234e-40	protein_coding	serine_protease_inhibitor_4_precursor_[Bombyx_mori];ID=KWMTBOMO16403.mrna1	Serpin
KWMTBOMO01738.mrna1	3200.77	1200.5	1.41485	2.28789e-41	7.98716e-40	protein_coding	PREDICTED:_uncharacterized_protein_LOC105842836_[Bombyx_mori];ID=KWMTBOMO01738.mrna1	-
KWMTBOMO15333.mrna1	2078.25	4918.96	-1.24348	2.36271e-41	8.22849e-40	protein_coding	PREDICTED:_LOW_QUALITY_PROTEIN:_uncharacterized_protein_LOC101741510_[Bombyx_mori];ID=KWMTBOMO15333.mrna1	Peptidase_C1
KWMTBOMO05581.mrna1	1228.79	171.886	2.83753	2.7727e-41	9.63315e-40	protein_coding	hypothetical_protein_RR48_14649_[Papilio_machaon];ID=KWMTBOMO05581.mrna1	-
KWMTBOMO01064.mrna1	5766.02	13377.3	-1.21397	2.99721e-41	1.03882e-39	protein_coding	RNA-binding_protein_lark_[Bombyx_mori];ID=KWMTBOMO01064.mrna1	RRM_1
KWMTBOMO12709.mrna1	4726.35	10054.8	-1.08936	3.32255e-41	1.14882e-39	protein_coding	phosphoribosyl_pyrophosphate_synthetase_[Bombyx_mori];ID=KWMTBOMO12709.mrna1	-
KWMTBOMO05917.mrna1	6533	1588.69	2.03946	3.856e-41	1.33009e-39	protein_coding	tetraspanin_D107_[Bombyx_mori];ID=KWMTBOMO05917.mrna1	Tetraspannin
KWMTBOMO09004.mrna1	3323.84	554.922	2.58265	4.4195e-41	1.52083e-39	protein_coding	PREDICTED:_multiple_C2_and_transmembrane_domain-containing_protein_1-like_isoform_X1_[Bombyx_mori];ID=KWMTBOMO09004.mrna1	C2
KWMTBOMO05498.mrna1	1066.1	207.036	2.36164	4.51908e-41	1.55141e-39	protein_coding	PREDICTED:_C-type_lectin_11_isoform_X1_[Bombyx_mori];ID=KWMTBOMO05498.mrna1	Lectin_C
KWMTBOMO03526.mrna1	103496	34049.6	1.60385	5.55906e-41	1.90391e-39	protein_coding	hypothetical_protein_KGM_06638_[Danaus_plexippus];ID=KWMTBOMO03526.mrna1	-
KWMTBOMO12165.mrna1	893.29	2201.5	-1.30091	8.98104e-41	3.06863e-39	protein_coding	PREDICTED:_glutathione_synthetase-like_isoform_X2_[Amyelois_transitella];ID=KWMTBOMO12165.mrna1	-
KWMTBOMO03491.mrna1	1160.36	2884.48	-1.3148	1.13252e-40	3.86046e-39	protein_coding	Robo1a_[Bombyx_mori];ID=KWMTBOMO03491.mrna1	I-set
KWMTBOMO12290.mrna1	167.192	709.671	-2.08423	1.52764e-40	5.19506e-39	protein_coding	PREDICTED:_oxidative_stress-induced_growth_inhibitor_1-like_[Amyelois_transitella];ID=KWMTBOMO12290.mrna1	-
KWMTBOMO05764.mrna1	6818.88	2793.77	1.28749	1.60493e-40	5.4451e-39	protein_coding	PREDICTED:_guanylate_cyclase_32E-like_[Bombyx_mori];ID=KWMTBOMO05764.mrna1	Guanylate_cyc
KWMTBOMO05767.mrna1	1211.69	465.707	1.379	1.61577e-40	5.46901e-39	protein_coding	PREDICTED:_uncharacterized_protein_LOC101745993_[Bombyx_mori];ID=KWMTBOMO05767.mrna1	-
KWMTBOMO13292.mrna1	2860.51	609.806	2.22863	1.95551e-40	6.60351e-39	protein_coding	lipase_3-like_precursor_protein_[Antheraea_pernyi];ID=KWMTBOMO13292.mrna1	-
KWMTBOMO13545.mrna1	308.687	26.3111	3.54225	3.7187e-40	1.25283e-38	protein_coding	PREDICTED:_homeobox_protein_Hox-D4a-like_[Amyelois_transitella];ID=KWMTBOMO13545.mrna1	Homeobox
KWMTBOMO02295.mrna1	1004.81	2480.01	-1.30464	3.78274e-40	1.27144e-38	protein_coding	PREDICTED:_cyclin_3_isoform_X2_[Bombyx_mori];ID=KWMTBOMO02295.mrna1	Cyclin_C
KWMTBOMO03567.mrna1	1004.93	339.731	1.56528	3.94359e-40	1.32243e-38	protein_coding	PREDICTED:_uncharacterized_protein_LOC105843010_isoform_X1_[Bombyx_mori];ID=KWMTBOMO03567.mrna1	-
KWMTBOMO06924.mrna1	511.496	114.358	2.16122	6.27856e-40	2.10055e-38	protein_coding	PREDICTED:_kelch-like_protein_2_[Amyelois_transitella];ID=KWMTBOMO06924.mrna1	BACK
KWMTBOMO03997.mrna1	4597.02	1156.83	1.9908	1.21965e-39	4.07103e-38	protein_coding	PREDICTED:_acidic_amino_acid_decarboxylase_GADL1-like_[Amyelois_transitella];ID=KWMTBOMO03997.mrna1	-
KWMTBOMO02805.mrna1	472.436	73.1234	2.69471	1.24005e-39	4.1296e-38	protein_coding	PREDICTED:_poly(U)-specific_endoribonuclease-D_isoform_X1_[Bombyx_mori];ID=KWMTBOMO02805.mrna1	-
KWMTBOMO13838.mrna1	221.214	15.5729	3.82843	1.41414e-39	4.69852e-38	protein_coding	PREDICTED:_uncharacterized_protein_LOC105842494_isoform_X1_[Bombyx_mori];ID=KWMTBOMO13838.mrna1	-
KWMTBOMO12396.mrna1	1902.71	5078.58	-1.4173	1.73731e-39	5.75903e-38	protein_coding	CRAL-TRIO_domain-containing_protein partial_[Manduca_sexta];ID=KWMTBOMO12396.mrna1	CRAL_TRIO_N
KWMTBOMO13920.mrna1	949.406	318.101	1.5768	2.17136e-39	7.18139e-38	protein_coding	PREDICTED:_protein_TANC2_[Bombyx_mori];ID=KWMTBOMO13920.mrna1	-
KWMTBOMO10352.mrna1	595.823	128.355	2.21519	2.44603e-39	8.07134e-38	protein_coding	PREDICTED:_uncharacterized_protein_LOC106142695_[Amyelois_transitella];ID=KWMTBOMO10352.mrna1	-
KWMTBOMO09648.mrna1	21.4422	348.538	-4.01019	2.51218e-39	8.27073e-38	protein_coding	PREDICTED:_ABC_transporter_F_family_member_4-like_[Bombyx_mori];ID=KWMTBOMO09648.mrna1	-
KWMTBOMO00192.mrna1	1670.57	555.268	1.58823	2.73988e-39	8.99987e-38	protein_coding	pleiotrophin-like_protein_precursor_[Bombyx_mori];ID=KWMTBOMO00192.mrna1	-
KWMTBOMO04057.mrna1	333.475	35.7308	3.2198	3.39517e-39	1.11271e-37	protein_coding	UDP-glycosyltransferase_UGT40A1_[Bombyx_mori];ID=KWMTBOMO04057.mrna1	UDPGT
KWMTBOMO05348.mrna1	2295.6	555.694	2.04553	3.7945e-39	1.24077e-37	protein_coding	nimrod_B_precursor_[Bombyx_mori];ID=KWMTBOMO05348.mrna1	-
KWMTBOMO11543.mrna1	215.375	9.38938	4.52675	4.49057e-39	1.46506e-37	protein_coding	tRNA_5-methylaminomethyl-2-thiouridine_biosynthesis_bifunctional_protein_MnmC_[Operophtera_brumata];ID=KWMTBOMO11543.mrna1	-
KWMTBOMO09823.mrna1	8669.36	28470.6	-1.71549	6.35356e-39	2.0682e-37	protein_coding	unknown_secreted_protein_[Papilio_xuthus];ID=KWMTBOMO09823.mrna1	-
KWMTBOMO11031.mrna1	341.826	1741.46	-2.3512	7.81914e-39	2.53955e-37	protein_coding	PREDICTED:_G-protein_coupled_receptor_moody-like_[Papilio_machaon];ID=KWMTBOMO11031.mrna1	7tm_1
KWMTBOMO12289.mrna1	111.922	521.217	-2.21232	1.09484e-38	3.54792e-37	protein_coding	PREDICTED:_uncharacterized_protein_LOC106102797_[Papilio_polytes];ID=KWMTBOMO12289.mrna1	-
KWMTBOMO10209.mrna1	259.751	28.825	3.17272	1.10942e-38	3.58713e-37	protein_coding	PREDICTED:_facilitated_trehalose_transporter_Tret1-like_[Bombyx_mori];ID=KWMTBOMO10209.mrna1	Sugar_tr
KWMTBOMO08201.mrna1	1465.61	202.684	2.85173	1.20869e-38	3.89936e-37	protein_coding	PREDICTED:_glucosamine-6-phosphate_isomerase_isoform_X2_[Papilio_machaon];ID=KWMTBOMO08201.mrna1	-
novel.738	464.727	58.3545	2.99912	1.31473e-38	4.23203e-37	-	-	-
KWMTBOMO10531.mrna1	423.248	1583.37	-1.90172	1.47914e-38	4.74897e-37	protein_coding	PREDICTED:_TATA-binding_protein-associated_factor_172_[Bombyx_mori];ID=KWMTBOMO10531.mrna1	SNF2_N
KWMTBOMO08718.mrna1	5.74088	239.658	-5.36844	1.48517e-38	4.74897e-37	protein_coding	PREDICTED:_homeobox_protein_orthopedia-like partial_[Bombyx_mori];ID=KWMTBOMO08718.mrna1	Homeobox
KWMTBOMO13753.mrna1	95.5508	457.924	-2.25944	1.48518e-38	4.74897e-37	protein_coding	PREDICTED:_monocarboxylate_transporter_10-like_isoform_X2_[Papilio_xuthus];ID=KWMTBOMO13753.mrna1	MFS_1
KWMTBOMO01568.mrna1	32.7118	263.862	-3.01283	1.50644e-38	4.80632e-37	protein_coding	PREDICTED:_spatzle-like_protein_isoform_X1_[Bombyx_mori];ID=KWMTBOMO01568.mrna1	-
KWMTBOMO09032.mrna1	4239.48	1250.34	1.76214	2.40635e-38	7.66058e-37	protein_coding	PREDICTED:_zinc_finger_protein_ZIC_4_[Amyelois_transitella];ID=KWMTBOMO09032.mrna1	zf-C2H2
KWMTBOMO12722.mrna1	244.513	15.7059	3.96335	2.53121e-38	8.04036e-37	protein_coding	PREDICTED:_LOW_QUALITY_PROTEIN:_cytochrome_P450_6B1-like_[Bombyx_mori];ID=KWMTBOMO12722.mrna1	p450
KWMTBOMO15474.mrna1	2240.68	6002.62	-1.42181	2.73116e-38	8.65645e-37	protein_coding	Thiol:disulfide_interchange_protein_DsbA_[Operophtera_brumata];ID=KWMTBOMO15474.mrna1	-
KWMTBOMO11683.mrna1	11.8909	246.042	-4.36249	2.74904e-38	8.69406e-37	protein_coding	tyrosine-protein_kinase_receptor_torso_[Bombyx_mori];ID=KWMTBOMO11683.mrna1	Pkinase_Tyr
KWMTBOMO16239.mrna1	491.722	1902.17	-1.95262	2.80684e-38	8.85747e-37	protein_coding	PREDICTED:_putative_ferric-chelate_reductase_1_homolog_[Amyelois_transitella];ID=KWMTBOMO16239.mrna1	-
KWMTBOMO08040.mrna1	2324.79	4800.14	-1.04525	2.88584e-38	9.08695e-37	protein_coding	PREDICTED:_inosine-5'-monophosphate_dehydrogenase_[Amyelois_transitella];ID=KWMTBOMO08040.mrna1	-
KWMTBOMO03717.mrna1	448.801	87.4198	2.36006	3.00849e-38	9.45254e-37	protein_coding	PREDICTED:_uncharacterized_protein_LOC101737407_[Bombyx_mori];ID=KWMTBOMO03717.mrna1	-
KWMTBOMO02592.mrna1	269.697	26.4882	3.34143	3.29539e-38	1.03315e-36	protein_coding	PREDICTED:_uncharacterized_protein_LOC106714391_[Papilio_machaon];ID=KWMTBOMO02592.mrna1	-
KWMTBOMO16135.mrna1	869.39	2989.2	-1.78285	3.39715e-38	1.06275e-36	protein_coding	endonuclease_and_reverse_transcriptase-like_protein_[Bombyx_mori];ID=KWMTBOMO16135.mrna1	RVT_1
KWMTBOMO03415.mrna1	1187.04	2995.17	-1.33603	3.67873e-38	1.14835e-36	protein_coding	PREDICTED:_RUN_and_FYVE_domain-containing_protein_2_isoform_X2_[Bombyx_mori];ID=KWMTBOMO03415.mrna1	RUN
KWMTBOMO00205.mrna1	314.439	42.3339	2.89537	3.86555e-38	1.20407e-36	protein_coding	PREDICTED:_peptidoglycan-recognition_protein_LF-like_[Papilio_xuthus];ID=KWMTBOMO00205.mrna1	-
KWMTBOMO13399.mrna1	196.958	690.249	-1.81538	5.32328e-38	1.65457e-36	protein_coding	PREDICTED:_FAD_synthase-like_isoform_X1_[Papilio_machaon];ID=KWMTBOMO13399.mrna1	-
KWMTBOMO00530.mrna1	2191.82	304.35	2.8492	7.06255e-38	2.19045e-36	protein_coding	D-arabinose_1-dehydrogenase_[Papilio_xuthus];ID=KWMTBOMO00530.mrna1	Aldo_ket_red
KWMTBOMO09687.mrna1	313.066	919.731	-1.5543	8.53421e-38	2.64122e-36	protein_coding	PREDICTED:_vacuole_membrane_protein_1_isoform_X1_[Bombyx_mori];ID=KWMTBOMO09687.mrna1	SAP
KWMTBOMO05350.mrna1	195.546	1045.06	-2.41757	8.75216e-38	2.70289e-36	protein_coding	PREDICTED:_fibrillin-1-like_[Bombyx_mori];ID=KWMTBOMO05350.mrna1	-
KWMTBOMO02533.mrna1	2603.57	696.986	1.90086	8.94107e-38	2.75534e-36	protein_coding	PREDICTED:_guanine_nucleotide_exchange_factor_DBS_isoform_X1_[Bombyx_mori];ID=KWMTBOMO02533.mrna1	-
KWMTBOMO15987.mrna1	9523.38	3491.88	1.44754	1.12836e-37	3.46984e-36	protein_coding	PREDICTED:_pyrroline-5-carboxylate_reductase-like_isoform_X1_[Papilio_xuthus];ID=KWMTBOMO15987.mrna1	F420_oxidored
KWMTBOMO06868.mrna1	1698.71	402.178	2.07927	1.37987e-37	4.23424e-36	protein_coding	PREDICTED:_pre-mRNA-splicing_factor_ATP-dependent_RNA_helicase_PRP16-like_[Bombyx_mori];ID=KWMTBOMO06868.mrna1	Helicase_C
KWMTBOMO16304.mrna1	645.951	2139.71	-1.72699	1.48138e-37	4.53609e-36	protein_coding	PREDICTED:_uncharacterized_protein_LOC101744353_[Bombyx_mori];ID=KWMTBOMO16304.mrna1	-
KWMTBOMO08104.mrna1	332.216	37.9836	3.13513	1.63427e-37	4.99367e-36	protein_coding	Protein_Cep78-like_[Papilio_machaon];ID=KWMTBOMO08104.mrna1	-
novel.869	6366.04	2766.71	1.20245	1.76164e-37	5.37153e-36	-	PF03073:TspO/MBR family	-
KWMTBOMO03532.mrna1	26.1694	304.64	-3.5413	1.86285e-37	5.66817e-36	protein_coding	hypothetical_protein_KGM_05635_[Danaus_plexippus];ID=KWMTBOMO03532.mrna1	CUB
KWMTBOMO06909.mrna1	14950.5	7699.36	0.957404	2.0042e-37	6.08544e-36	protein_coding	suppressor_of_profilin_2_[Bombyx_mori];ID=KWMTBOMO06909.mrna1	-
KWMTBOMO11008.mrna1	4551.51	1506.52	1.59489	2.05607e-37	6.22984e-36	protein_coding	PREDICTED:_alpha-actinin sarcomeric_isoform_X3_[Bombyx_mori];ID=KWMTBOMO11008.mrna1	CH
KWMTBOMO07359.mrna1	181031	56978.6	1.66774	2.39207e-37	7.23276e-36	protein_coding	PREDICTED:_acyl-CoA_desaturase_isoform_X1_[Bombyx_mori];ID=KWMTBOMO07359.mrna1	-
KWMTBOMO03437.mrna1	293.211	1072.11	-1.87185	2.72207e-37	8.21338e-36	protein_coding	Uncharacterized_protein_OBRU01_09048_[Operophtera_brumata];ID=KWMTBOMO03437.mrna1	-
KWMTBOMO13123.mrna1	596.212	151.472	1.97893	2.91141e-37	8.76638e-36	protein_coding	hypothetical_protein_KGM_16662_[Danaus_plexippus];ID=KWMTBOMO13123.mrna1	CSD
KWMTBOMO14011.mrna1	2973.39	494.484	2.5887	3.15532e-37	9.48106e-36	protein_coding	PREDICTED:_scavenger_receptor_class_B_member_1_[Amyelois_transitella];ID=KWMTBOMO14011.mrna1	-
KWMTBOMO00774.mrna1	126.664	585.958	-2.20169	3.18053e-37	9.53026e-36	protein_coding	PREDICTED:_homeobox_even-skipped_homolog_protein_1_[Bombyx_mori];ID=KWMTBOMO00774.mrna1	Homeobox
KWMTBOMO03447.mrna1	3818.22	1517.71	1.33112	3.18489e-37	9.53026e-36	protein_coding	PREDICTED:_calcium-binding_protein_P-like_[Papilio_xuthus];ID=KWMTBOMO03447.mrna1	-
KWMTBOMO01995.mrna1	365.288	57.9635	2.65293	3.23389e-37	9.65691e-36	protein_coding	PREDICTED:_tensin_isoform_X4_[Bombyx_mori];ID=KWMTBOMO01995.mrna1	-
KWMTBOMO14754.mrna1	726.23	63.8001	3.51172	3.39919e-37	1.01296e-35	protein_coding	PREDICTED:_uncharacterized_protein_LOC101744895_isoform_X1_[Bombyx_mori];ID=KWMTBOMO14754.mrna1	-
KWMTBOMO01740.mrna1	5503.13	2348.62	1.22861	4.08485e-37	1.21478e-35	protein_coding	PREDICTED:_uncharacterized_protein_LOC105842836_[Bombyx_mori];ID=KWMTBOMO01740.mrna1	-
KWMTBOMO02693.mrna1	4523.83	1845.74	1.29316	4.77114e-37	1.41596e-35	protein_coding	PREDICTED:_phospholipid_scramblase_2_isoform_X1_[Papilio_xuthus];ID=KWMTBOMO02693.mrna1	Scramblase
KWMTBOMO03194.mrna1	3.77799	279.125	-6.13426	5.04633e-37	1.49456e-35	protein_coding	PREDICTED:_uncharacterized_protein_LOC101735858_[Bombyx_mori];ID=KWMTBOMO03194.mrna1	RVT_1
novel.1177	62.7745	609.279	-3.28021	6.03242e-37	1.78296e-35	-	-	-
KWMTBOMO07009.mrna1	12918.6	5183.22	1.31756	6.16843e-37	1.81944e-35	protein_coding	PREDICTED:_nesprin-1-like_isoform_X2_[Bombyx_mori];ID=KWMTBOMO07009.mrna1	-
KWMTBOMO07969.mrna1	1493.92	580.151	1.36335	9.61999e-37	2.83172e-35	protein_coding	PREDICTED:_NADH-cytochrome_b5_reductase_2_isoform_X1_[Bombyx_mori];ID=KWMTBOMO07969.mrna1	FAD_binding_6
KWMTBOMO03500.mrna1	10425.3	3831.98	1.44409	9.94818e-37	2.92238e-35	protein_coding	PREDICTED:_uncharacterized_protein_LOC106136363_[Amyelois_transitella];ID=KWMTBOMO03500.mrna1	-
KWMTBOMO01512.mrna1	4098.43	1996.43	1.03754	1.01581e-36	2.97798e-35	protein_coding	PREDICTED:_sepiapterin_reductase_[Bombyx_mori];ID=KWMTBOMO01512.mrna1	adh_short
KWMTBOMO09668.mrna1	11594.6	5067.62	1.19397	1.09604e-36	3.2067e-35	protein_coding	myosin_light_polypeptide_9_isoform_B_[Bombyx_mori];ID=KWMTBOMO09668.mrna1	-
KWMTBOMO03381.mrna1	280.515	2.68836	6.70015	1.15297e-36	3.36645e-35	protein_coding	abdominal_B_isoform_RBL_[Bombyx_mori];ID=KWMTBOMO03381.mrna1	-
KWMTBOMO13565.mrna1	4397.57	1792.24	1.29485	1.18594e-36	3.45573e-35	protein_coding	PREDICTED:_potassium_channel_subfamily_K_member_1-like_[Amyelois_transitella];ID=KWMTBOMO13565.mrna1	Ion_trans_2
KWMTBOMO16319.mrna1	25677.8	10944	1.23033	1.30833e-36	3.80469e-35	protein_coding	receptor_expression_enhancing_protein_isoform_1_[Bombyx_mori];ID=KWMTBOMO16319.mrna1	TB2_DP1_HVA22
KWMTBOMO12342.mrna1	1718.48	638.603	1.42816	1.42943e-36	4.14851e-35	protein_coding	cytochrome_P450_6AB4_[Bombyx_mori];ID=KWMTBOMO12342.mrna1	p450
KWMTBOMO02879.mrna1	625.743	148.78	2.07244	2.16894e-36	6.28211e-35	protein_coding	Trans-1-dihydrobenzene-1-diol_dehydrogenase_[Papilio_xuthus];ID=KWMTBOMO02879.mrna1	GFO_IDH_MocA
KWMTBOMO12676.mrna1	414.464	1425.26	-1.7819	2.49911e-36	7.22393e-35	protein_coding	PREDICTED:_tumor_necrosis_factor alpha-induced_protein_8-like_protein_2_A_[Bombyx_mori];ID=KWMTBOMO12676.mrna1	-
KWMTBOMO05055.mrna1	23996.5	6839.27	1.81087	3.03682e-36	8.76071e-35	protein_coding	glycerol-3-phosphate_dehydrogenase-1_[Bombyx_mori];ID=KWMTBOMO05055.mrna1	NAD_Gly3P_dh_N
KWMTBOMO09480.mrna1	1615.25	4093.57	-1.34184	3.69774e-36	1.06461e-34	protein_coding	PREDICTED:_protein_I'm_not_dead_yet_isoform_X1_[Papilio_xuthus];ID=KWMTBOMO09480.mrna1	Na_sulph_symp
KWMTBOMO14426.mrna1	1178.84	452.336	1.38181	3.7166e-36	1.06791e-34	protein_coding	NA;ID=KWMTBOMO14426.mrna1	-
KWMTBOMO07843.mrna1	1914.99	847.844	1.17507	3.99886e-36	1.14674e-34	protein_coding	PREDICTED:_sterol_regulatory_element-binding_protein_2_[Amyelois_transitella];ID=KWMTBOMO07843.mrna1	HLH
novel.1127	751.948	1.27895	9.28748	4.40636e-36	1.26109e-34	-	-	-
KWMTBOMO15029.mrna1	1558.66	558.399	1.48103	5.1049e-36	1.45812e-34	protein_coding	PREDICTED:_uncharacterized_protein_LOC101740264_[Bombyx_mori];ID=KWMTBOMO15029.mrna1	-
KWMTBOMO03533.mrna1	574.267	2218.67	-1.95035	6.25723e-36	1.78374e-34	protein_coding	PREDICTED:_protocadherin-15_[Bombyx_mori];ID=KWMTBOMO03533.mrna1	Cadherin
KWMTBOMO12108.mrna1	557.603	167.335	1.73613	7.06388e-36	2.00973e-34	protein_coding	nuclear_Y/CCAAT-box_binding_factor_C_subunit_NF/YC_[Bombyx_mori];ID=KWMTBOMO12108.mrna1	-
KWMTBOMO04924.mrna1	492.817	126.593	1.95915	7.43195e-36	2.11029e-34	protein_coding	PREDICTED:_protein_FAM46C_isoform_X2_[Bombyx_mori];ID=KWMTBOMO04924.mrna1	-
KWMTBOMO04803.mrna1	1030.52	193.854	2.41023	7.49446e-36	2.12387e-34	protein_coding	PREDICTED:_protein_singed_wings_2_isoform_X2_[Amyelois_transitella];ID=KWMTBOMO04803.mrna1	-
KWMTBOMO01335.mrna1	5654.78	2756.66	1.0366	7.79299e-36	2.20415e-34	protein_coding	glutaredoxin_[Bombyx_mori];ID=KWMTBOMO01335.mrna1	-
KWMTBOMO02623.mrna1	1697.11	483.61	1.81132	7.96222e-36	2.24762e-34	protein_coding	Myrosinase_1_[Papilio_xuthus];ID=KWMTBOMO02623.mrna1	Glyco_hydro_1
KWMTBOMO14600.mrna1	8791	3655.78	1.26577	1.34579e-35	3.79155e-34	protein_coding	ferritin_precursor_[Bombyx_mori];ID=KWMTBOMO14600.mrna1	Ferritin
KWMTBOMO14883.mrna1	4587.02	1320.34	1.79665	1.3944e-35	3.92087e-34	protein_coding	PREDICTED:_spectrin_beta_chain non-erythrocytic_5_[Bombyx_mori];ID=KWMTBOMO14883.mrna1	-
KWMTBOMO13410.mrna1	1834.64	573.644	1.67734	1.44288e-35	4.04931e-34	protein_coding	hypothetical_protein_KGM_19480_[Danaus_plexippus];ID=KWMTBOMO13410.mrna1	-
KWMTBOMO06494.mrna1	1765.94	4086.1	-1.20986	1.79144e-35	5.01777e-34	protein_coding	PREDICTED:_LOW_QUALITY_PROTEIN:_protein_cueball_[Bombyx_mori];ID=KWMTBOMO06494.mrna1	-
KWMTBOMO07842.mrna1	2114.33	951.457	1.15223	2.13415e-35	5.96611e-34	protein_coding	PREDICTED:_sterol_regulatory_element-binding_protein_2_[Amyelois_transitella];ID=KWMTBOMO07842.mrna1	-
KWMTBOMO04446.mrna1	3356.72	1301.51	1.36734	3.47042e-35	9.68301e-34	protein_coding	PREDICTED:_putative_phospholipase_B-like_lamina_ancestor_[Amyelois_transitella];ID=KWMTBOMO04446.mrna1	-
KWMTBOMO13983.mrna1	3048.42	8791.31	-1.52813	4.04857e-35	1.12744e-33	protein_coding	ovarian_tumor_protein_[Bombyx_mori];ID=KWMTBOMO13983.mrna1	-
KWMTBOMO05092.mrna1	42316.8	23453.3	0.851462	4.12816e-35	1.14739e-33	protein_coding	S-adenosylmethionine_synthetase_[Bombyx_mori];ID=KWMTBOMO05092.mrna1	-
KWMTBOMO16361.mrna1	274.598	30.7121	3.1681	4.20082e-35	1.16534e-33	protein_coding	PREDICTED:_serine_protease_easter-like_[Bombyx_mori];ID=KWMTBOMO16361.mrna1	Trypsin
KWMTBOMO15046.mrna1	2250.62	9721.63	-2.11075	4.57088e-35	1.26557e-33	protein_coding	PREDICTED:_N-acetylneuraminate_lyase-like_[Amyelois_transitella];ID=KWMTBOMO15046.mrna1	-
KWMTBOMO02300.mrna1	11.9077	204.31	-4.09311	4.89104e-35	1.35163e-33	protein_coding	PREDICTED:_myb-like_protein_AA_[Papilio_machaon];ID=KWMTBOMO02300.mrna1	CBM_14
KWMTBOMO01817.mrna1	1555.82	3381.62	-1.11972	5.24414e-35	1.44644e-33	protein_coding	hypothetical_protein_KGM_21268_[Danaus_plexippus];ID=KWMTBOMO01817.mrna1	DEAD
KWMTBOMO01700.mrna1	1358.11	3891.54	-1.51832	6.8193e-35	1.87732e-33	protein_coding	PREDICTED:_probable_RNA_polymerase_II_nuclear_localization_protein_SLC7A6OS_isoform_X2_[Bombyx_mori];ID=KWMTBOMO01700.mrna1	-
KWMTBOMO07486.mrna1	125.17	688.647	-2.46596	7.03089e-35	1.93189e-33	protein_coding	PREDICTED:_LOW_QUALITY_PROTEIN:_uncharacterized_protein_LOC101739362_[Bombyx_mori];ID=KWMTBOMO07486.mrna1	SRCR
KWMTBOMO14594.mrna1	3012.88	1261.83	1.25553	7.27993e-35	1.99652e-33	protein_coding	PREDICTED:_zinc_finger_protein_454-like_[Amyelois_transitella];ID=KWMTBOMO14594.mrna1	zf-AD
KWMTBOMO06183.mrna1	313.005	59.6718	2.39352	7.75755e-35	2.12348e-33	protein_coding	glucose_transporter_[Bombyx_mori];ID=KWMTBOMO06183.mrna1	Sugar_tr
KWMTBOMO05301.mrna1	2437.6	941.423	1.37221	8.3113e-35	2.27076e-33	protein_coding	PREDICTED:_calcium-activated_potassium_channel_slowpoke_[Bombyx_mori];ID=KWMTBOMO05301.mrna1	Ion_trans
KWMTBOMO01031.mrna1	5.11929	225.004	-5.38058	8.36846e-35	2.28206e-33	protein_coding	PREDICTED:_kynurenine/alpha-aminoadipate_aminotransferase mitochondrial_isoform_X2_[Bombyx_mori];ID=KWMTBOMO01031.mrna1	Aminotran_1_2
KWMTBOMO06228.mrna1	253.597	928.133	-1.87225	9.54227e-35	2.59726e-33	protein_coding	hypothetical_protein_RR46_07074_[Papilio_xuthus];ID=KWMTBOMO06228.mrna1	-
KWMTBOMO08460.mrna1	1069.38	393.644	1.4417	9.59277e-35	2.6061e-33	protein_coding	PREDICTED:_malignant_T-cell-amplified_sequence_1_homolog_[Amyelois_transitella];ID=KWMTBOMO08460.mrna1	-
KWMTBOMO02108.mrna1	2391.13	882.586	1.43761	9.83913e-35	2.66801e-33	protein_coding	PREDICTED:_annulin_isoform_X3_[Bombyx_mori];ID=KWMTBOMO02108.mrna1	Transglut_core
KWMTBOMO06440.mrna1	3644.24	1583.25	1.20242	9.91966e-35	2.68481e-33	protein_coding	glutamate_[NMDA]_receptor-associated_protein_1_[Bombyx_mori];ID=KWMTBOMO06440.mrna1	-
novel.665	183.714	5.70189	5.00948	1.18137e-34	3.19146e-33	-	-	-
KWMTBOMO05671.mrna1	2888.74	907.38	1.67135	1.24435e-34	3.35535e-33	protein_coding	AF332550_1_orphan_nuclear_receptor_E75A_[Bombyx_mori];ID=KWMTBOMO05671.mrna1	zf-C4
KWMTBOMO00190.mrna1	27.968	304.432	-3.45516	1.24695e-34	3.3561e-33	protein_coding	kettin_protein_[Danaus_plexippus];ID=KWMTBOMO00190.mrna1	I-set
KWMTBOMO02530.mrna1	4757.37	1659.34	1.51983	1.4138e-34	3.79809e-33	protein_coding	PREDICTED:_guanine_nucleotide_exchange_factor_DBS_isoform_X1_[Bombyx_mori];ID=KWMTBOMO02530.mrna1	RhoGEF
KWMTBOMO01206.mrna1	1732.53	376.333	2.2014	1.56177e-34	4.18779e-33	protein_coding	PREDICTED:_uncharacterized_protein_LOC106143374_[Amyelois_transitella];ID=KWMTBOMO01206.mrna1	-
KWMTBOMO01227.mrna1	3469.57	596.654	2.54064	1.71705e-34	4.59566e-33	protein_coding	Spatzle_3_[Operophtera_brumata];ID=KWMTBOMO01227.mrna1	-
KWMTBOMO05170.mrna1	1791.32	4512.61	-1.33237	1.7694e-34	4.72702e-33	protein_coding	PREDICTED:_zinc_finger_MIZ_domain-containing_protein_1_[Bombyx_mori];ID=KWMTBOMO05170.mrna1	zf-MIZ
KWMTBOMO04647.mrna1	457.595	60.1692	2.92766	2.72118e-34	7.25631e-33	protein_coding	G_protein-coupled_receptor_[Danaus_plexippus];ID=KWMTBOMO04647.mrna1	-
KWMTBOMO07748.mrna1	1884.19	4151.87	-1.14081	2.95045e-34	7.85319e-33	protein_coding	PREDICTED:_synaptobrevin_isoform_X1_[Bombyx_mori];ID=KWMTBOMO07748.mrna1	-
KWMTBOMO04514.mrna1	467.807	1193.69	-1.35083	3.09827e-34	8.23149e-33	protein_coding	RNA-binding_motif single-stranded-interacting_protein_1 partial_[Operophtera_brumata];ID=KWMTBOMO04514.mrna1	RRM_1
KWMTBOMO13513.mrna1	660.026	206.2	1.67825	3.18266e-34	8.44017e-33	protein_coding	PREDICTED:_uncharacterized_protein_LOC101740680_[Bombyx_mori];ID=KWMTBOMO13513.mrna1	-
KWMTBOMO13858.mrna1	641.139	112.98	2.50004	3.63928e-34	9.63343e-33	protein_coding	Monocarboxylate_transporter_12-B_[Papilio_machaon];ID=KWMTBOMO13858.mrna1	MFS_1
KWMTBOMO02061.mrna1	19667.4	10448.9	0.912342	5.55848e-34	1.46868e-32	protein_coding	S-adenosyl-L-homocysteine_hydrolase_[Bombyx_mori];ID=KWMTBOMO02061.mrna1	-
KWMTBOMO12183.mrna1	179.667	8.23923	4.46263	6.37508e-34	1.68137e-32	protein_coding	antennal_esterase_precursor_[Bombyx_mori];ID=KWMTBOMO12183.mrna1	COesterase
KWMTBOMO09644.mrna1	460.115	114.772	2.00319	6.5142e-34	1.71493e-32	protein_coding	Uncharacterized_protein_OBRU01_16527_[Operophtera_brumata];ID=KWMTBOMO09644.mrna1	-
KWMTBOMO08683.mrna1	1789.04	617.955	1.53531	6.78004e-34	1.78167e-32	protein_coding	PREDICTED:_prion-like-(Q/N-rich)_domain-bearing_protein_25_[Bombyx_mori];ID=KWMTBOMO08683.mrna1	-
KWMTBOMO12869.mrna1	809.899	276.947	1.54832	7.67088e-34	2.01211e-32	protein_coding	eukaryotic_initiation_factor_4E-1_[Bombyx_mori];ID=KWMTBOMO12869.mrna1	-
KWMTBOMO04769.mrna1	4102.7	8700.14	-1.08409	1.18942e-33	3.11424e-32	protein_coding	transformer_2_isoform_A_[Bombyx_mori];ID=KWMTBOMO04769.mrna1	RRM_1
KWMTBOMO10391.mrna1	238.114	3.05346	6.30396	1.25845e-33	3.28905e-32	protein_coding	PREDICTED:_sodium-independent_sulfate_anion_transporter-like_[Bombyx_mori];ID=KWMTBOMO10391.mrna1	-
KWMTBOMO07742.mrna1	780.352	86.2179	3.1734	1.58756e-33	4.14171e-32	protein_coding	PREDICTED:_uncharacterized_protein_LOC106131368_isoform_X1_[Amyelois_transitella];ID=KWMTBOMO07742.mrna1	-
KWMTBOMO02193.mrna1	2053.44	4243.3	-1.04684	1.78641e-33	4.65207e-32	protein_coding	CRAL-TRIO_domain-containing_protein partial_[Manduca_sexta];ID=KWMTBOMO02193.mrna1	-
KWMTBOMO10361.mrna1	1238.97	2841.82	-1.19685	1.92593e-33	5.00637e-32	protein_coding	PREDICTED:_uncharacterized_protein_LOC106141472_[Amyelois_transitella];ID=KWMTBOMO10361.mrna1	-
KWMTBOMO14977.mrna1	558.388	161.829	1.78652	2.15611e-33	5.59466e-32	protein_coding	PREDICTED:_homeobox_protein_homothorax_[Bombyx_mori];ID=KWMTBOMO14977.mrna1	-
KWMTBOMO10602.mrna1	87.7168	437.56	-2.32525	2.27914e-33	5.9033e-32	protein_coding	PREDICTED:_uncharacterized_protein_LOC105841696_isoform_X2_[Bombyx_mori];ID=KWMTBOMO10602.mrna1	-
KWMTBOMO03208.mrna1	4435.72	229.392	4.27433	2.36938e-33	6.12607e-32	protein_coding	PREDICTED:_organic_cation/carnitine_transporter_7-like_[Bombyx_mori];ID=KWMTBOMO03208.mrna1	MFS_1
KWMTBOMO04029.mrna1	341.672	1164.34	-1.77296	2.54383e-33	6.56534e-32	protein_coding	CDC42_small_effector_2-like_protein_[Bombyx_mori];ID=KWMTBOMO04029.mrna1	-
KWMTBOMO09658.mrna1	9075.58	3231.88	1.48947	2.85183e-33	7.34714e-32	protein_coding	septin_[Bombyx_mori];ID=KWMTBOMO09658.mrna1	GTP_CDC
KWMTBOMO12833.mrna1	1146.44	3052.43	-1.41359	3.04757e-33	7.83746e-32	protein_coding	alpha-esterase_41_precursor_[Bombyx_mori];ID=KWMTBOMO12833.mrna1	COesterase
KWMTBOMO05794.mrna1	1242.96	315.41	1.97883	3.41206e-33	8.75925e-32	protein_coding	cytochrome_P450_[Bombyx_mori];ID=KWMTBOMO05794.mrna1	p450
KWMTBOMO06081.mrna1	3459.87	1226.97	1.49541	3.63879e-33	9.32473e-32	protein_coding	PREDICTED:_uncharacterized_protein_LOC101739152_isoform_X1_[Bombyx_mori];ID=KWMTBOMO06081.mrna1	-
novel.980	662.064	2739.92	-2.04869	3.78488e-33	9.68192e-32	-	-	-
KWMTBOMO05691.mrna1	2369.36	1082.02	1.13017	4.49967e-33	1.14901e-31	protein_coding	UPF0505_protein_C16orf62-like_[Papilio_machaon];ID=KWMTBOMO05691.mrna1	-
KWMTBOMO05295.mrna1	3973.39	9319.02	-1.22973	5.06132e-33	1.29015e-31	protein_coding	PREDICTED:_pyruvate_kinase-like_isoform_X1_[Bombyx_mori];ID=KWMTBOMO05295.mrna1	PK
KWMTBOMO08254.mrna1	364.797	1066.3	-1.55224	5.63075e-33	1.43277e-31	protein_coding	PREDICTED:_WD_repeat_domain_phosphoinositide-interacting_protein_4-like_[Papilio_xuthus];ID=KWMTBOMO08254.mrna1	-
KWMTBOMO03620.mrna1	859.552	244.083	1.81486	5.96022e-33	1.51394e-31	protein_coding	PREDICTED:_RING_finger_and_transmembrane_domain-containing_protein_2_[Amyelois_transitella];ID=KWMTBOMO03620.mrna1	-
KWMTBOMO09408.mrna1	367.466	87.219	2.07677	6.22423e-33	1.57822e-31	protein_coding	PREDICTED:_GAS2-like_protein_1_[Papilio_polytes];ID=KWMTBOMO09408.mrna1	CH
KWMTBOMO03375.mrna1	213.429	20.977	3.35813	8.31359e-33	2.10431e-31	protein_coding	Homeobox_protein_abdominal-A-like_[Papilio_machaon];ID=KWMTBOMO03375.mrna1	Homeobox
novel.187	7843.38	3231.15	1.27954	8.43497e-33	2.1313e-31	-	-	-
KWMTBOMO02808.mrna1	176.067	6.32624	4.80048	9.18606e-33	2.31704e-31	protein_coding	PREDICTED:_gamete_and_mating-type_specific_protein_A-like_[Papilio_xuthus];ID=KWMTBOMO02808.mrna1	-
KWMTBOMO16181.mrna1	62.0704	319.805	-2.37313	9.76743e-33	2.45938e-31	protein_coding	PREDICTED:_uncharacterized_protein_LOC101740032_isoform_X2_[Bombyx_mori];ID=KWMTBOMO16181.mrna1	-
KWMTBOMO07975.mrna1	647.017	178.739	1.85806	1.31046e-32	3.29391e-31	protein_coding	achaete-scute-like_protein_[Bombyx_mori];ID=KWMTBOMO07975.mrna1	HLH
KWMTBOMO03755.mrna1	14500.3	7863.65	0.882729	1.42302e-32	3.57065e-31	protein_coding	hypothetical_protein_KGM_13882_[Danaus_plexippus];ID=KWMTBOMO03755.mrna1	-
KWMTBOMO03244.mrna1	69437.6	23912.3	1.53794	1.60886e-32	4.02996e-31	protein_coding	perilipin_[Bombyx_mori];ID=KWMTBOMO03244.mrna1	Perilipin
KWMTBOMO08066.mrna1	2262.49	921.56	1.29514	1.66769e-32	4.17009e-31	protein_coding	PREDICTED:_apoptosis-linked_protein_2_isoform_X1_[Bombyx_mori];ID=KWMTBOMO08066.mrna1	-
KWMTBOMO12119.mrna1	2702.31	7261.85	-1.42594	2.03353e-32	5.07609e-31	protein_coding	PREDICTED:_probable_sodium-coupled_neutral_amino_acid_transporter_6_[Amyelois_transitella];ID=KWMTBOMO12119.mrna1	Aa_trans
KWMTBOMO04625.mrna1	1750.4	472.61	1.89027	2.12519e-32	5.29575e-31	protein_coding	PREDICTED:_beta-glucuronidase_[Bombyx_mori];ID=KWMTBOMO04625.mrna1	-
KWMTBOMO03453.mrna1	4389.13	1616.15	1.44144	2.28217e-32	5.67714e-31	protein_coding	PREDICTED:_peroxidase-like_[Amyelois_transitella];ID=KWMTBOMO03453.mrna1	An_peroxidase
KWMTBOMO11647.mrna1	1025.35	326.67	1.64953	2.52043e-32	6.25907e-31	protein_coding	PREDICTED:_uncharacterized_protein_LOC106102540_[Papilio_polytes];ID=KWMTBOMO11647.mrna1	-
KWMTBOMO07670.mrna1	2120.29	1009.15	1.07127	2.72549e-32	6.75669e-31	protein_coding	PREDICTED:_membrane-associated_progesterone_receptor_component_1-like_[Papilio_machaon];ID=KWMTBOMO07670.mrna1	-
KWMTBOMO03607.mrna1	2755.62	1297.72	1.08581	3.1195e-32	7.72022e-31	protein_coding	HCLS1-associated_protein_X-1_[Operophtera_brumata];ID=KWMTBOMO03607.mrna1	-
KWMTBOMO11692.mrna1	415.272	1232.98	-1.57433	3.5659e-32	8.80992e-31	protein_coding	PREDICTED:_probable_methylcrotonoyl-CoA_carboxylase_beta_chain mitochondrial_[Amyelois_transitella];ID=KWMTBOMO11692.mrna1	Carboxyl_trans
KWMTBOMO10858.mrna1	28.9492	235.913	-3.02416	4.16175e-32	1.02645e-30	protein_coding	PREDICTED:_adhesive_plaque_matrix_protein-like_[Amyelois_transitella];ID=KWMTBOMO10858.mrna1	-
KWMTBOMO16436.mrna1	522.341	146.19	1.84045	4.63745e-32	1.14182e-30	protein_coding	PREDICTED:_endoplasmic_reticulum_metallopeptidase_1-like_isoform_X2_[Bombyx_mori];ID=KWMTBOMO16436.mrna1	-
KWMTBOMO03509.mrna1	4790.7	2010.65	1.2521	4.9703e-32	1.2217e-30	protein_coding	PREDICTED:_uncharacterized_protein_LOC106106265_[Papilio_polytes];ID=KWMTBOMO03509.mrna1	-
KWMTBOMO09951.mrna1	14.6709	231.982	-3.99365	5.12454e-32	1.25747e-30	protein_coding	cytochrome_P450_6ae2_[Bombyx_mori];ID=KWMTBOMO09951.mrna1	p450
KWMTBOMO08641.mrna1	794.222	261.047	1.60617	5.87661e-32	1.43957e-30	protein_coding	PREDICTED:_adenylate_kinase_8-like_isoform_X2_[Bombyx_mori];ID=KWMTBOMO08641.mrna1	ADK
KWMTBOMO11277.mrna1	1021.15	317.328	1.68586	6.41041e-32	1.56768e-30	protein_coding	PREDICTED:_1-acylglycerol-3-phosphate_O-acyltransferase_ABHD5_isoform_X3_[Bombyx_mori];ID=KWMTBOMO11277.mrna1	Abhydrolase_1
KWMTBOMO03907.mrna1	831.721	2151.7	-1.37078	7.51516e-32	1.83474e-30	protein_coding	PREDICTED:_facilitated_trehalose_transporter_Tret1-like_[Bombyx_mori];ID=KWMTBOMO03907.mrna1	Sugar_tr
novel.1307	32.4177	254.469	-2.96499	1.19279e-31	2.90715e-30	-	PF00665:Integrase core domain|PF00077:Retroviral aspartyl protease|PF00078:Reverse transcriptase (RNA-dependent DNA polymerase)|PF12259:Baculovirus F protein	RVT_1
novel.1164	178.693	4.52454	5.30966	2.29264e-31	5.57837e-30	-	-	-
KWMTBOMO16429.mrna1	209.831	13.218	3.97139	2.41471e-31	5.86552e-30	protein_coding	PREDICTED:_Down_syndrome_cell_adhesion_molecule-like_protein_Dscam2_[Amyelois_transitella];ID=KWMTBOMO16429.mrna1	fn3
KWMTBOMO09573.mrna1	169.918	10.2373	4.05762	2.51053e-31	6.08805e-30	protein_coding	hypothetical_protein_KGM_15613_[Danaus_plexippus];ID=KWMTBOMO09573.mrna1	-
KWMTBOMO11605.mrna1	859.981	2275.45	-1.40459	3.27001e-31	7.9165e-30	protein_coding	PREDICTED:_collagen_type_IV_alpha-3-binding_protein_[Papilio_xuthus];ID=KWMTBOMO11605.mrna1	START
novel.983	351.636	64.8807	2.44431	3.9075e-31	9.444e-30	-	PF13975:gag-polyprotein putative aspartyl protease	-
KWMTBOMO15154.mrna1	2589.18	913.053	1.50413	4.23167e-31	1.02104e-29	protein_coding	ML-domain_containing_secreted_protein_precursor_[Bombyx_mori];ID=KWMTBOMO15154.mrna1	-
KWMTBOMO13072.mrna1	2954.34	6588.42	-1.15798	5.59321e-31	1.34731e-29	protein_coding	RGS-GAIP_interacting_protein_GIPC_[Bombyx_mori];ID=KWMTBOMO13072.mrna1	PDZ
KWMTBOMO00240.mrna1	314.423	33.228	3.24071	6.54958e-31	1.57506e-29	protein_coding	PREDICTED:_carboxyl-terminal_PDZ_ligand_of_neuronal_nitric_oxide_synthase_protein_isoform_X2_[Bombyx_mori];ID=KWMTBOMO00240.mrna1	PID
KWMTBOMO01996.mrna1	506.604	101.357	2.32644	7.42886e-31	1.78354e-29	protein_coding	PREDICTED:_tensin_isoform_X4_[Bombyx_mori];ID=KWMTBOMO01996.mrna1	SH2
KWMTBOMO13627.mrna1	352.876	1.84162	7.60798	8.75896e-31	2.09939e-29	protein_coding	PREDICTED:_delta-1-pyrroline-5-carboxylate_synthase_isoform_X2_[Amyelois_transitella];ID=KWMTBOMO13627.mrna1	AA_kinase
KWMTBOMO07438.mrna1	468.746	101.458	2.2097	1.20747e-30	2.88786e-29	protein_coding	PREDICTED:_uncharacterized_protein_LOC101737441_[Bombyx_mori];ID=KWMTBOMO07438.mrna1	-
KWMTBOMO02253.mrna1	225.921	24.3405	3.22301	1.20885e-30	2.88786e-29	protein_coding	PREDICTED:_calcium/calmodulin-dependent_3'-cyclic_nucleotide_phosphodiesterase_1A_isoform_X2_[Bombyx_mori];ID=KWMTBOMO02253.mrna1	-
KWMTBOMO07904.mrna1	1756.79	3930.03	-1.16181	1.24763e-30	2.97559e-29	protein_coding	PREDICTED:_vascular_endothelial_growth_factor_receptor_1_isoform_X1_[Bombyx_mori];ID=KWMTBOMO07904.mrna1	Pkinase_Tyr
KWMTBOMO07719.mrna1	3090.62	6844.46	-1.14725	1.40139e-30	3.33678e-29	protein_coding	hypothetical_protein_KGM_03318_[Danaus_plexippus];ID=KWMTBOMO07719.mrna1	HECT
KWMTBOMO15042.mrna1	185.27	1091.82	-2.5606	1.4365e-30	3.41477e-29	protein_coding	PREDICTED:_L-asparaginase_[Bombyx_mori];ID=KWMTBOMO15042.mrna1	-
KWMTBOMO13634.mrna1	12701.1	6526.47	0.960725	1.53838e-30	3.65093e-29	protein_coding	uncharacterized_protein_LOC106122233_precursor_[Papilio_xuthus];ID=KWMTBOMO13634.mrna1	-
KWMTBOMO09322.mrna1	429.392	1085.1	-1.34069	1.54623e-30	3.66054e-29	protein_coding	PREDICTED:_alpha-1-mannosyltransferase_ALG9_[Bombyx_mori];ID=KWMTBOMO09322.mrna1	Glyco_transf_22
KWMTBOMO07114.mrna1	51075.7	15599.4	1.71114	1.54749e-30	3.66054e-29	protein_coding	saposin-like_protein_[Bombyx_mori];ID=KWMTBOMO07114.mrna1	-
KWMTBOMO11073.mrna1	158.52	5.91459	4.72954	1.56005e-30	3.68422e-29	protein_coding	PREDICTED:_probable_4-coumarate--CoA_ligase_3_[Amyelois_transitella];ID=KWMTBOMO11073.mrna1	AMP-binding
KWMTBOMO07906.mrna1	2300.03	876.911	1.39182	1.72121e-30	4.05819e-29	protein_coding	hypothetical_protein_KGM_05068_[Danaus_plexippus];ID=KWMTBOMO07906.mrna1	-
KWMTBOMO01999.mrna1	2016.39	881.29	1.19378	2.13568e-30	5.0272e-29	protein_coding	PREDICTED:_enhancer_of_yellow_2_transcription_factor-like_[Amyelois_transitella];ID=KWMTBOMO01999.mrna1	-
KWMTBOMO11414.mrna1	2309.32	646.26	1.83721	2.34717e-30	5.51604e-29	protein_coding	PREDICTED:_uncharacterized_protein_LOC101735983_[Bombyx_mori];ID=KWMTBOMO11414.mrna1	-
KWMTBOMO05469.mrna1	2378.44	4749.56	-0.9975	3.00724e-30	7.05579e-29	protein_coding	PREDICTED:_uncharacterized_protein_LOC106138168_[Amyelois_transitella];ID=KWMTBOMO05469.mrna1	-
KWMTBOMO09385.mrna1	3030.27	5972.97	-0.979283	3.35317e-30	7.85467e-29	protein_coding	PREDICTED:_uncharacterized_protein_LOC106109791_[Papilio_polytes];ID=KWMTBOMO09385.mrna1	-
KWMTBOMO00931.mrna1	214.406	28.9514	2.89268	3.48374e-30	8.14732e-29	protein_coding	segmentation_polarity_homeobox_protein_engrailed_[Bombyx_mori];ID=KWMTBOMO00931.mrna1	-
KWMTBOMO16320.mrna1	890.201	211.297	2.07395	3.8069e-30	8.88871e-29	protein_coding	NA;ID=KWMTBOMO16320.mrna1	-
KWMTBOMO11579.mrna1	256.522	820.802	-1.67576	3.81611e-30	8.89585e-29	protein_coding	PREDICTED:_semaphorin-1A_isoform_X4_[Bombyx_mori];ID=KWMTBOMO11579.mrna1	Sema
novel.757	225.777	1110.44	-2.29875	4.08738e-30	9.51287e-29	-	-	-
KWMTBOMO00552.mrna1	3692.34	1333.74	1.46893	4.28978e-30	9.96788e-29	protein_coding	hypothetical_protein_KGM_08735_[Danaus_plexippus];ID=KWMTBOMO00552.mrna1	-
novel.685	587.499	1828.11	-1.63739	4.54627e-30	1.05469e-28	-	PF12259:Baculovirus F protein|PF00077:Retroviral aspartyl protease|PF00665:Integrase core domain|PF00078:Reverse transcriptase (RNA-dependent DNA polymerase)	RVT_1
novel.750	36.2441	338.282	-3.23304	5.03623e-30	1.16648e-28	-	-	-
KWMTBOMO05948.mrna1	743.806	0.867294	9.6887	5.76469e-30	1.33307e-28	protein_coding	diapause_bioclock_protein_[Bombyx_mori];ID=KWMTBOMO05948.mrna1	-
KWMTBOMO11109.mrna1	804.306	163.46	2.29912	6.06481e-30	1.40023e-28	protein_coding	PREDICTED:_uncharacterized_protein_LOC101745185 partial_[Bombyx_mori];ID=KWMTBOMO11109.mrna1	-
KWMTBOMO04936.mrna1	3621.55	235.381	3.94407	6.30719e-30	1.45387e-28	protein_coding	PREDICTED:_fatty-acid_amide_hydrolase_2-A-like_isoform_X3_[Bombyx_mori];ID=KWMTBOMO04936.mrna1	Amidase
KWMTBOMO00661.mrna1	155.444	6.38673	4.61835	6.66398e-30	1.53367e-28	protein_coding	PREDICTED:_proton-coupled_amino_acid_transporter_1-like_isoform_X2_[Bombyx_mori];ID=KWMTBOMO00661.mrna1	Aa_trans
KWMTBOMO05899.mrna1	166.244	745.131	-2.16312	6.76373e-30	1.55415e-28	protein_coding	Retrovirus-related_Pol_polyprotein_from_transposon_412-like_Protein_[Tribolium_castaneum];ID=KWMTBOMO05899.mrna1	RVT_1
KWMTBOMO01384.mrna1	427.576	1135.27	-1.40873	7.18715e-30	1.64882e-28	protein_coding	PREDICTED:_polypeptide_N-acetylgalactosaminyltransferase_5_[Amyelois_transitella];ID=KWMTBOMO01384.mrna1	Ricin_B_lectin
KWMTBOMO12879.mrna1	112.529	402.89	-1.84185	8.33872e-30	1.90998e-28	protein_coding	PREDICTED:_decaprenyl-diphosphate_synthase_subunit_2_[Amyelois_transitella];ID=KWMTBOMO12879.mrna1	-
novel.1246	191.233	23.4374	3.02739	1.02674e-29	2.34801e-28	-	PF13975:gag-polyprotein putative aspartyl protease	-
KWMTBOMO02396.mrna1	191.118	625.288	-1.70924	1.24223e-29	2.83632e-28	protein_coding	putative_Lysosomal_Pro-X_carboxypeptidase_[Danaus_plexippus];ID=KWMTBOMO02396.mrna1	Peptidase_S28
KWMTBOMO14613.mrna1	2398.23	4611.48	-0.942894	1.2465e-29	2.84159e-28	protein_coding	KDM4_[Bombyx_mori];ID=KWMTBOMO14613.mrna1	JmjC
KWMTBOMO13533.mrna1	38.8453	309.896	-3.00914	1.31544e-29	2.99401e-28	protein_coding	PREDICTED:_uncharacterized_protein_LOC106140839_[Amyelois_transitella];ID=KWMTBOMO13533.mrna1	-
KWMTBOMO16468.mrna1	63.9846	402.249	-2.64277	1.42197e-29	3.2314e-28	protein_coding	PREDICTED:_chromaffin_granule_amine_transporter-like partial_[Amyelois_transitella];ID=KWMTBOMO16468.mrna1	-
KWMTBOMO12870.mrna1	266.175	702.785	-1.40122	1.58417e-29	3.59434e-28	protein_coding	PREDICTED:_X-linked_retinitis_pigmentosa_GTPase_regulator-like_isoform_X1_[Bombyx_mori];ID=KWMTBOMO12870.mrna1	-
KWMTBOMO02721.mrna1	1261.73	317.526	1.99238	1.85782e-29	4.20864e-28	protein_coding	PREDICTED:_uncharacterized_protein_LOC105383830_[Plutella_xylostella];ID=KWMTBOMO02721.mrna1	-
KWMTBOMO11117.mrna1	799.651	287.602	1.47647	1.96156e-29	4.43669e-28	protein_coding	PREDICTED:_uncharacterized_protein_LOC101744177_isoform_X1_[Bombyx_mori];ID=KWMTBOMO11117.mrna1	-
KWMTBOMO08968.mrna1	344.053	78.2925	2.13614	1.99097e-29	4.49618e-28	protein_coding	PREDICTED:_probable_multidrug_resistance-associated_protein_lethal(2)03659_[Bombyx_mori];ID=KWMTBOMO08968.mrna1	ABC_tran
KWMTBOMO01784.mrna1	2113.17	685.96	1.62273	2.10629e-29	4.74918e-28	protein_coding	integrin_beta4_[Bombyx_mori];ID=KWMTBOMO01784.mrna1	-
KWMTBOMO15617.mrna1	5276.5	10422.4	-0.982061	2.32233e-29	5.22814e-28	protein_coding	MLE_protein_[Bombyx_mori];ID=KWMTBOMO15617.mrna1	DUF1605
KWMTBOMO09230.mrna1	25198.3	12273.8	1.03779	2.44471e-29	5.49509e-28	protein_coding	ribosomal_protein_P1_[Bombyx_mori];ID=KWMTBOMO09230.mrna1	-
KWMTBOMO02440.mrna1	421.342	1094.43	-1.37536	2.49026e-29	5.58878e-28	protein_coding	PREDICTED:_cyclin_E_isoform_X1_[Bombyx_mori];ID=KWMTBOMO02440.mrna1	Cyclin_C
KWMTBOMO10497.mrna1	558.648	120.014	2.21648	4.33455e-29	9.71276e-28	protein_coding	hypothetical_protein_RR48_03049_[Papilio_machaon];ID=KWMTBOMO10497.mrna1	-
KWMTBOMO13037.mrna1	2931.87	6168.73	-1.07332	4.37454e-29	9.78719e-28	protein_coding	Lambda-crystallin-like_[Papilio_xuthus];ID=KWMTBOMO13037.mrna1	3HCDH_N
KWMTBOMO06299.mrna1	897.011	312.829	1.51756	4.77925e-29	1.06761e-27	protein_coding	hypothetical_protein_NCLIV_003870_[Neospora_caninum_Liverpool];ID=KWMTBOMO06299.mrna1	-
KWMTBOMO06149.mrna1	1078.82	255.436	2.07713	5.18039e-29	1.15544e-27	protein_coding	PREDICTED:_gelsolin-like_[Amyelois_transitella];ID=KWMTBOMO06149.mrna1	-
KWMTBOMO05039.mrna1	15.0152	240.298	-4.00569	5.723e-29	1.27449e-27	protein_coding	hypothetical_protein_RR46_04321_[Papilio_xuthus];ID=KWMTBOMO05039.mrna1	-
KWMTBOMO07709.mrna1	223.696	743.146	-1.73039	5.88853e-29	1.30934e-27	protein_coding	PREDICTED:_cyclic_AMP_response_element-binding_protein_A_isoform_X3_[Bombyx_mori];ID=KWMTBOMO07709.mrna1	bZIP_1
KWMTBOMO05326.mrna1	2092.26	411.52	2.34737	6.51846e-29	1.44718e-27	protein_coding	PREDICTED:_alkylglycerol_monooxygenase-like_[Amyelois_transitella];ID=KWMTBOMO05326.mrna1	-
KWMTBOMO05933.mrna1	273.073	42.1573	2.69367	7.10087e-29	1.57406e-27	protein_coding	PREDICTED:_uncharacterized_protein_LOC101740438_isoform_X5_[Bombyx_mori];ID=KWMTBOMO05933.mrna1	-
KWMTBOMO02607.mrna1	1.3905	449.831	-8.27622	7.2177e-29	1.59751e-27	protein_coding	_putative_cuticle_protein_[Bombyx_mori];ID=KWMTBOMO02607.mrna1	Chitin_bind_4
KWMTBOMO06869.mrna1	1618.02	401.494	2.01217	7.38963e-29	1.63306e-27	protein_coding	PREDICTED:_pre-mRNA-splicing_factor_ATP-dependent_RNA_helicase_PRP16-like_[Bombyx_mori];ID=KWMTBOMO06869.mrna1	DUF1605
KWMTBOMO14419.mrna1	6541.93	12481	-0.931781	7.59414e-29	1.6757e-27	protein_coding	NA;ID=KWMTBOMO14419.mrna1	-
KWMTBOMO11827.mrna1	7.62228	170.196	-4.53416	8.28675e-29	1.82574e-27	protein_coding	chorion_specific_C/EBP_[Bombyx_mori];ID=KWMTBOMO11827.mrna1	bZIP_2
KWMTBOMO06883.mrna1	3995.94	8781.72	-1.13567	8.68342e-29	1.91022e-27	protein_coding	c-myc_[Bombyx_mori];ID=KWMTBOMO06883.mrna1	HLH
KWMTBOMO00243.mrna1	55.8702	481.363	-3.11668	9.0548e-29	1.98889e-27	protein_coding	PREDICTED:_myosin-9-like_isoform_X4_[Bombyx_mori];ID=KWMTBOMO00243.mrna1	-
KWMTBOMO07946.mrna1	1431.43	265.946	2.42902	9.21517e-29	2.02104e-27	protein_coding	hypothetical_protein_MYCGRDRAFT_34068 partial_[Zymoseptoria_tritici_IPO323];ID=KWMTBOMO07946.mrna1	-
KWMTBOMO09089.mrna1	199.931	22.6183	3.13877	1.01204e-28	2.21621e-27	protein_coding	PREDICTED:_elongation_factor_1-alpha_2_[Papilio_xuthus];ID=KWMTBOMO09089.mrna1	GTP_EFTU
KWMTBOMO14599.mrna1	29716.9	16982.9	0.80716	1.05322e-28	2.30291e-27	protein_coding	ferritin_precursor_[Bombyx_mori];ID=KWMTBOMO14599.mrna1	Ferritin
KWMTBOMO11453.mrna1	5802.69	12613.2	-1.12029	1.14545e-28	2.50079e-27	protein_coding	farnesyl_diphosphate_synthase_[Bombyx_mori];ID=KWMTBOMO11453.mrna1	-
KWMTBOMO10228.mrna1	631.785	1598.27	-1.33773	1.3232e-28	2.88449e-27	protein_coding	PREDICTED:_meteorin-like_protein_[Bombyx_mori];ID=KWMTBOMO10228.mrna1	-
KWMTBOMO05747.mrna1	1370.26	3266.07	-1.25327	1.34779e-28	2.93369e-27	protein_coding	PREDICTED:_MLX-interacting_protein_isoform_X3_[Bombyx_mori];ID=KWMTBOMO05747.mrna1	HLH
KWMTBOMO09535.mrna1	1409.15	523.245	1.42838	1.5006e-28	3.26139e-27	protein_coding	PREDICTED:_uncharacterized_protein_LOC101742265_isoform_X1_[Bombyx_mori];ID=KWMTBOMO09535.mrna1	-
KWMTBOMO11604.mrna1	191.299	25.2379	2.9255	1.51591e-28	3.28971e-27	protein_coding	PREDICTED:_high_affinity_cAMP-specific_and_IBMX-insensitive_3'-cyclic_phosphodiesterase_8A_[Bombyx_mori];ID=KWMTBOMO11604.mrna1	-
KWMTBOMO09214.mrna1	132.76	658.949	-2.3094	1.63912e-28	3.55175e-27	protein_coding	PREDICTED:_uncharacterized_protein_LOC101742379_[Bombyx_mori];ID=KWMTBOMO09214.mrna1	-
KWMTBOMO15406.mrna1	735.674	1524.18	-1.05055	1.7163e-28	3.71342e-27	protein_coding	PREDICTED:_zinc_transporter_7_[Papilio_machaon];ID=KWMTBOMO15406.mrna1	-
KWMTBOMO10248.mrna1	33452.3	18008.9	0.893462	1.91627e-28	4.13989e-27	protein_coding	40S_ribosomal_protein_SA_[Bombyx_mori];ID=KWMTBOMO10248.mrna1	-
KWMTBOMO06347.mrna1	900.578	336.353	1.42128	2.50923e-28	5.41282e-27	protein_coding	PREDICTED:_serine/threonine-protein_kinase_ULK3-like_isoform_X2_[Papilio_xuthus];ID=KWMTBOMO06347.mrna1	Pkinase
KWMTBOMO10664.mrna1	1875.99	841.545	1.15746	2.5404e-28	5.4719e-27	protein_coding	PREDICTED:_DNA_repair_protein_XRCC1_isoform_X2_[Bombyx_mori];ID=KWMTBOMO10664.mrna1	-
KWMTBOMO13675.mrna1	1525.96	3057.56	-1.00193	2.58673e-28	5.5634e-27	protein_coding	PREDICTED:_slit_homolog_3_protein-like_[Bombyx_mori];ID=KWMTBOMO13675.mrna1	TIR
KWMTBOMO11527.mrna1	5860.28	11795.4	-1.00899	2.63003e-28	5.64812e-27	protein_coding	glutamyl-tRNA_amidotransferase_subunit_B_[Bombyx_mori];ID=KWMTBOMO11527.mrna1	-
novel.1282	2604.23	814.74	1.67742	2.64787e-28	5.678e-27	-	-	-
KWMTBOMO10419.mrna1	929.944	350.335	1.40754	2.81249e-28	6.01872e-27	protein_coding	PREDICTED:_uncharacterized_protein_LOC106142203_[Amyelois_transitella];ID=KWMTBOMO10419.mrna1	-
KWMTBOMO11099.mrna1	9395.38	4002.22	1.23114	2.81509e-28	6.01872e-27	protein_coding	PREDICTED:_uncharacterized_protein_LOC101740927_[Bombyx_mori];ID=KWMTBOMO11099.mrna1	Metallophos
KWMTBOMO09182.mrna1	6177.83	2807.25	1.13795	2.86557e-28	6.11758e-27	protein_coding	PREDICTED:_choline-phosphate_cytidylyltransferase_B-like_isoform_X3_[Bombyx_mori];ID=KWMTBOMO09182.mrna1	CTP_transf_2
KWMTBOMO16237.mrna1	2399	805.613	1.57525	3.76216e-28	8.01984e-27	protein_coding	PREDICTED:_uncharacterized_protein_LOC101735359_isoform_X2_[Bombyx_mori];ID=KWMTBOMO16237.mrna1	-
KWMTBOMO04740.mrna1	3980.79	1883.2	1.0793	4.97745e-28	1.05949e-26	protein_coding	B-cell_receptor-associated_protein_31_[Papilio_xuthus];ID=KWMTBOMO04740.mrna1	-
KWMTBOMO14633.mrna1	1341.88	245.312	2.45013	5.18802e-28	1.10268e-26	protein_coding	PREDICTED:_metal_transporter_CNNM4-like_[Amyelois_transitella];ID=KWMTBOMO14633.mrna1	-
KWMTBOMO02638.mrna1	41006.4	23566.9	0.799133	5.32675e-28	1.13051e-26	protein_coding	1433Z_BOMMO_RecName:_Full%3D14-3-3_protein_zeta;ID=KWMTBOMO02638.mrna1	-
KWMTBOMO16300.mrna1	30.0941	405.476	-3.7639	5.51619e-28	1.16899e-26	protein_coding	hypothetical_protein_AB894_15365 partial_[Piscirickettsia_salmonis_LF-89_%3D_ATCC_VR-1361];ID=KWMTBOMO16300.mrna1	RVT_1
KWMTBOMO13668.mrna1	3873	1802.32	1.10286	9.22869e-28	1.95289e-26	protein_coding	PREDICTED:_acetyl-CoA_acetyltransferase mitochondrial_[Papilio_polytes];ID=KWMTBOMO13668.mrna1	Thiolase_N
KWMTBOMO15400.mrna1	190.071	15.9309	3.5934	9.84028e-28	2.07926e-26	protein_coding	PREDICTED:_uncharacterized_protein_LOC105391048_[Plutella_xylostella];ID=KWMTBOMO15400.mrna1	RVT_1
KWMTBOMO15892.mrna1	28868.7	82784	-1.51989	1.08699e-27	2.29346e-26	protein_coding	apolipophorin_precursor_protein_[Bombyx_mori];ID=KWMTBOMO15892.mrna1	Vitellogenin_N
KWMTBOMO04784.mrna1	233.264	708.951	-1.60678	1.12642e-27	2.37319e-26	protein_coding	PREDICTED:_protein_HID1_[Bombyx_mori];ID=KWMTBOMO04784.mrna1	-
KWMTBOMO09285.mrna1	296.228	26.8391	3.47237	1.2343e-27	2.5967e-26	protein_coding	PREDICTED:_adenylate_cyclase_type_8_[Bombyx_mori];ID=KWMTBOMO09285.mrna1	Guanylate_cyc
KWMTBOMO05926.mrna1	7067.66	3819.99	0.887914	1.40094e-27	2.943e-26	protein_coding	X_box_binding_protein-1_[Operophtera_brumata];ID=KWMTBOMO05926.mrna1	bZIP_2
KWMTBOMO00581.mrna1	65.8481	373.699	-2.50257	1.48949e-27	3.12447e-26	protein_coding	PREDICTED:_alpha-tocopherol_transfer_protein-like_[Amyelois_transitella];ID=KWMTBOMO00581.mrna1	-
KWMTBOMO10175.mrna1	51617.9	14812.2	1.80103	1.49693e-27	3.13552e-26	protein_coding	hypothetical_protein_FF38_04907_[Lucilia_cuprina];ID=KWMTBOMO10175.mrna1	Actin
KWMTBOMO09605.mrna1	484.955	159.309	1.60541	1.69646e-27	3.54833e-26	protein_coding	PREDICTED:_methyl-CpG-binding_domain_protein_4-like_[Amyelois_transitella];ID=KWMTBOMO09605.mrna1	-
KWMTBOMO12347.mrna1	253.641	891.055	-1.81274	2.51346e-27	5.24958e-26	protein_coding	PREDICTED:_fibrillin-1-like_[Bombyx_mori];ID=KWMTBOMO12347.mrna1	EGF_CA
KWMTBOMO06968.mrna1	3546.84	871.191	2.02577	2.53228e-27	5.28125e-26	protein_coding	forkfead_transcription_factor_G1_[Bombyx_mori];ID=KWMTBOMO06968.mrna1	Fork_head
KWMTBOMO06118.mrna1	1024.1	2172.56	-1.08394	2.60381e-27	5.42259e-26	protein_coding	PREDICTED:_altered_inheritance_of_mitochondria_protein_21_isoform_X1_[Bombyx_mori];ID=KWMTBOMO06118.mrna1	-
KWMTBOMO08559.mrna1	1527.47	4121.14	-1.43116	2.72146e-27	5.65947e-26	protein_coding	growth_arrest-specific_protein_2_[Bombyx_mori];ID=KWMTBOMO08559.mrna1	CH
KWMTBOMO10092.mrna1	181.187	19.3413	3.22056	4.84646e-27	1.00641e-25	protein_coding	Trehalase_[Operophtera_brumata];ID=KWMTBOMO10092.mrna1	-
KWMTBOMO05089.mrna1	46538.5	1031.49	5.49546	5.356e-27	1.11062e-25	protein_coding	SCP-related_protein_precursor_[Bombyx_mori];ID=KWMTBOMO05089.mrna1	SCP
novel.1376	260.267	38.953	2.74277	5.67547e-27	1.17518e-25	-	-	-
KWMTBOMO07174.mrna1	530.946	1215.34	-1.19335	6.30898e-27	1.30449e-25	protein_coding	PREDICTED:_integral_membrane_protein_GPR180-like_[Papilio_xuthus];ID=KWMTBOMO07174.mrna1	-
KWMTBOMO02413.mrna1	331.995	906.327	-1.44509	6.74546e-27	1.39275e-25	protein_coding	PREDICTED:_uncharacterized_protein_LOC101745080_isoform_X3_[Bombyx_mori];ID=KWMTBOMO02413.mrna1	-
KWMTBOMO09477.mrna1	292.584	857.913	-1.5551	6.89218e-27	1.42101e-25	protein_coding	PREDICTED:_ataxin-2-like_protein_[Bombyx_mori];ID=KWMTBOMO09477.mrna1	-
KWMTBOMO13724.mrna1	1387.93	632.908	1.13309	7.49865e-27	1.54385e-25	protein_coding	putative_7-dihydro-8-oxoguanine-triphosphatase_isoform_1_[Danaus_plexippus];ID=KWMTBOMO13724.mrna1	NUDIX
KWMTBOMO01148.mrna1	25544.1	12758.2	1.00167	8.22508e-27	1.691e-25	protein_coding	receptor_for_activated_protein_kinase_C_RACK_1_isoform_1_[Bombyx_mori];ID=KWMTBOMO01148.mrna1	WD40
KWMTBOMO14157.mrna1	687.344	1670.38	-1.28056	1.05223e-26	2.16021e-25	protein_coding	nonclathrin_coat_protein_gamma2-COP_[Bombyx_mori];ID=KWMTBOMO14157.mrna1	-
KWMTBOMO14093.mrna1	21.1002	188.115	-3.1414	1.05426e-26	2.16131e-25	protein_coding	PREDICTED:_scavenger_receptor_class_B_member_1_[Bombyx_mori];ID=KWMTBOMO14093.mrna1	-
KWMTBOMO05865.mrna1	164.849	20.1192	3.03552	1.06651e-26	2.18333e-25	protein_coding	putative_alcohol_dehydrogenase_[Bombyx_mori];ID=KWMTBOMO05865.mrna1	adh_short
KWMTBOMO13215.mrna1	177.509	750.136	-2.07769	1.07599e-26	2.19962e-25	protein_coding	PREDICTED:_cAMP-specific_3'-cyclic_phosphodiesterase isoforms_N/G_isoform_X3_[Bombyx_mori];ID=KWMTBOMO13215.mrna1	-
KWMTBOMO10348.mrna1	2138.88	3882.22	-0.859914	1.3453e-26	2.74627e-25	protein_coding	putative_splicing_factor_pTSR1_[Danaus_plexippus];ID=KWMTBOMO10348.mrna1	-
KWMTBOMO00323.mrna1	146.252	10.5625	3.79722	1.41335e-26	2.88113e-25	protein_coding	PREDICTED:_dynein_heavy_chain_6 axonemal_[Bombyx_mori];ID=KWMTBOMO00323.mrna1	Dynein_heavy
KWMTBOMO09541.mrna1	200.884	20.7604	3.26436	1.46766e-26	2.98762e-25	protein_coding	PREDICTED:_uncharacterized_protein_LOC105842064_[Bombyx_mori];ID=KWMTBOMO09541.mrna1	-
KWMTBOMO02597.mrna1	2678.34	1102.12	1.28145	1.50474e-26	3.05879e-25	protein_coding	PREDICTED:_N-alpha-acetyltransferase_35 NatC_auxiliary_subunit_isoform_X2_[Bombyx_mori];ID=KWMTBOMO02597.mrna1	-
KWMTBOMO05975.mrna1	2857.5	1159.03	1.30137	1.58157e-26	3.21046e-25	protein_coding	GTP-binding_protein_1_[Papilio_xuthus];ID=KWMTBOMO05975.mrna1	GTP_EFTU_D2
KWMTBOMO05421.mrna1	4982.17	1695.91	1.55496	1.63111e-26	3.30638e-25	protein_coding	PREDICTED:_integrin_alpha-PS2_[Bombyx_mori];ID=KWMTBOMO05421.mrna1	FG-GAP
novel.133	69.5124	473.192	-2.76715	1.81503e-26	3.67404e-25	-	PF00078:Reverse transcriptase (RNA-dependent DNA polymerase)|PF14529:Endonuclease-reverse transcriptase|PF00075:RNase H	RVT_1
novel.181	584.61	118.255	2.30696	2.16749e-26	4.38135e-25	-	-	-
KWMTBOMO09611.mrna1	144.895	471.643	-1.70003	2.21857e-26	4.47835e-25	protein_coding	PREDICTED:_LIM/homeobox_protein_Lhx5_[Amyelois_transitella];ID=KWMTBOMO09611.mrna1	Homeobox
KWMTBOMO10558.mrna1	1526.55	741.734	1.04097	2.31235e-26	4.66115e-25	protein_coding	PREDICTED:_3-hydroxyisobutyrate_dehydrogenase_isoform_X1_[Bombyx_mori];ID=KWMTBOMO10558.mrna1	NAD_binding_2
KWMTBOMO00031.mrna1	214.989	20.5694	3.37907	2.56075e-26	5.15467e-25	protein_coding	hypothetical_protein_KGM_08807_[Danaus_plexippus];ID=KWMTBOMO00031.mrna1	-
KWMTBOMO11730.mrna1	409.03	992.863	-1.28237	2.77743e-26	5.58307e-25	protein_coding	cytidylate_kinase_[Bombyx_mori];ID=KWMTBOMO11730.mrna1	ADK
KWMTBOMO15500.mrna1	1940.11	4532.63	-1.22501	3.59908e-26	7.22464e-25	protein_coding	succinate_dehydrogenase_[Danaus_plexippus];ID=KWMTBOMO15500.mrna1	-
KWMTBOMO02012.mrna1	1631.38	515.199	1.664	3.88806e-26	7.79391e-25	protein_coding	PREDICTED:_homeotic_protein_spalt-major-like_isoform_X2_[Bombyx_mori];ID=KWMTBOMO02012.mrna1	-
KWMTBOMO05673.mrna1	2922.53	5133.67	-0.812954	4.26731e-26	8.5423e-25	protein_coding	PREDICTED:_A-kinase_anchor_protein_1 mitochondrial_isoform_X2_[Amyelois_transitella];ID=KWMTBOMO05673.mrna1	KH_1
KWMTBOMO04918.mrna1	433.575	1297.74	-1.58123	5.04198e-26	1.00736e-24	protein_coding	PREDICTED:_protein_GDAP2_homolog_isoform_X2_[Papilio_polytes];ID=KWMTBOMO04918.mrna1	-
KWMTBOMO05218.mrna1	5.78994	151.879	-4.63913	5.04621e-26	1.00736e-24	protein_coding	PREDICTED:_proton-associated_sugar_transporter_A-like_[Papilio_polytes];ID=KWMTBOMO05218.mrna1	-
KWMTBOMO15241.mrna1	15913	5428.34	1.55182	5.26601e-26	1.04979e-24	protein_coding	PREDICTED:_trichohyalin-like_[Bombyx_mori];ID=KWMTBOMO15241.mrna1	-
KWMTBOMO08902.mrna1	6007.34	3133.19	0.938859	5.37532e-26	1.0701e-24	protein_coding	Rab7_[Bombyx_mori];ID=KWMTBOMO08902.mrna1	Ras
KWMTBOMO11014.mrna1	169.786	2.68292	5.97058	5.73127e-26	1.1394e-24	protein_coding	PREDICTED:_fasciclin-2-like_[Papilio_machaon];ID=KWMTBOMO11014.mrna1	I-set
KWMTBOMO02342.mrna1	141.234	11.9761	3.55525	6.16765e-26	1.22446e-24	protein_coding	PREDICTED:_uncharacterized_protein_LOC101741715_[Bombyx_mori];ID=KWMTBOMO02342.mrna1	-
KWMTBOMO13592.mrna1	18.5975	203.389	-3.43841	6.29574e-26	1.24818e-24	protein_coding	Uncharacterized_protein_OBRU01_17125_[Operophtera_brumata];ID=KWMTBOMO13592.mrna1	-
KWMTBOMO03501.mrna1	275.038	48.2748	2.5162	6.37177e-26	1.26152e-24	protein_coding	glutathione_S-transferase_delta_1_[Bombyx_mori];ID=KWMTBOMO03501.mrna1	-
KWMTBOMO13392.mrna1	1407.35	408.929	1.78484	6.82027e-26	1.34847e-24	protein_coding	PREDICTED:_proton-coupled_folate_transporter-like_[Bombyx_mori];ID=KWMTBOMO13392.mrna1	MFS_1
KWMTBOMO01247.mrna1	3472.85	847.092	2.03522	7.18907e-26	1.41945e-24	protein_coding	PREDICTED:_long-chain-fatty-acid--CoA_ligase_5_isoform_X2_[Bombyx_mori];ID=KWMTBOMO01247.mrna1	AMP-binding
KWMTBOMO00651.mrna1	256.357	827.532	-1.6961	9.64853e-26	1.90246e-24	protein_coding	arrowhead_PA_[Bombyx_mori];ID=KWMTBOMO00651.mrna1	Homeobox
KWMTBOMO12585.mrna1	1302.74	520.744	1.32454	1.05676e-25	2.07829e-24	protein_coding	PREDICTED:_A_disintegrin_and_metalloproteinase_with_thrombospondin_motifs_7_[Papilio_xuthus];ID=KWMTBOMO12585.mrna1	TSP_1
KWMTBOMO09057.mrna1	2444.75	938.563	1.38046	1.0569e-25	2.07829e-24	protein_coding	PREDICTED:_extended_synaptotagmin-1_[Bombyx_mori];ID=KWMTBOMO09057.mrna1	C2
KWMTBOMO11266.mrna1	14.9	183.749	-3.62685	1.23934e-25	2.43373e-24	protein_coding	PREDICTED:_uncharacterized_protein_LOC101747117_[Bombyx_mori];ID=KWMTBOMO11266.mrna1	-
novel.578	907.974	253.536	1.84149	1.31395e-25	2.57673e-24	-	-	-
novel.1284	125.957	474.693	-1.92013	1.34858e-25	2.64107e-24	-	-	-
KWMTBOMO12330.mrna1	5064.74	2574.94	0.976159	1.50345e-25	2.94038e-24	protein_coding	hypothetical_protein_KGM_05660_[Danaus_plexippus];ID=KWMTBOMO12330.mrna1	Ldl_recept_a
KWMTBOMO15955.mrna1	497.269	120.28	2.04772	1.72487e-25	3.36887e-24	protein_coding	PREDICTED:_LOW_QUALITY_PROTEIN:_uncharacterized_protein_LOC101743303_[Bombyx_mori];ID=KWMTBOMO15955.mrna1	-
KWMTBOMO09522.mrna1	2013.71	914.944	1.13879	1.94243e-25	3.78865e-24	protein_coding	PREDICTED:_somatomedin-B_and_thrombospondin_type-1_domain-containing_protein_[Amyelois_transitella];ID=KWMTBOMO09522.mrna1	TSP_1
KWMTBOMO03307.mrna1	124429	13665	3.18676	2.03376e-25	3.96145e-24	protein_coding	PREDICTED:_malate_dehydrogenase_isoform_X1_[Bombyx_mori];ID=KWMTBOMO03307.mrna1	Malic_M
KWMTBOMO12607.mrna1	6549.52	3454.48	0.922638	2.17049e-25	4.22209e-24	protein_coding	PREDICTED:_uncharacterized_protein_LOC103519968_isoform_X3_[Diaphorina_citri];ID=KWMTBOMO12607.mrna1	ubiquitin
KWMTBOMO09597.mrna1	203.951	770.431	-1.9145	2.62458e-25	5.09853e-24	protein_coding	PREDICTED:_cytosolic_10-formyltetrahydrofolate_dehydrogenase_[Bombyx_mori];ID=KWMTBOMO09597.mrna1	Aldedh
novel.304	5.61019	159.703	-4.86301	2.73052e-25	5.29721e-24	-	-	-
KWMTBOMO03298.mrna1	204.35	549.35	-1.43006	3.13217e-25	6.06827e-24	protein_coding	carboxylesterase_clade_H member_1_precursor_[Bombyx_mori];ID=KWMTBOMO03298.mrna1	COesterase
KWMTBOMO04646.mrna1	305.149	48.628	2.64694	3.25415e-25	6.29614e-24	protein_coding	methuselah-like_protein_10_[Bombyx_mori];ID=KWMTBOMO04646.mrna1	7tm_2
KWMTBOMO14086.mrna1	36.0977	237.894	-2.73039	3.37962e-25	6.53017e-24	protein_coding	hypothetical_protein_KGM_16875_[Danaus_plexippus];ID=KWMTBOMO14086.mrna1	-
KWMTBOMO12376.mrna1	1076.38	437.442	1.29991	3.46845e-25	6.69285e-24	protein_coding	PREDICTED:_Bloom_syndrome_protein_homolog_isoform_X1_[Bombyx_mori];ID=KWMTBOMO12376.mrna1	-
KWMTBOMO03223.mrna1	346.049	1179.91	-1.77263	3.77632e-25	7.27722e-24	protein_coding	PREDICTED:_synaptic_vesicle_glycoprotein_2C-like_[Bombyx_mori];ID=KWMTBOMO03223.mrna1	MFS_1
KWMTBOMO02880.mrna1	11127.6	4095.58	1.44214	3.78887e-25	7.29169e-24	protein_coding	cystathionine_gamma-lyase_[Bombyx_mori];ID=KWMTBOMO02880.mrna1	Cys_Met_Meta_PP
KWMTBOMO06447.mrna1	64.1141	369.463	-2.51657	3.8002e-25	7.30376e-24	protein_coding	hypothetical_protein_AB894_15365 partial_[Piscirickettsia_salmonis_LF-89_%3D_ATCC_VR-1361];ID=KWMTBOMO06447.mrna1	RVT_1
KWMTBOMO05006.mrna1	654.909	184.944	1.82303	3.96553e-25	7.6114e-24	protein_coding	PREDICTED:_uncharacterized_protein_LOC101737722_[Bombyx_mori];ID=KWMTBOMO05006.mrna1	-
KWMTBOMO02570.mrna1	129.177	3.58165	5.16535	4.32445e-25	8.28929e-24	protein_coding	PREDICTED:_serine/arginine_repetitive_matrix_protein_1-like_[Bombyx_mori];ID=KWMTBOMO02570.mrna1	-
KWMTBOMO08874.mrna1	2.58432	200.124	-6.2965	4.36085e-25	8.34799e-24	protein_coding	NA;ID=KWMTBOMO08874.mrna1	-
KWMTBOMO01887.mrna1	352.049	1145.79	-1.70271	4.59896e-25	8.79217e-24	protein_coding	PREDICTED:_uncharacterized_protein_LOC105398531_[Plutella_xylostella];ID=KWMTBOMO01887.mrna1	-
KWMTBOMO13977.mrna1	1041.36	399.246	1.38274	4.69484e-25	8.96361e-24	protein_coding	PREDICTED:_GRAM_domain-containing_protein_1B-like_isoform_X1_[Bombyx_mori];ID=KWMTBOMO13977.mrna1	-
KWMTBOMO12442.mrna1	2399.05	1107.6	1.11565	4.86261e-25	9.27167e-24	protein_coding	Bifunctional_methylenetetrahydrofolate_dehydrogenase/cyclohydrolase mitochondrial_[Papilio_machaon];ID=KWMTBOMO12442.mrna1	-
KWMTBOMO04302.mrna1	443.504	1135.7	-1.36076	6.23254e-25	1.18681e-23	protein_coding	PREDICTED:_UDP-xylose_and_UDP-N-acetylglucosamine_transporter_[Papilio_machaon];ID=KWMTBOMO04302.mrna1	-
KWMTBOMO02865.mrna1	1262.48	279.439	2.17699	6.72688e-25	1.27926e-23	protein_coding	hypothetical_protein_KGM_19106_[Danaus_plexippus];ID=KWMTBOMO02865.mrna1	-
KWMTBOMO04804.mrna1	356.395	945.407	-1.405	7.35153e-25	1.39621e-23	protein_coding	PREDICTED:_protein_real-time_[Papilio_polytes];ID=KWMTBOMO04804.mrna1	MSF1
KWMTBOMO14223.mrna1	1934.1	4608.92	-1.25221	8.479e-25	1.60823e-23	protein_coding	PREDICTED:_putative_fatty_acyl-CoA_reductase_CG5065_[Bombyx_mori];ID=KWMTBOMO14223.mrna1	NAD_binding_4
KWMTBOMO12481.mrna1	303.221	66.8356	2.17914	8.56786e-25	1.62295e-23	protein_coding	PREDICTED:_bumetanide-sensitive_sodium-(potassium)-chloride_cotransporter-like_[Bombyx_mori];ID=KWMTBOMO12481.mrna1	AA_permease
KWMTBOMO10925.mrna1	135.004	5.44927	4.64049	8.58057e-25	1.62323e-23	protein_coding	PREDICTED:_methylenetetrahydrofolate_reductase_[Amyelois_transitella];ID=KWMTBOMO10925.mrna1	-
KWMTBOMO13286.mrna1	91.8195	461.63	-2.32868	8.75735e-25	1.65451e-23	protein_coding	PREDICTED:_uncharacterized_protein_LOC101739682_[Bombyx_mori];ID=KWMTBOMO13286.mrna1	Lipase
KWMTBOMO07991.mrna1	487.325	161.499	1.59323	1.09627e-24	2.06846e-23	protein_coding	PREDICTED:_uncharacterized_protein_LOC106131303_isoform_X1_[Amyelois_transitella];ID=KWMTBOMO07991.mrna1	-
KWMTBOMO02490.mrna1	2252.34	1028.22	1.13137	1.15594e-24	2.1782e-23	protein_coding	ATPase_inhibitor-like_protein_[Bombyx_mori];ID=KWMTBOMO02490.mrna1	-
KWMTBOMO13018.mrna1	2.87839	176.876	-6.10516	1.26961e-24	2.38929e-23	protein_coding	_putative_cuticle_protein_[Bombyx_mori];ID=KWMTBOMO13018.mrna1	Chitin_bind_4
KWMTBOMO10540.mrna1	1736.48	588.251	1.56054	1.28254e-24	2.41048e-23	protein_coding	PREDICTED:_uncharacterized_protein_LOC106120989_[Papilio_xuthus];ID=KWMTBOMO10540.mrna1	Pyr_redox_2
KWMTBOMO09191.mrna1	445.309	138.181	1.68916	1.31887e-24	2.47554e-23	protein_coding	PREDICTED:_beta_carbonic_anhydrase_1_isoform_X1_[Bombyx_mori];ID=KWMTBOMO09191.mrna1	-
KWMTBOMO05914.mrna1	366.757	69.4814	2.39678	1.44027e-24	2.69991e-23	protein_coding	PREDICTED:_CD63_antigen-like_[Papilio_polytes];ID=KWMTBOMO05914.mrna1	Tetraspannin
KWMTBOMO16067.mrna1	4345.78	1778.07	1.28952	1.48932e-24	2.78823e-23	protein_coding	scavenger_receptor_type_C_precursor_[Bombyx_mori];ID=KWMTBOMO16067.mrna1	Somatomedin_B
KWMTBOMO06541.mrna1	678.806	152.694	2.14978	1.80337e-24	3.37182e-23	protein_coding	methionine_sulfoxide_reductase_[Bombyx_mori];ID=KWMTBOMO06541.mrna1	PMSR
KWMTBOMO14080.mrna1	3913.26	1080.54	1.85592	1.80684e-24	3.37394e-23	protein_coding	PREDICTED:_alpha-esterase_48_isoform_X1_[Bombyx_mori];ID=KWMTBOMO14080.mrna1	COesterase
KWMTBOMO16130.mrna1	5678.12	13539.8	-1.25355	1.99792e-24	3.72592e-23	protein_coding	PREDICTED:_plasma_membrane_calcium-transporting_ATPase_2_isoform_X7_[Bombyx_mori];ID=KWMTBOMO16130.mrna1	E1-E2_ATPase
KWMTBOMO09876.mrna1	24169.2	12982.4	0.896606	2.08191e-24	3.87756e-23	protein_coding	ribosomal_protein_P2_[Bombyx_mori];ID=KWMTBOMO09876.mrna1	-
KWMTBOMO09773.mrna1	628.706	157.174	2.00034	2.14249e-24	3.98526e-23	protein_coding	PREDICTED:_serine_protease_gd-like_[Bombyx_mori];ID=KWMTBOMO09773.mrna1	Trypsin
KWMTBOMO04917.mrna1	1324.8	2882.76	-1.12086	2.21449e-24	4.11388e-23	protein_coding	PREDICTED:_5-aminolevulinate_synthase nonspecific mitochondrial_[Papilio_machaon];ID=KWMTBOMO04917.mrna1	Aminotran_1_2
KWMTBOMO14716.mrna1	191.132	795.746	-2.0572	2.22994e-24	4.13727e-23	protein_coding	PREDICTED:_THAP_domain-containing_protein_4-like_isoform_X1_[Amyelois_transitella];ID=KWMTBOMO14716.mrna1	-
novel.144	9691.93	24885.7	-1.36045	2.33261e-24	4.3222e-23	-	-	-
KWMTBOMO06772.mrna1	1848.01	3461.78	-0.90609	2.34787e-24	4.34365e-23	protein_coding	putative_10_kDa_heat_shock_protein_[Danaus_plexippus];ID=KWMTBOMO06772.mrna1	-
KWMTBOMO07642.mrna1	364.261	886.702	-1.28365	2.35019e-24	4.34365e-23	protein_coding	PREDICTED:_phospholipase_D2_isoform_X3_[Bombyx_mori];ID=KWMTBOMO07642.mrna1	PX
novel.852	2562.76	4540.02	-0.825212	2.36864e-24	4.37215e-23	-	-	-
KWMTBOMO11674.mrna1	57.703	254.743	-2.14213	2.49106e-24	4.59225e-23	protein_coding	PREDICTED:_GTP-binding_protein_Rit2 partial_[Papilio_polytes];ID=KWMTBOMO11674.mrna1	Ras
novel.803	155.774	746.857	-2.26547	2.61294e-24	4.8108e-23	-	PF00125:Core histone H2A/H2B/H3/H4|PF16211:C-terminus of histone H2A	Histone
KWMTBOMO04547.mrna1	2413.69	1209.24	0.996761	2.70086e-24	4.96636e-23	protein_coding	PREDICTED:_ubiquitin_carboxyl-terminal_hydrolase_calypso_isoform_X2_[Bombyx_mori];ID=KWMTBOMO04547.mrna1	-
KWMTBOMO01687.mrna1	54.5949	263.701	-2.28698	2.80241e-24	5.14653e-23	protein_coding	Protein-like_protein_[Operophtera_brumata];ID=KWMTBOMO01687.mrna1	-
KWMTBOMO08807.mrna1	598.298	1373.38	-1.19991	3.12656e-24	5.73454e-23	protein_coding	PREDICTED:_CTL-like_protein_2_isoform_X2_[Bombyx_mori];ID=KWMTBOMO08807.mrna1	-
KWMTBOMO03766.mrna1	131.041	432.897	-1.72307	3.23299e-24	5.92223e-23	protein_coding	transient_receptor_potential_channel_pyrexia-like_[Bombyx_mori];ID=KWMTBOMO03766.mrna1	Ion_trans
KWMTBOMO09445.mrna1	612.52	1356.74	-1.14609	3.84518e-24	7.03473e-23	protein_coding	PREDICTED:_mevalonate_kinase_isoform_X1_[Bombyx_mori];ID=KWMTBOMO09445.mrna1	GHMP_kinases
KWMTBOMO11190.mrna1	1470.6	2846.84	-0.951971	4.21344e-24	7.69873e-23	protein_coding	PREDICTED:_CCR4-NOT_transcription_complex_subunit_11_isoform_X1_[Papilio_machaon];ID=KWMTBOMO11190.mrna1	-
KWMTBOMO10896.mrna1	4819.03	2157.23	1.15997	4.73607e-24	8.64273e-23	protein_coding	PREDICTED:_uncharacterized_protein_LOC106101553_isoform_X2_[Papilio_polytes];ID=KWMTBOMO10896.mrna1	-
KWMTBOMO06509.mrna1	950.558	1845.16	-0.956994	4.88182e-24	8.89747e-23	protein_coding	Regulation_of_nuclear_pre-mRNA_domain-containing_protein_1B_[Operophtera_brumata];ID=KWMTBOMO06509.mrna1	-
KWMTBOMO05559.mrna1	491.877	75.6823	2.70007	5.08146e-24	9.24966e-23	protein_coding	PREDICTED:_adenosine_receptor_A3_[Amyelois_transitella];ID=KWMTBOMO05559.mrna1	7tm_1
KWMTBOMO16331.mrna1	2970.38	101.431	4.87044	5.18414e-24	9.42471e-23	protein_coding	PREDICTED:_uncharacterized_protein_LOC105386011_[Plutella_xylostella];ID=KWMTBOMO16331.mrna1	-
KWMTBOMO02577.mrna1	3784.44	6930.87	-0.873255	5.23366e-24	9.50277e-23	protein_coding	PREDICTED:_uncharacterized_protein_LOC106111905_[Papilio_polytes];ID=KWMTBOMO02577.mrna1	-
KWMTBOMO13580.mrna1	22.2593	219.809	-3.29614	6.72751e-24	1.21998e-22	protein_coding	PREDICTED:_sine_oculis-binding_protein_homolog_[Bombyx_mori];ID=KWMTBOMO13580.mrna1	-
KWMTBOMO07119.mrna1	766.366	299.987	1.35237	8.07111e-24	1.4618e-22	protein_coding	PREDICTED:_uncharacterized_protein_LOC101743084_isoform_X1_[Bombyx_mori];ID=KWMTBOMO07119.mrna1	PDZ
KWMTBOMO00224.mrna1	165.519	19.6882	3.06566	8.23136e-24	1.48896e-22	protein_coding	cytochrome_P450_Cyp305B1_precursor_[Bombyx_mori];ID=KWMTBOMO00224.mrna1	p450
KWMTBOMO14033.mrna1	2110.69	5062.63	-1.26189	8.72087e-24	1.57553e-22	protein_coding	PREDICTED:_choline/ethanolamine_kinase_isoform_X1_[Papilio_polytes];ID=KWMTBOMO14033.mrna1	Choline_kinase
KWMTBOMO01913.mrna1	1687.22	3040.62	-0.849878	9.57851e-24	1.72832e-22	protein_coding	PREDICTED:_protein_CWC15_homolog_[Amyelois_transitella];ID=KWMTBOMO01913.mrna1	-
KWMTBOMO02560.mrna1	65.9968	340.111	-2.36275	9.85246e-24	1.77553e-22	protein_coding	PREDICTED:_uncharacterized_protein_LOC101739478_[Bombyx_mori];ID=KWMTBOMO02560.mrna1	-
KWMTBOMO02392.mrna1	377.096	986.154	-1.38787	9.92721e-24	1.78677e-22	protein_coding	PREDICTED:_ubiquitin-like_modifier-activating_enzyme_5_[Bombyx_mori];ID=KWMTBOMO02392.mrna1	-
KWMTBOMO06016.mrna1	5.34854	145.51	-4.7436	1.01132e-23	1.81798e-22	protein_coding	hypothetical_protein_KGM_13318_[Danaus_plexippus];ID=KWMTBOMO06016.mrna1	7tm_2
KWMTBOMO05729.mrna1	543.077	1252.4	-1.2024	1.05294e-23	1.89045e-22	protein_coding	beta-galactosidase_[Bombyx_mori];ID=KWMTBOMO05729.mrna1	-
KWMTBOMO01742.mrna1	530.768	1160.15	-1.13024	1.11828e-23	2.00528e-22	protein_coding	PREDICTED:_lysosomal_thioesterase_PPT2_homolog_[Bombyx_mori];ID=KWMTBOMO01742.mrna1	-
KWMTBOMO07859.mrna1	78.6212	299.29	-1.93338	1.24808e-23	2.23525e-22	protein_coding	PREDICTED:_LIM_domain_only_protein_3-like_[Amyelois_transitella];ID=KWMTBOMO07859.mrna1	LIM
KWMTBOMO08386.mrna1	227.167	691.024	-1.60942	1.28356e-23	2.29595e-22	protein_coding	PREDICTED:_uncharacterized_protein_LOC101744019_isoform_X2_[Bombyx_mori];ID=KWMTBOMO08386.mrna1	-
KWMTBOMO07049.mrna1	5488.94	2945.27	0.897835	1.4349e-23	2.56349e-22	protein_coding	PREDICTED:_TBC1_domain_family_member_15_isoform_X2_[Bombyx_mori];ID=KWMTBOMO07049.mrna1	TBC
KWMTBOMO05384.mrna1	3655.52	1953.7	0.903816	1.78346e-23	3.18227e-22	protein_coding	PREDICTED:_E3_ubiquitin-protein_ligase_listerin_[Bombyx_mori];ID=KWMTBOMO05384.mrna1	-
KWMTBOMO01243.mrna1	907.592	2307.06	-1.34606	1.9144e-23	3.41169e-22	protein_coding	PREDICTED:_dual_3'-cyclic-AMP_and_-GMP_phosphodiesterase_11_isoform_X5_[Bombyx_mori];ID=KWMTBOMO01243.mrna1	GAF
KWMTBOMO09483.mrna1	148.934	18.3381	3.02167	2.04746e-23	3.64432e-22	protein_coding	Uncharacterized_protein_OBRU01_25930_[Operophtera_brumata];ID=KWMTBOMO09483.mrna1	-
KWMTBOMO11322.mrna1	758.295	245.26	1.62813	2.209e-23	3.92703e-22	protein_coding	PREDICTED:_zinc_finger_SWIM_domain-containing_protein_4-like_[Plutella_xylostella];ID=KWMTBOMO11322.mrna1	-
KWMTBOMO10456.mrna1	978.386	407.022	1.26559	2.53282e-23	4.49716e-22	protein_coding	PREDICTED:_LOW_QUALITY_PROTEIN:_protein_CLEC16A_[Bombyx_mori];ID=KWMTBOMO10456.mrna1	-
KWMTBOMO07150.mrna1	118.517	8.99404	3.71983	2.92703e-23	5.19072e-22	protein_coding	Pancreatic_lipase-related_protein_2_[Papilio_machaon];ID=KWMTBOMO07150.mrna1	Lipase
KWMTBOMO01309.mrna1	115.521	3.85483	4.89235	2.94971e-23	5.22452e-22	protein_coding	PREDICTED:_monocarboxylate_transporter_4-like_[Amyelois_transitella];ID=KWMTBOMO01309.mrna1	MFS_1
KWMTBOMO00730.mrna1	521.788	196.879	1.4071	3.22513e-23	5.70537e-22	protein_coding	PREDICTED:_uncharacterized_protein_LOC101738839_isoform_X1_[Bombyx_mori];ID=KWMTBOMO00730.mrna1	-
KWMTBOMO07140.mrna1	6551.26	3317.27	0.981581	3.35993e-23	5.93656e-22	protein_coding	PREDICTED:_argonaute_2_isoform_X1_[Bombyx_mori];ID=KWMTBOMO07140.mrna1	Piwi
novel.389	645.386	1541.02	-1.25402	3.50053e-23	6.17742e-22	-	-	-
novel.447	604.837	2728.37	-2.17226	3.77811e-23	6.65915e-22	-	-	-
KWMTBOMO10337.mrna1	7818.4	12854.4	-0.717317	3.83818e-23	6.75679e-22	protein_coding	Ef1alpha-like_factor_isoform_1_[Bombyx_mori];ID=KWMTBOMO10337.mrna1	GTP_EFTU
novel.1394	1383.02	467.783	1.56336	4.16986e-23	7.33174e-22	-	PF12906:RING-variant domain	-
KWMTBOMO16107.mrna1	3.72878	148.698	-5.2375	4.21065e-23	7.39447e-22	protein_coding	PREDICTED:_uncharacterized_protein_LOC106138039_[Amyelois_transitella];ID=KWMTBOMO16107.mrna1	-
KWMTBOMO14880.mrna1	426.307	113.784	1.90385	4.50021e-23	7.89339e-22	protein_coding	PREDICTED:_spectrin_beta_chain non-erythrocytic_5_[Bombyx_mori];ID=KWMTBOMO14880.mrna1	CH
KWMTBOMO05302.mrna1	138.895	605.898	-2.12379	4.53807e-23	7.95016e-22	protein_coding	spatzle-1_precursor_[Bombyx_mori];ID=KWMTBOMO05302.mrna1	-
KWMTBOMO14440.mrna1	24226	9445.43	1.3588	4.64948e-23	8.13547e-22	protein_coding	actin-depolymerizing_factor_1_[Bombyx_mori];ID=KWMTBOMO14440.mrna1	Cofilin_ADF
KWMTBOMO13851.mrna1	4677.26	2237.43	1.06333	4.77625e-23	8.34718e-22	protein_coding	PREDICTED:_uncharacterized_protein_LOC106135489_[Amyelois_transitella];ID=KWMTBOMO13851.mrna1	-
KWMTBOMO06932.mrna1	886.914	353.843	1.3252	5.44358e-23	9.50194e-22	protein_coding	fatty_acid_synthase_2 partial_[Helicoverpa_assulta];ID=KWMTBOMO06932.mrna1	Acyl_transf_1
KWMTBOMO10021.mrna1	1016.61	1927.26	-0.923407	6.34402e-23	1.10603e-21	protein_coding	PREDICTED:_nuclear_pore_complex_protein_Nup85_[Amyelois_transitella];ID=KWMTBOMO10021.mrna1	-
KWMTBOMO12048.mrna1	1490.74	619.875	1.26579	6.88685e-23	1.19922e-21	protein_coding	PREDICTED:_uncharacterized_protein_LOC105841508_[Bombyx_mori];ID=KWMTBOMO12048.mrna1	-
KWMTBOMO03752.mrna1	2.40428	156.286	-5.95019	7.25373e-23	1.26159e-21	protein_coding	PREDICTED:_hematopoietically-expressed_homeobox_protein_HHEX_homolog_[Bombyx_mori];ID=KWMTBOMO03752.mrna1	Homeobox
KWMTBOMO10809.mrna1	3.92562	146.639	-5.2028	8.14115e-23	1.41423e-21	protein_coding	aldehyde_oxidase_2_[Bombyx_mori];ID=KWMTBOMO10809.mrna1	-
novel.779	4145.3	1841.62	1.16986	9.1505e-23	1.58766e-21	-	PF13639:Ring finger domain	-
KWMTBOMO10274.mrna1	1050.84	491.96	1.09402	9.33851e-23	1.61834e-21	protein_coding	PREDICTED:_keratin type_I_cytoskeletal_10_isoform_X1_[Bombyx_mori];ID=KWMTBOMO10274.mrna1	-
KWMTBOMO16001.mrna1	3605.27	10174.5	-1.4969	9.63203e-23	1.66721e-21	protein_coding	heat_shock_protein_hsp_19.9_[Bombyx_mori];ID=KWMTBOMO16001.mrna1	-
KWMTBOMO14323.mrna1	655.001	252.989	1.37454	1.05396e-22	1.82212e-21	protein_coding	PREDICTED:_limbic_system-associated_membrane_protein-like_[Bombyx_mori];ID=KWMTBOMO14323.mrna1	ig
KWMTBOMO08239.mrna1	419.605	1066.08	-1.34528	1.12383e-22	1.94059e-21	protein_coding	hypothetical_protein_KGM_02142_[Danaus_plexippus];ID=KWMTBOMO08239.mrna1	-
KWMTBOMO14347.mrna1	1164.17	2695.33	-1.2118	1.15298e-22	1.98855e-21	protein_coding	PREDICTED:_serine/threonine-protein_kinase_Genghis_Khan_[Bombyx_mori];ID=KWMTBOMO14347.mrna1	Pkinase
KWMTBOMO01088.mrna1	3444.79	1236.75	1.4782	1.20896e-22	2.08261e-21	protein_coding	PREDICTED:_fatty-acid_amide_hydrolase_2-like_[Bombyx_mori];ID=KWMTBOMO01088.mrna1	Amidase
KWMTBOMO12238.mrna1	1552.82	2931.13	-0.917446	1.32427e-22	2.27854e-21	protein_coding	hypothetical_protein_KGM_04110_[Danaus_plexippus];ID=KWMTBOMO12238.mrna1	-
KWMTBOMO08960.mrna1	5687.27	9320.63	-0.712458	1.56731e-22	2.69349e-21	protein_coding	PREDICTED:_collagen_alpha-2(VIII)_chain_[Bombyx_mori];ID=KWMTBOMO08960.mrna1	-
KWMTBOMO08926.mrna1	2369.87	998.22	1.24674	1.60874e-22	2.76142e-21	protein_coding	PREDICTED:_serine_protease_inhibitor_2_isoform_X1_[Bombyx_mori];ID=KWMTBOMO08926.mrna1	Serpin
KWMTBOMO06703.mrna1	5111.96	9023.08	-0.819726	1.6205e-22	2.7783e-21	protein_coding	PREDICTED:_3-phosphoinositide-dependent_protein_kinase_1_isoform_X1_[Amyelois_transitella];ID=KWMTBOMO06703.mrna1	Pkinase
KWMTBOMO12616.mrna1	269.475	833.838	-1.62576	1.63096e-22	2.79293e-21	protein_coding	PREDICTED:_unconventional_myosin-IXa-like_isoform_X1_[Bombyx_mori];ID=KWMTBOMO12616.mrna1	-
KWMTBOMO02147.mrna1	1371.6	2624.88	-0.936758	1.65149e-22	2.82474e-21	protein_coding	DnaJ_(Hsp40)_homolog_3_[Bombyx_mori];ID=KWMTBOMO02147.mrna1	DnaJ_C
KWMTBOMO05893.mrna1	385.156	1000.8	-1.37693	1.7533e-22	2.99533e-21	protein_coding	PREDICTED:_DNA_repair_protein_RAD51_homolog_4_isoform_X2_[Bombyx_mori];ID=KWMTBOMO05893.mrna1	-
KWMTBOMO01302.mrna1	85.4939	341.833	-1.99163	1.79619e-22	3.06497e-21	protein_coding	PREDICTED:_fatty-acid_amide_hydrolase_2-A_[Papilio_machaon];ID=KWMTBOMO01302.mrna1	Amidase
KWMTBOMO13702.mrna1	86.6214	414.998	-2.26389	1.79836e-22	3.06506e-21	protein_coding	PREDICTED:_organic_cation_transporter_protein-like_[Amyelois_transitella];ID=KWMTBOMO13702.mrna1	Sugar_tr
KWMTBOMO07796.mrna1	620.827	207.798	1.57765	2.05061e-22	3.49088e-21	protein_coding	PREDICTED:_uncharacterized_protein_LOC101736142_isoform_X1_[Bombyx_mori];ID=KWMTBOMO07796.mrna1	-
KWMTBOMO01281.mrna1	3226.99	1625.91	0.988564	2.06394e-22	3.50943e-21	protein_coding	PREDICTED:_2-hydroxyphytanoyl-CoA_lyase_isoform_X1_[Bombyx_mori];ID=KWMTBOMO01281.mrna1	TPP_enzyme_N
KWMTBOMO03302.mrna1	6081.07	10510.6	-0.789628	2.10684e-22	3.57816e-21	protein_coding	PREDICTED:_AN1-type_zinc_finger_protein_6_isoform_X2_[Papilio_xuthus];ID=KWMTBOMO03302.mrna1	zf-A20
KWMTBOMO09411.mrna1	1872.35	647.855	1.53098	2.14561e-22	3.63974e-21	protein_coding	PREDICTED:_required_for_meiotic_nuclear_division_protein_1_homolog_[Papilio_polytes];ID=KWMTBOMO09411.mrna1	-
KWMTBOMO11889.mrna1	3.10734	158.946	-5.61558	2.24639e-22	3.80622e-21	protein_coding	Ethanolaminephosphotransferase_1 partial_[Papilio_machaon];ID=KWMTBOMO11889.mrna1	CDP-OH_P_transf
KWMTBOMO00462.mrna1	3478.76	6546.56	-0.912022	2.48319e-22	4.20252e-21	protein_coding	tudor_staphylococcus/micrococcal_nuclease_[Bombyx_mori];ID=KWMTBOMO00462.mrna1	-
KWMTBOMO02925.mrna1	83.088	322.633	-1.96206	2.66218e-22	4.50017e-21	protein_coding	PREDICTED:_protein_rolling_stone-like_[Bombyx_mori];ID=KWMTBOMO02925.mrna1	-
novel.519	2765.33	5731.85	-1.05157	2.81546e-22	4.75372e-21	-	-	-
KWMTBOMO06397.mrna1	314.755	787.39	-1.3182	3.22425e-22	5.43758e-21	protein_coding	PREDICTED:_uridine-cytidine_kinase-like_1_isoform_X2_[Bombyx_mori];ID=KWMTBOMO06397.mrna1	-
KWMTBOMO05280.mrna1	22326.1	12790.2	0.803749	3.28512e-22	5.53378e-21	protein_coding	40S_ribosomal_protein_S14_[Plutella_xylostella];ID=KWMTBOMO05280.mrna1	-
KWMTBOMO07351.mrna1	287.337	72.1734	1.98857	3.3731e-22	5.67537e-21	protein_coding	stearoyl-CoA_desaturase_5_[Bombyx_mori];ID=KWMTBOMO07351.mrna1	-
KWMTBOMO15205.mrna1	456.029	1168.64	-1.35732	4.20814e-22	7.07212e-21	protein_coding	PREDICTED:_C-1-tetrahydrofolate_synthase cytoplasmic_isoform_X2_[Bombyx_mori];ID=KWMTBOMO15205.mrna1	-
KWMTBOMO11886.mrna1	793.585	341.643	1.2177	4.75618e-22	7.98387e-21	protein_coding	PREDICTED:_uncharacterized_protein_LOC105842420_[Bombyx_mori];ID=KWMTBOMO11886.mrna1	-
KWMTBOMO13231.mrna1	3016.81	1132.3	1.41342	5.14075e-22	8.6194e-21	protein_coding	PREDICTED:_E3_ubiquitin-protein_ligase_MARCH8-like_[Bombyx_mori];ID=KWMTBOMO13231.mrna1	-
KWMTBOMO01502.mrna1	2691.72	1163.81	1.20941	5.76634e-22	9.65712e-21	protein_coding	glutathione_S-transferase_sigma_2_[Bombyx_mori];ID=KWMTBOMO01502.mrna1	GST_N
KWMTBOMO13882.mrna1	2358.92	1276.06	0.886195	5.96828e-22	9.98375e-21	protein_coding	glutathione_peroxidase_[Bombyx_mori];ID=KWMTBOMO13882.mrna1	GSHPx
KWMTBOMO09504.mrna1	109.177	7.57919	3.8578	6.16352e-22	1.02984e-20	protein_coding	PREDICTED:_serine_protease_gd-like_[Bombyx_mori];ID=KWMTBOMO09504.mrna1	Trypsin
KWMTBOMO04283.mrna1	1368.89	52.398	4.70843	6.28317e-22	1.04862e-20	protein_coding	PREDICTED:_LOW_QUALITY_PROTEIN:_uncharacterized_protein_LOC105841899 partial_[Bombyx_mori];ID=KWMTBOMO04283.mrna1	RVT_1
KWMTBOMO06330.mrna1	4976.76	1573.44	1.66078	6.36994e-22	1.06188e-20	protein_coding	PREDICTED:_uncharacterized_protein_LOC101740446_[Bombyx_mori];ID=KWMTBOMO06330.mrna1	GTP_EFTU
KWMTBOMO01851.mrna1	1807.94	3384.59	-0.904423	6.45625e-22	1.07503e-20	protein_coding	PREDICTED:_RB1-inducible_coiled-coil_protein_1_isoform_X2_[Bombyx_mori];ID=KWMTBOMO01851.mrna1	-
KWMTBOMO03359.mrna1	10.2879	129.21	-3.62636	6.72938e-22	1.11921e-20	protein_coding	special_homeobox_protein_7_[Bombyx_mori];ID=KWMTBOMO03359.mrna1	Homeobox
KWMTBOMO09380.mrna1	150.733	10.9977	3.79068	7.26981e-22	1.20771e-20	protein_coding	PREDICTED:_nose_resistant_to_fluoxetine_protein_6-like_[Bombyx_mori];ID=KWMTBOMO09380.mrna1	-
KWMTBOMO09516.mrna1	638.283	1542.08	-1.27236	7.2849e-22	1.20883e-20	protein_coding	hemolymph_proteinase_19_[Manduca_sexta];ID=KWMTBOMO09516.mrna1	Trypsin
KWMTBOMO04197.mrna1	295.069	63.5759	2.2133	7.7408e-22	1.283e-20	protein_coding	PREDICTED:_inverted_formin-2-like_[Bombyx_mori];ID=KWMTBOMO04197.mrna1	-
KWMTBOMO04307.mrna1	23.5539	171.414	-2.8603	7.76161e-22	1.28498e-20	protein_coding	PREDICTED:_calmodulin-binding_transcription_activator_2_[Bombyx_mori];ID=KWMTBOMO04307.mrna1	-
KWMTBOMO14882.mrna1	816.068	243.143	1.74718	7.97577e-22	1.31892e-20	protein_coding	PREDICTED:_spectrin_beta_chain non-erythrocytic_5_[Bombyx_mori];ID=KWMTBOMO14882.mrna1	-
KWMTBOMO03303.mrna1	8203.9	3903.31	1.07149	8.51612e-22	1.40667e-20	protein_coding	scolexin_precursor_[Bombyx_mori];ID=KWMTBOMO03303.mrna1	Trypsin
KWMTBOMO11181.mrna1	121.065	11.4437	3.40523	9.16444e-22	1.51203e-20	protein_coding	PREDICTED:_cuticular_protein_RR-2_motif_136_isoform_X1_[Bombyx_mori];ID=KWMTBOMO11181.mrna1	Chitin_bind_4
novel.674	811.031	282.069	1.52482	9.42253e-22	1.55284e-20	-	-	-
novel.329	1.96288	183.89	-6.65244	1.07912e-21	1.77637e-20	-	-	-
KWMTBOMO07196.mrna1	1627.99	667.919	1.28603	1.21864e-21	2.00376e-20	protein_coding	PREDICTED:_decapentaplegic_isoform_X1_[Bombyx_mori];ID=KWMTBOMO07196.mrna1	TGFb_propeptide
KWMTBOMO09391.mrna1	5666.05	10539.1	-0.895381	1.3418e-21	2.20375e-20	protein_coding	Dynein_light_chain_2 cytoplasmic_[Papilio_xuthus];ID=KWMTBOMO09391.mrna1	-
KWMTBOMO11401.mrna1	3322.76	5969.41	-0.844631	1.37449e-21	2.25489e-20	protein_coding	PREDICTED:_polyadenylate_binding_protein_2_isoform_X1_[Bombyx_mori];ID=KWMTBOMO11401.mrna1	RRM_1
KWMTBOMO03594.mrna1	96.9917	314.45	-1.69425	1.59453e-21	2.6129e-20	protein_coding	PREDICTED:_uncharacterized_protein_LOC105843009_[Bombyx_mori];ID=KWMTBOMO03594.mrna1	-
KWMTBOMO09885.mrna1	2406.51	1149.5	1.06483	1.67791e-21	2.74641e-20	protein_coding	3-dehydroecdysone_3alpha-reductase_[Bombyx_mori];ID=KWMTBOMO09885.mrna1	-
KWMTBOMO10230.mrna1	1124.51	518.065	1.11781	1.72732e-21	2.82409e-20	protein_coding	PREDICTED:_testis-expressed_sequence_2_protein-like_[Bombyx_mori];ID=KWMTBOMO10230.mrna1	-
KWMTBOMO03360.mrna1	17.1901	276.056	-3.98572	1.76601e-21	2.88409e-20	protein_coding	PREDICTED:_uncharacterized_protein_LOC101742071_[Bombyx_mori];ID=KWMTBOMO03360.mrna1	Homeobox
KWMTBOMO02974.mrna1	860.56	1607.86	-0.902411	1.89167e-21	3.08581e-20	protein_coding	hypothetical_protein_SINV_14695 partial_[Solenopsis_invicta];ID=KWMTBOMO02974.mrna1	Arf
KWMTBOMO13184.mrna1	1401.36	728.106	0.944531	2.02447e-21	3.29872e-20	protein_coding	HOP_precursor_[Bombyx_mori];ID=KWMTBOMO13184.mrna1	Pkinase_Tyr
KWMTBOMO10889.mrna1	193.85	34.4725	2.48863	2.07878e-21	3.38339e-20	protein_coding	PREDICTED:_odorant-binding_protein_4_isoform_X1_[Bombyx_mori];ID=KWMTBOMO10889.mrna1	-
KWMTBOMO05656.mrna1	101.848	3.89595	4.70381	2.121e-21	3.44824e-20	protein_coding	Uncharacterized_protein_OBRU01_22476 partial_[Operophtera_brumata];ID=KWMTBOMO05656.mrna1	-
KWMTBOMO09030.mrna1	153.37	22.8118	2.74522	2.25959e-21	3.66942e-20	protein_coding	glycerophosphoryl_diester_phosphodiesterase_precursor_[Bombyx_mori];ID=KWMTBOMO09030.mrna1	-
KWMTBOMO12705.mrna1	6.1008	129.746	-4.39896	2.41408e-21	3.9159e-20	protein_coding	PREDICTED:_organic_cation_transporter_protein-like_isoform_X2_[Amyelois_transitella];ID=KWMTBOMO12705.mrna1	Sugar_tr
KWMTBOMO07248.mrna1	5146.49	2201.29	1.2256	2.75461e-21	4.46327e-20	protein_coding	PREDICTED:_LOW_QUALITY_PROTEIN:_Down_syndrome_cell_adhesion_molecule-like_protein_Dscam2_[Papilio_xuthus];ID=KWMTBOMO07248.mrna1	fn3
KWMTBOMO14702.mrna1	1204.94	498.969	1.27013	3.02341e-21	4.89332e-20	protein_coding	PREDICTED:_syntaxin-17_isoform_X1_[Bombyx_mori];ID=KWMTBOMO14702.mrna1	-
KWMTBOMO12097.mrna1	3914.9	9443.37	-1.27061	3.68784e-21	5.96201e-20	protein_coding	PREDICTED:_uncharacterized_protein_LOC106127961_isoform_X4_[Papilio_xuthus];ID=KWMTBOMO12097.mrna1	PH
KWMTBOMO06360.mrna1	8985.45	5598.08	0.682543	3.76795e-21	6.08471e-20	protein_coding	PREDICTED:_E3_ubiquitin-protein_ligase_ZNRF2_isoform_X1_[Amyelois_transitella];ID=KWMTBOMO06360.mrna1	-
KWMTBOMO14725.mrna1	71.2295	352.732	-2.31235	3.82567e-21	6.17103e-20	protein_coding	reverse_transcriptase_[Bombyx_mori];ID=KWMTBOMO14725.mrna1	RVT_1
KWMTBOMO13352.mrna1	1113.72	2605.28	-1.2265	4.28467e-21	6.90371e-20	protein_coding	PREDICTED:_elongation_of_very_long_chain_fatty_acids_protein_AAEL008004-like_isoform_X2_[Plutella_xylostella];ID=KWMTBOMO13352.mrna1	ELO
novel.506	141.315	1.49165	6.55765	4.57928e-21	7.37019e-20	-	PF00078:Reverse transcriptase (RNA-dependent DNA polymerase)	RVT_1
KWMTBOMO06260.mrna1	123.767	11.1663	3.47206	4.58735e-21	7.37497e-20	protein_coding	PREDICTED:_uncharacterized_protein_LOC105841964_[Bombyx_mori];ID=KWMTBOMO06260.mrna1	-
KWMTBOMO07374.mrna1	6237.24	10928.4	-0.808941	4.60224e-21	7.39069e-20	protein_coding	splicing_factor_proline-_and_glutamine-rich_[Bombyx_mori];ID=KWMTBOMO07374.mrna1	RRM_1
KWMTBOMO03371.mrna1	272.31	920.792	-1.75635	4.68756e-21	7.51934e-20	protein_coding	PREDICTED:_homeobox_protein_Hox-C5-like_[Bombyx_mori];ID=KWMTBOMO03371.mrna1	Homeobox
KWMTBOMO04367.mrna1	113.233	3.44031	5.08631	4.78629e-21	7.66921e-20	protein_coding	PREDICTED:_POU_domain class_6 transcription_factor_1_isoform_X8_[Papilio_machaon];ID=KWMTBOMO04367.mrna1	-
KWMTBOMO01766.mrna1	1058.12	1896.39	-0.841238	5.42509e-21	8.68315e-20	protein_coding	PREDICTED:_elongation_factor_G mitochondrial_[Amyelois_transitella];ID=KWMTBOMO01766.mrna1	GTP_EFTU
KWMTBOMO12865.mrna1	5408.2	8554.95	-0.661641	6.7465e-21	1.07862e-19	protein_coding	akirin_protein_[Bombyx_mori];ID=KWMTBOMO12865.mrna1	-
KWMTBOMO09372.mrna1	211.105	51.516	2.03624	7.08287e-21	1.13115e-19	protein_coding	PREDICTED:_uncharacterized_protein_LOC101740270_isoform_X2_[Bombyx_mori];ID=KWMTBOMO09372.mrna1	Guanylate_cyc
KWMTBOMO08739.mrna1	516.932	102.03	2.34048	7.2748e-21	1.16052e-19	protein_coding	PREDICTED:_aquaporin_isoform_X2_[Bombyx_mori];ID=KWMTBOMO08739.mrna1	-
KWMTBOMO06110.mrna1	2205.11	5780.65	-1.39108	7.31576e-21	1.16576e-19	protein_coding	PREDICTED:_BCL2/adenovirus_E1B_19_kDa_protein-interacting_protein_3_isoform_X1_[Papilio_xuthus];ID=KWMTBOMO06110.mrna1	-
KWMTBOMO02776.mrna1	179.9	37.7204	2.25098	8.13189e-21	1.29439e-19	protein_coding	PREDICTED:_cilia-_and_flagella-associated_protein_57_isoform_X2_[Amyelois_transitella];ID=KWMTBOMO02776.mrna1	-
KWMTBOMO12399.mrna1	345.838	1102.1	-1.6687	8.24812e-21	1.31144e-19	protein_coding	Snake_venom_metalloprotease_inhibitor_02A10_[Toxocara_canis];ID=KWMTBOMO12399.mrna1	-
KWMTBOMO02421.mrna1	404.726	968.589	-1.2604	8.6125e-21	1.36787e-19	protein_coding	PREDICTED:_uncharacterized_protein_C19orf47_homolog_[Papilio_xuthus];ID=KWMTBOMO02421.mrna1	-
KWMTBOMO12377.mrna1	2271.11	989.827	1.19792	8.82217e-21	1.39964e-19	protein_coding	PREDICTED:_Bloom_syndrome_protein_homolog_isoform_X1_[Bombyx_mori];ID=KWMTBOMO12377.mrna1	DEAD
novel.802	159.655	926.026	-2.53956	9.17499e-21	1.45401e-19	-	PF00125:Core histone H2A/H2B/H3/H4	Histone
KWMTBOMO05052.mrna1	409.564	124.9	1.71523	9.25066e-21	1.4644e-19	protein_coding	nicotinic_acetylcholine_receptor_subunit_alpha_4_isoform_2_precursor_[Bombyx_mori];ID=KWMTBOMO05052.mrna1	Neur_chan_LBD
KWMTBOMO15190.mrna1	49.8021	254.259	-2.33998	9.68731e-21	1.53185e-19	protein_coding	PREDICTED:_uncharacterized_protein_LOC105841383_[Bombyx_mori];ID=KWMTBOMO15190.mrna1	-
KWMTBOMO12098.mrna1	2184.35	747.675	1.54716	9.72822e-21	1.53663e-19	protein_coding	salivary_cysteine-rich_peptide_precursor_[Bombyx_mori];ID=KWMTBOMO12098.mrna1	-
KWMTBOMO14000.mrna1	6370.05	3190.37	0.997487	1.00112e-20	1.57961e-19	protein_coding	cathepsin_D_precursor_[Bombyx_mori];ID=KWMTBOMO14000.mrna1	Asp
KWMTBOMO14874.mrna1	355.493	101.017	1.81769	1.00771e-20	1.58827e-19	protein_coding	PREDICTED:_leucine-rich_repeat_serine/threonine-protein_kinase_1_[Bombyx_mori];ID=KWMTBOMO14874.mrna1	-
KWMTBOMO12184.mrna1	136.425	1.46565	6.50818	1.11242e-20	1.75139e-19	protein_coding	PREDICTED:_uncharacterized_protein_LOC101742687_isoform_X2_[Bombyx_mori];ID=KWMTBOMO12184.mrna1	-
KWMTBOMO00934.mrna1	125.105	15.3354	3.03256	1.15808e-20	1.82129e-19	protein_coding	segmentation_polarity_homeobox_protein_engrailed_[Bombyx_mori];ID=KWMTBOMO00934.mrna1	Homeobox
KWMTBOMO03064.mrna1	801.088	1573.24	-0.973503	1.2578e-20	1.97597e-19	protein_coding	PREDICTED:_sulfite_oxidase_isoform_X1_[Bombyx_mori];ID=KWMTBOMO03064.mrna1	-
KWMTBOMO07994.mrna1	233.615	34.3641	2.75813	1.38437e-20	2.17245e-19	protein_coding	PREDICTED:_uncharacterized_protein_LOC106131149_[Amyelois_transitella];ID=KWMTBOMO07994.mrna1	-
KWMTBOMO09357.mrna1	498.897	175.697	1.50583	1.40849e-20	2.20621e-19	protein_coding	Uncharacterized_protein_OBRU01_11272_[Operophtera_brumata];ID=KWMTBOMO09357.mrna1	-
KWMTBOMO11792.mrna1	177.744	33.5362	2.40422	1.40894e-20	2.20621e-19	protein_coding	PREDICTED:_monosaccharide-sensing_protein_3-like_[Plutella_xylostella];ID=KWMTBOMO11792.mrna1	Sugar_tr
KWMTBOMO12468.mrna1	266.072	723.7	-1.44849	1.42216e-20	2.2245e-19	protein_coding	PREDICTED:_class_E_vacuolar_protein-sorting_machinery_protein_hse1-like_isoform_X2_[Bombyx_mori];ID=KWMTBOMO12468.mrna1	-
KWMTBOMO08542.mrna1	6117.14	3109.27	0.976261	1.43613e-20	2.24393e-19	protein_coding	PREDICTED:_Krueppel_homolog_2_[Amyelois_transitella];ID=KWMTBOMO08542.mrna1	-
KWMTBOMO02795.mrna1	279.852	63.6048	2.14417	1.46411e-20	2.28518e-19	protein_coding	PREDICTED:_agrin-like_[Amyelois_transitella];ID=KWMTBOMO02795.mrna1	Laminin_G_2
KWMTBOMO00660.mrna1	1693.6	533.587	1.66618	1.48654e-20	2.31769e-19	protein_coding	PREDICTED:_hepatic_leukemia_factor_isoform_X10_[Bombyx_mori];ID=KWMTBOMO00660.mrna1	bZIP_2
KWMTBOMO03727.mrna1	22.3752	193.761	-3.07542	1.51763e-20	2.36362e-19	protein_coding	PREDICTED:_uncharacterized_protein_LOC101746233_[Bombyx_mori];ID=KWMTBOMO03727.mrna1	7tm_1
KWMTBOMO00978.mrna1	705.685	1368.22	-0.956713	1.79857e-20	2.79814e-19	protein_coding	PREDICTED:_LOW_QUALITY_PROTEIN:_uncharacterized_protein_F09G8.5_[Bombyx_mori];ID=KWMTBOMO00978.mrna1	-
KWMTBOMO05355.mrna1	521631	315282	0.72639	1.80529e-20	2.80558e-19	protein_coding	heat_shock_cognate_protein_[Bombyx_mori];ID=KWMTBOMO05355.mrna1	HSP70
KWMTBOMO13071.mrna1	1176.69	607.866	0.952303	1.90379e-20	2.95548e-19	protein_coding	PREDICTED:_succinyl-CoA:3-ketoacid_coenzyme_A_transferase_1 mitochondrial_[Papilio_xuthus];ID=KWMTBOMO13071.mrna1	-
KWMTBOMO12899.mrna1	18.7932	180.68	-3.2627	1.94894e-20	3.02233e-19	protein_coding	heat_shock_protein_68_[Bombyx_mori];ID=KWMTBOMO12899.mrna1	HSP70
KWMTBOMO13799.mrna1	1260.6	437.456	1.52555	2.06205e-20	3.1943e-19	protein_coding	dicer-2_[Bombyx_mori];ID=KWMTBOMO13799.mrna1	Ribonuclease_3
KWMTBOMO01844.mrna1	38.144	283.372	-2.88341	2.11898e-20	3.27897e-19	protein_coding	dipeptidyl-peptidase_[Danaus_plexippus];ID=KWMTBOMO01844.mrna1	-
KWMTBOMO00646.mrna1	74.9411	299.147	-1.99375	2.18518e-20	3.37779e-19	protein_coding	PREDICTED:_glycine_cleavage_system_H_protein-like_[Papilio_machaon];ID=KWMTBOMO00646.mrna1	-
KWMTBOMO03253.mrna1	159.666	24.9512	2.66929	2.32475e-20	3.5897e-19	protein_coding	PREDICTED:_uncharacterized_protein_LOC106136779_[Amyelois_transitella];ID=KWMTBOMO03253.mrna1	-
KWMTBOMO05820.mrna1	6876.05	3514.86	0.968082	2.43118e-20	3.75003e-19	protein_coding	isocitrate_dehydrogenase_[Bombyx_mori];ID=KWMTBOMO05820.mrna1	-
KWMTBOMO15666.mrna1	29.2778	174.99	-2.56498	2.54745e-20	3.92519e-19	protein_coding	C-type_lectin_19_precursor_[Bombyx_mori];ID=KWMTBOMO15666.mrna1	Lectin_C
KWMTBOMO06713.mrna1	21390.6	12034.6	0.829881	2.81072e-20	4.32623e-19	protein_coding	activating_transcription_factor_of_chaperone_[Bombyx_mori];ID=KWMTBOMO06713.mrna1	bZIP_1
KWMTBOMO05225.mrna1	194.701	38.6319	2.33239	2.91544e-20	4.48265e-19	protein_coding	A_disintegrin_and_metalloproteinase_with_thrombospondin_motifs_1_precursor_[Bombyx_mori];ID=KWMTBOMO05225.mrna1	TSP_1
KWMTBOMO10439.mrna1	95.3202	344.508	-1.86417	3.06265e-20	4.70398e-19	protein_coding	PREDICTED:_extracellular_serine/threonine_protein_CG31145_[Papilio_xuthus];ID=KWMTBOMO10439.mrna1	DUF1193
KWMTBOMO10875.mrna1	6629.66	3057	1.11693	3.27406e-20	5.02335e-19	protein_coding	PREDICTED:_protein_sprint_isoform_X4_[Plutella_xylostella];ID=KWMTBOMO10875.mrna1	VPS9
KWMTBOMO02318.mrna1	274.658	66.4345	2.04944	3.37953e-20	5.17968e-19	protein_coding	hypothetical_protein_KGM_19682_[Danaus_plexippus];ID=KWMTBOMO02318.mrna1	RA
KWMTBOMO03369.mrna1	175.922	24.5601	2.83226	3.50863e-20	5.37185e-19	protein_coding	PREDICTED:_homeotic_protein_Sex_combs_reduced-like_[Amyelois_transitella];ID=KWMTBOMO03369.mrna1	-
KWMTBOMO08459.mrna1	669.314	1380.07	-1.0417	3.75846e-20	5.74825e-19	protein_coding	PREDICTED:_adiponectin_receptor_protein_[Papilio_polytes];ID=KWMTBOMO08459.mrna1	-
KWMTBOMO14692.mrna1	2693.15	4938.81	-0.875164	3.92242e-20	5.99268e-19	protein_coding	PREDICTED:_PH-interacting_protein_[Papilio_machaon];ID=KWMTBOMO14692.mrna1	Bromodomain
KWMTBOMO04458.mrna1	3737.25	6342.34	-0.763243	4.12408e-20	6.29412e-19	protein_coding	PREDICTED:_uncharacterized_protein_LOC101744580_[Bombyx_mori];ID=KWMTBOMO04458.mrna1	Chromo
KWMTBOMO01199.mrna1	4.00724	121.536	-4.92559	4.15067e-20	6.32802e-19	protein_coding	PREDICTED:_uncharacterized_protein_LOC106126609_[Papilio_xuthus];ID=KWMTBOMO01199.mrna1	-
KWMTBOMO05178.mrna1	1180.01	604.14	0.966217	4.51522e-20	6.87655e-19	protein_coding	phosphoserine_aminotransferase_1_[Bombyx_mori];ID=KWMTBOMO05178.mrna1	Aminotran_5
KWMTBOMO00486.mrna1	2657.61	4690.56	-0.820144	4.79705e-20	7.29808e-19	protein_coding	Cdc42_[Spodoptera_litura];ID=KWMTBOMO00486.mrna1	Ras
KWMTBOMO01273.mrna1	29895.5	19412.9	0.622944	4.82782e-20	7.33718e-19	protein_coding	ribosomal_protein_L13A_[Bombyx_mori];ID=KWMTBOMO01273.mrna1	-
KWMTBOMO03656.mrna1	2041.93	1030.91	0.985725	4.98443e-20	7.56722e-19	protein_coding	PREDICTED:_ras-related_protein_Rab-18-like_[Papilio_xuthus];ID=KWMTBOMO03656.mrna1	Ras
KWMTBOMO00936.mrna1	99.282	4.20481	4.56288	4.99333e-20	7.57277e-19	protein_coding	homeobox_protein_invected_[Bombyx_mori];ID=KWMTBOMO00936.mrna1	-
KWMTBOMO01214.mrna1	377.281	138.36	1.44543	5.21019e-20	7.89338e-19	protein_coding	PREDICTED:_MOXD1_homolog_1-like_[Plutella_xylostella];ID=KWMTBOMO01214.mrna1	Cu2_monoox_C
KWMTBOMO02040.mrna1	122.098	12.6815	3.27485	5.38281e-20	8.14636e-19	protein_coding	PREDICTED:_uncharacterized_protein_LOC101744621_[Bombyx_mori];ID=KWMTBOMO02040.mrna1	-
KWMTBOMO16224.mrna1	96.0731	5.68133	4.07365	5.61319e-20	8.48614e-19	protein_coding	PREDICTED:_uncharacterized_protein_LOC101745983_isoform_X5_[Bombyx_mori];ID=KWMTBOMO16224.mrna1	-
KWMTBOMO05727.mrna1	1067.74	1978.76	-0.889699	5.73167e-20	8.6562e-19	protein_coding	PREDICTED:_uncharacterized_protein_LOC106128252_isoform_X1_[Papilio_xuthus];ID=KWMTBOMO05727.mrna1	-
KWMTBOMO08751.mrna1	2448.81	5244.07	-1.09824	6.46917e-20	9.75981e-19	protein_coding	probable_chitinase_3_precursor_[Papilio_xuthus];ID=KWMTBOMO08751.mrna1	CBM_14
KWMTBOMO01011.mrna1	13.7228	148.109	-3.40472	6.84435e-20	1.03081e-18	protein_coding	PREDICTED:_uncharacterized_protein_LOC101738727_[Bombyx_mori];ID=KWMTBOMO01011.mrna1	-
novel.804	115.032	600.128	-2.37655	6.84684e-20	1.03081e-18	-	PF00538:linker histone H1 and H5 family	-
KWMTBOMO08131.mrna1	499.063	199.821	1.32006	6.9481e-20	1.04496e-18	protein_coding	PREDICTED:_ankyrin_repeat_and_BTB/POZ_domain-containing_protein_BTBD11_isoform_X1_[Bombyx_mori];ID=KWMTBOMO08131.mrna1	BTB
KWMTBOMO04181.mrna1	3838.7	2194.45	0.80717	6.98502e-20	1.04942e-18	protein_coding	PREDICTED:_uncharacterized_protein_LOC105386396_[Plutella_xylostella];ID=KWMTBOMO04181.mrna1	-
KWMTBOMO14113.mrna1	207.964	39.6282	2.39682	7.42313e-20	1.11409e-18	protein_coding	PREDICTED:_glucose-1-phosphatase-like_[Papilio_machaon];ID=KWMTBOMO14113.mrna1	-
KWMTBOMO10943.mrna1	563.59	164.249	1.78073	7.69485e-20	1.15367e-18	protein_coding	PREDICTED:_uncharacterized_protein_LOC106139518_[Amyelois_transitella];ID=KWMTBOMO10943.mrna1	adh_short
KWMTBOMO05138.mrna1	187.636	26.1014	2.83993	7.74698e-20	1.16028e-18	protein_coding	PREDICTED:_uncharacterized_protein_LOC106134655_isoform_X2_[Amyelois_transitella];ID=KWMTBOMO05138.mrna1	-
KWMTBOMO05812.mrna1	3486.3	6571.72	-0.914888	7.9035e-20	1.1825e-18	protein_coding	caspase-1_[Bombyx_mori];ID=KWMTBOMO05812.mrna1	Peptidase_C14
novel.1068	10376	4210.18	1.3014	8.80588e-20	1.31615e-18	-	-	-
KWMTBOMO06206.mrna1	635.924	1268.79	-0.996936	9.18426e-20	1.37128e-18	protein_coding	PREDICTED:_uncharacterized_protein_LOC101738918_isoform_X2_[Bombyx_mori];ID=KWMTBOMO06206.mrna1	-
KWMTBOMO15495.mrna1	1130.58	2263.04	-1.00102	1.06307e-19	1.58561e-18	protein_coding	PREDICTED:_myb-like_protein_X_isoform_X1_[Bombyx_mori];ID=KWMTBOMO15495.mrna1	-
KWMTBOMO05790.mrna1	553.616	179.276	1.62641	1.08595e-19	1.61806e-18	protein_coding	PREDICTED:_transmembrane_protein_132B_[Amyelois_transitella];ID=KWMTBOMO05790.mrna1	-
KWMTBOMO05265.mrna1	1216.64	615.85	0.983083	1.14781e-19	1.70848e-18	protein_coding	PREDICTED:_protein_LMBR1L_[Amyelois_transitella];ID=KWMTBOMO05265.mrna1	-
KWMTBOMO03955.mrna1	800.331	248.996	1.68188	1.21334e-19	1.80416e-18	protein_coding	Aminomethyltransferase_[Operophtera_brumata];ID=KWMTBOMO03955.mrna1	GCV_T
KWMTBOMO11157.mrna1	1020.83	308.153	1.72906	1.29064e-19	1.91713e-18	protein_coding	PREDICTED:_insulin-like_peptide_receptor_[Papilio_polytes];ID=KWMTBOMO11157.mrna1	-
KWMTBOMO09884.mrna1	2682.93	1293.34	1.05175	1.35915e-19	2.01682e-18	protein_coding	3-dehydroecdysone_3alpha-reductase_[Bombyx_mori];ID=KWMTBOMO09884.mrna1	-
KWMTBOMO05263.mrna1	1730.69	934.839	0.888187	1.41495e-19	2.09746e-18	protein_coding	PREDICTED:_protein_LMBR1L_isoform_X2_[Bombyx_mori];ID=KWMTBOMO05263.mrna1	-
KWMTBOMO09052.mrna1	4931.49	2906.69	0.76274	1.43097e-19	2.11903e-18	protein_coding	PREDICTED:_membrane_protein_TMS1_isoform_X4_[Bombyx_mori];ID=KWMTBOMO09052.mrna1	TMS_TDE
KWMTBOMO04768.mrna1	1409.21	2614.44	-0.89053	1.4514e-19	2.1471e-18	protein_coding	PREDICTED:_valine--tRNA_ligase_[Papilio_machaon];ID=KWMTBOMO04768.mrna1	-
KWMTBOMO07984.mrna1	1827.09	3617.6	-0.985775	1.53863e-19	2.27381e-18	protein_coding	PREDICTED:_uncharacterized_protein_LOC101744989_isoform_X1_[Bombyx_mori];ID=KWMTBOMO07984.mrna1	MFS_1
KWMTBOMO02232.mrna1	1309.1	489.766	1.41997	1.65539e-19	2.44385e-18	protein_coding	PREDICTED:_uncharacterized_protein_LOC106143604_[Amyelois_transitella];ID=KWMTBOMO02232.mrna1	Peptidase_S10
KWMTBOMO00269.mrna1	1.65202	157.049	-6.44482	1.80845e-19	2.6671e-18	protein_coding	PREDICTED:_uncharacterized_protein_LOC106717336_[Papilio_machaon];ID=KWMTBOMO00269.mrna1	-
KWMTBOMO02934.mrna1	820.938	1808.07	-1.1407	1.86849e-19	2.75283e-18	protein_coding	PREDICTED:_transportin-1_[Bombyx_mori];ID=KWMTBOMO02934.mrna1	-
KWMTBOMO07619.mrna1	16688.4	9648.16	0.790509	2.09764e-19	3.08729e-18	protein_coding	vacuolar_H+_ATP_synthase_16_kDa_proteolipid_subunit_[Bombyx_mori];ID=KWMTBOMO07619.mrna1	-
KWMTBOMO06499.mrna1	1004.31	2461.97	-1.29338	2.26953e-19	3.33688e-18	protein_coding	PREDICTED:_supervillin-like_isoform_X2_[Bombyx_mori];ID=KWMTBOMO06499.mrna1	-
KWMTBOMO07620.mrna1	5532.15	9983.08	-0.851605	2.51914e-19	3.70012e-18	protein_coding	PREDICTED:_periodic_tryptophan_protein_2_homolog_[Bombyx_mori];ID=KWMTBOMO07620.mrna1	WD40
KWMTBOMO10838.mrna1	774.691	371.329	1.06039	2.54365e-19	3.73232e-18	protein_coding	PREDICTED:_protein_FAM177A1-like_[Plutella_xylostella];ID=KWMTBOMO10838.mrna1	-
KWMTBOMO14875.mrna1	536.562	208.882	1.36135	2.6225e-19	3.84412e-18	protein_coding	PREDICTED:_leucine-rich_repeat_serine/threonine-protein_kinase_1_[Bombyx_mori];ID=KWMTBOMO14875.mrna1	-
KWMTBOMO01808.mrna1	331.668	756.218	-1.18433	2.89972e-19	4.24617e-18	protein_coding	hypothetical_protein_KGM_03125_[Danaus_plexippus];ID=KWMTBOMO01808.mrna1	-
KWMTBOMO02836.mrna1	2868.95	1678.82	0.773169	2.90835e-19	4.2545e-18	protein_coding	PREDICTED:_tumor_protein_D54_isoform_X3_[Plutella_xylostella];ID=KWMTBOMO02836.mrna1	-
KWMTBOMO02635.mrna1	2582.04	1485.18	0.79775	2.99125e-19	4.37134e-18	protein_coding	PREDICTED:_ras-related_GTP-binding_protein_isoform_X1_[Bombyx_mori];ID=KWMTBOMO02635.mrna1	-
KWMTBOMO02534.mrna1	1029.16	1841.58	-0.838567	3.10317e-19	4.53031e-18	protein_coding	PREDICTED:_uncharacterized_protein_LOC101739757_isoform_X2_[Bombyx_mori];ID=KWMTBOMO02534.mrna1	-
KWMTBOMO02753.mrna1	116.306	13.2648	3.13435	3.26561e-19	4.76264e-18	protein_coding	nicotinic_acetylcholine_receptor_subunit_alpha_7_isoform_2_precursor_[Bombyx_mori];ID=KWMTBOMO02753.mrna1	Neur_chan_LBD
KWMTBOMO01192.mrna1	1472.71	3410.16	-1.21174	3.67804e-19	5.35874e-18	protein_coding	PREDICTED:_uncharacterized_protein_LOC106105220_[Papilio_polytes];ID=KWMTBOMO01192.mrna1	-
KWMTBOMO01646.mrna1	937.539	2052.29	-1.12877	3.70378e-19	5.39081e-18	protein_coding	hypothetical_protein_KGM_07760_[Danaus_plexippus];ID=KWMTBOMO01646.mrna1	-
KWMTBOMO01391.mrna1	8.17786	117.718	-3.91645	3.70927e-19	5.39338e-18	protein_coding	PREDICTED:_RNA-directed_DNA_polymerase_from_mobile_element_jockey-like_[Plutella_xylostella];ID=KWMTBOMO01391.mrna1	RVT_1
KWMTBOMO13528.mrna1	9283.51	16225.5	-0.805481	3.82999e-19	5.5633e-18	protein_coding	juvenile_hormone_binding_protein_e96h-0303_precursor_[Bombyx_mori];ID=KWMTBOMO13528.mrna1	-
KWMTBOMO14026.mrna1	1474.87	773.397	0.931084	3.84106e-19	5.57378e-18	protein_coding	PREDICTED:_uncharacterized_protein_C1orf198_homolog_[Amyelois_transitella];ID=KWMTBOMO14026.mrna1	-
KWMTBOMO02161.mrna1	3334.58	1826.91	0.867952	3.92583e-19	5.69107e-18	protein_coding	PREDICTED:_uncharacterized_protein_LOC101740606_[Bombyx_mori];ID=KWMTBOMO02161.mrna1	DUF229
KWMTBOMO10061.mrna1	141.137	24.3035	2.53705	4.04581e-19	5.85913e-18	protein_coding	hypothetical_protein_KGM_07241_[Danaus_plexippus];ID=KWMTBOMO10061.mrna1	CBM_14
novel.786	52.2392	289.57	-2.47035	4.45878e-19	6.45073e-18	-	-	-
novel.917	1814.18	585.474	1.63261	4.46757e-19	6.45698e-18	-	PF16062:Domain of unknown function (DUF4804)	-
KWMTBOMO04756.mrna1	2155.47	3535.05	-0.713667	4.59329e-19	6.63205e-18	protein_coding	cyclin_dependent_kinase_12_[Bombyx_mori];ID=KWMTBOMO04756.mrna1	Pkinase
KWMTBOMO01184.mrna1	606.929	257.122	1.24094	4.65606e-19	6.71597e-18	protein_coding	PREDICTED:_frizzled-4_[Bombyx_mori];ID=KWMTBOMO01184.mrna1	Fz
KWMTBOMO08871.mrna1	259.27	76.4027	1.76166	4.89118e-19	7.04808e-18	protein_coding	PREDICTED:_1-acyl-sn-glycerol-3-phosphate_acyltransferase_alpha-like_[Amyelois_transitella];ID=KWMTBOMO08871.mrna1	Acyltransferase
KWMTBOMO06802.mrna1	1934.06	3335.99	-0.785998	4.90657e-19	7.06321e-18	protein_coding	PREDICTED:_uncharacterized_protein_LOC106136700_[Amyelois_transitella];ID=KWMTBOMO06802.mrna1	-
KWMTBOMO08976.mrna1	2586.65	5831.65	-1.17279	5.5626e-19	7.99682e-18	protein_coding	hypothetical_protein_KGM_09534_[Danaus_plexippus];ID=KWMTBOMO08976.mrna1	-
KWMTBOMO00844.mrna1	894.411	436.515	1.03634	5.56618e-19	7.99682e-18	protein_coding	PREDICTED:_uncharacterized_protein_LOC106129482_[Amyelois_transitella];ID=KWMTBOMO00844.mrna1	Zona_pellucida
KWMTBOMO03216.mrna1	889.203	1610.69	-0.858491	5.71015e-19	8.19551e-18	protein_coding	PREDICTED:_FK506-binding_protein_59-like_[Bombyx_mori];ID=KWMTBOMO03216.mrna1	FKBP_C
KWMTBOMO09736.mrna1	91.7716	3.02322	4.93182	5.90388e-19	8.46515e-18	protein_coding	PREDICTED:_adenosine_deaminase_CECR1-like_[Amyelois_transitella];ID=KWMTBOMO09736.mrna1	-
KWMTBOMO08797.mrna1	40808	22672.4	0.847968	6.16671e-19	8.83324e-18	protein_coding	ribosomal_protein_L5_[Bombyx_mori];ID=KWMTBOMO08797.mrna1	-
KWMTBOMO00382.mrna1	2440.28	1358.24	0.84526	6.59485e-19	9.43717e-18	protein_coding	polyhomeotic_[Bombyx_mori];ID=KWMTBOMO00382.mrna1	SAM_1
KWMTBOMO04795.mrna1	5722.74	749.762	2.9324	6.94603e-19	9.92987e-18	protein_coding	PREDICTED:_uncharacterized_protein_LOC101744165_[Bombyx_mori];ID=KWMTBOMO04795.mrna1	-
KWMTBOMO02690.mrna1	7083.68	3224.68	1.13522	6.97603e-19	9.96289e-18	protein_coding	PREDICTED:_septin-7_[Bombyx_mori];ID=KWMTBOMO02690.mrna1	GTP_CDC
KWMTBOMO07216.mrna1	781.899	1867.66	-1.25501	7.04506e-19	1.00516e-17	protein_coding	xanthine_dehydrogenase_[Bombyx_mori];ID=KWMTBOMO07216.mrna1	Fer2
KWMTBOMO08875.mrna1	3.5981	108.971	-4.91009	7.25214e-19	1.03368e-17	protein_coding	PREDICTED:_gamma-aminobutyric_acid_type_B_receptor_subunit_1_isoform_X2_[Bombyx_mori];ID=KWMTBOMO08875.mrna1	ANF_receptor
KWMTBOMO06633.mrna1	6208.34	2875.49	1.11038	8.32339e-19	1.1852e-17	protein_coding	autophagy_related_protein_Atg8_[Bombyx_mori];ID=KWMTBOMO06633.mrna1	-
KWMTBOMO06279.mrna1	1412.75	750.504	0.913115	8.38416e-19	1.19268e-17	protein_coding	PREDICTED:_uncharacterized_protein_LOC105841272_[Bombyx_mori];ID=KWMTBOMO06279.mrna1	Trypsin
KWMTBOMO00295.mrna1	1537.75	3416.96	-1.15273	8.46385e-19	1.20283e-17	protein_coding	PREDICTED:_leucine-rich_repeat-containing_G-protein_coupled_receptor_4_[Amyelois_transitella];ID=KWMTBOMO00295.mrna1	-
KWMTBOMO02376.mrna1	22633.8	1423.95	3.99038	8.51497e-19	1.20891e-17	protein_coding	19.5_kDa_heat_shock_protein_[Bombyx_mori];ID=KWMTBOMO02376.mrna1	-
KWMTBOMO07768.mrna1	930.606	2568.42	-1.46633	8.5574e-19	1.21374e-17	protein_coding	PREDICTED:_zinc_transporter_1_[Papilio_polytes];ID=KWMTBOMO07768.mrna1	-
KWMTBOMO11552.mrna1	2.66594	111.432	-5.4465	8.99837e-19	1.27503e-17	protein_coding	hypothetical_protein_RR46_02307_[Papilio_xuthus];ID=KWMTBOMO11552.mrna1	-
KWMTBOMO09827.mrna1	749.715	1518.8	-1.02122	9.28761e-19	1.31473e-17	protein_coding	PREDICTED:_Golgi_SNAP_receptor_complex_member_1_[Papilio_polytes];ID=KWMTBOMO09827.mrna1	-
KWMTBOMO09177.mrna1	1602.35	568.015	1.49569	9.35289e-19	1.32267e-17	protein_coding	PREDICTED:_retinol_dehydrogenase_12-like_[Papilio_machaon];ID=KWMTBOMO09177.mrna1	adh_short
KWMTBOMO14953.mrna1	1196.75	635.141	0.913962	9.93059e-19	1.403e-17	protein_coding	PREDICTED:_retinol_dehydrogenase_13-like_[Papilio_polytes];ID=KWMTBOMO14953.mrna1	adh_short
KWMTBOMO14385.mrna1	310.942	1011.26	-1.70057	1.00945e-18	1.42476e-17	protein_coding	PREDICTED:_irregular_chiasm_C-roughest_protein-like_isoform_X2_[Bombyx_mori];ID=KWMTBOMO14385.mrna1	-
KWMTBOMO01520.mrna1	533.443	180.748	1.56512	1.03865e-18	1.46454e-17	protein_coding	PREDICTED:_uncharacterized_protein_LOC105841577_[Bombyx_mori];ID=KWMTBOMO01520.mrna1	-
KWMTBOMO02130.mrna1	365.775	120.117	1.60782	1.05261e-18	1.48278e-17	protein_coding	PREDICTED:_uncharacterized_protein_LOC101742029_isoform_X2_[Bombyx_mori];ID=KWMTBOMO02130.mrna1	IBR
KWMTBOMO02846.mrna1	830.82	1643.02	-0.983612	1.17785e-18	1.65759e-17	protein_coding	PREDICTED:_solute_carrier_organic_anion_transporter_family_member_5A1_isoform_X2_[Bombyx_mori];ID=KWMTBOMO02846.mrna1	-
KWMTBOMO00023.mrna1	73.4227	262.85	-1.84525	1.18575e-18	1.66708e-17	protein_coding	PREDICTED:_UDP-sugar_transporter_UST74c_[Amyelois_transitella];ID=KWMTBOMO00023.mrna1	-
KWMTBOMO14871.mrna1	321.354	87.6653	1.87814	1.3362e-18	1.87678e-17	protein_coding	PREDICTED:_leucine-rich_repeat_serine/threonine-protein_kinase_1_[Bombyx_mori];ID=KWMTBOMO14871.mrna1	-
KWMTBOMO07554.mrna1	6149.94	3099.19	0.988805	1.35933e-18	1.90742e-17	protein_coding	PREDICTED:_reticulon-3-like_isoform_X2_[Amyelois_transitella];ID=KWMTBOMO07554.mrna1	-
novel.893	1451.89	3418.36	-1.23496	1.42876e-18	2.00289e-17	-	PF01359:Transposase (partial DDE domain)	Transposase_1
KWMTBOMO05480.mrna1	851.102	1637.91	-0.94431	1.44314e-18	2.02109e-17	protein_coding	PREDICTED:_SEC14-like_protein_2_[Papilio_machaon];ID=KWMTBOMO05480.mrna1	CRAL_TRIO_N
KWMTBOMO02648.mrna1	2629.78	4595.86	-0.805334	1.44741e-18	2.02511e-17	protein_coding	PREDICTED:_cullin-associated_NEDD8-dissociated_protein_1_[Bombyx_mori];ID=KWMTBOMO02648.mrna1	-
KWMTBOMO12872.mrna1	131.024	16.4263	2.99101	1.45353e-18	2.0317e-17	protein_coding	hypothetical_protein_RR46_08663_[Papilio_xuthus];ID=KWMTBOMO12872.mrna1	-
KWMTBOMO06501.mrna1	2404.18	4996.73	-1.05529	1.45722e-18	2.0349e-17	protein_coding	PREDICTED:_supervillin-like_isoform_X2_[Bombyx_mori];ID=KWMTBOMO06501.mrna1	-
KWMTBOMO10528.mrna1	165.633	531.98	-1.69041	1.48425e-18	2.07064e-17	protein_coding	PREDICTED:_TATA-binding_protein-associated_factor_172_[Bombyx_mori];ID=KWMTBOMO10528.mrna1	-
KWMTBOMO13922.mrna1	775.995	1578.02	-1.02554	1.51003e-18	2.10457e-17	protein_coding	activator_of_90_kDa_heat_shock_protein_ATPase_homolog_1_[Bombyx_mori];ID=KWMTBOMO13922.mrna1	-
KWMTBOMO02694.mrna1	12168.2	7259.72	0.745035	1.53967e-18	2.14382e-17	protein_coding	ras-related_protein_2_[Bombyx_mori];ID=KWMTBOMO02694.mrna1	Ras
KWMTBOMO08147.mrna1	1425.06	609.861	1.22522	1.62353e-18	2.25841e-17	protein_coding	PREDICTED:_MOB_kinase_activator-like_2_isoform_X3_[Amyelois_transitella];ID=KWMTBOMO08147.mrna1	-
KWMTBOMO01401.mrna1	3719.2	6377.35	-0.777514	1.68997e-18	2.34857e-17	protein_coding	Uncharacterized_protein_OBRU01_10577_[Operophtera_brumata];ID=KWMTBOMO01401.mrna1	-
KWMTBOMO09819.mrna1	302.317	692.183	-1.19574	1.7056e-18	2.36802e-17	protein_coding	AMP-activated_protein_kinase_[Bombyx_mori];ID=KWMTBOMO09819.mrna1	Pkinase
KWMTBOMO12772.mrna1	133.706	1.18703	6.79818	1.73465e-18	2.40604e-17	protein_coding	PREDICTED:_monocarboxylate_transporter_14-like_[Bombyx_mori];ID=KWMTBOMO12772.mrna1	MFS_1
KWMTBOMO15849.mrna1	1648.84	882.206	0.902917	1.74234e-18	2.41439e-17	protein_coding	fumarylacetoacetase_[Bombyx_mori];ID=KWMTBOMO15849.mrna1	FAA_hydrolase
novel.259	11.8741	126.489	-3.40401	1.86264e-18	2.57861e-17	-	-	-
KWMTBOMO09104.mrna1	15.1793	131.743	-3.09135	1.91104e-18	2.64308e-17	protein_coding	Uncharacterized_protein_OBRU01_10191_[Operophtera_brumata];ID=KWMTBOMO09104.mrna1	-
KWMTBOMO14787.mrna1	160.926	15.3838	3.38882	2.11502e-18	2.92241e-17	protein_coding	hemolymph_protein_14_[Bombyx_mori];ID=KWMTBOMO14787.mrna1	Ldl_recept_a
KWMTBOMO04369.mrna1	876.348	399.92	1.13287	2.22543e-18	3.07203e-17	protein_coding	PREDICTED:_centromere_protein_S-like_[Papilio_xuthus];ID=KWMTBOMO04369.mrna1	-
KWMTBOMO15969.mrna1	17.3694	148.51	-3.12566	2.2735e-18	3.13539e-17	protein_coding	PREDICTED:_growth/differentiation_factor_8_[Bombyx_mori];ID=KWMTBOMO15969.mrna1	-
KWMTBOMO13853.mrna1	17.4193	203.811	-3.53605	2.28754e-18	3.15175e-17	protein_coding	Agrin_[Operophtera_brumata];ID=KWMTBOMO13853.mrna1	-
KWMTBOMO02740.mrna1	209.439	625.651	-1.5741	2.32175e-18	3.19584e-17	protein_coding	PREDICTED:_sphingomyelin_phosphodiesterase_isoform_X1_[Bombyx_mori];ID=KWMTBOMO02740.mrna1	-
novel.290	4029.27	2110.8	0.933073	2.43359e-18	3.3466e-17	-	-	-
KWMTBOMO13459.mrna1	594.122	127.325	2.22243	2.59593e-18	3.56644e-17	protein_coding	silk_gland_factor_3_[Bombyx_mori];ID=KWMTBOMO13459.mrna1	Pou
KWMTBOMO15647.mrna1	4.90713	108.914	-4.51272	2.60515e-18	3.57571e-17	protein_coding	PREDICTED:_uncharacterized_protein_LOC106130768_[Amyelois_transitella];ID=KWMTBOMO15647.mrna1	-
novel.1125	427.792	171.009	1.32364	2.659e-18	3.64616e-17	-	-	-
KWMTBOMO14770.mrna1	743.13	346.203	1.09999	2.67722e-18	3.66766e-17	protein_coding	PREDICTED:_serine_hydrolase-like_protein_[Papilio_machaon];ID=KWMTBOMO14770.mrna1	Abhydrolase_1
KWMTBOMO06377.mrna1	5695.22	3371.34	0.756381	3.08071e-18	4.21643e-17	protein_coding	alcohol_dehydrogenase_[Bombyx_mori];ID=KWMTBOMO06377.mrna1	ADH_zinc_N
KWMTBOMO12018.mrna1	19449.4	11032.4	0.818019	3.11907e-18	4.2649e-17	protein_coding	ribosomal_protein_S7_[Bombyx_mori];ID=KWMTBOMO12018.mrna1	-
KWMTBOMO11802.mrna1	1157.32	565.66	1.03236	3.14124e-18	4.29115e-17	protein_coding	PREDICTED:_transmembrane_protein_234_homolog_isoform_X3_[Bombyx_mori];ID=KWMTBOMO11802.mrna1	-
KWMTBOMO10508.mrna1	12861.1	4984.91	1.36732	3.24212e-18	4.42477e-17	protein_coding	PREDICTED:_probable_aconitate_hydratase mitochondrial_[Papilio_xuthus];ID=KWMTBOMO10508.mrna1	Aconitase
KWMTBOMO10437.mrna1	12781.1	6808.6	0.908622	3.41027e-18	4.64987e-17	protein_coding	uncharacterized_protein_LOC778505_[Bombyx_mori];ID=KWMTBOMO10437.mrna1	-
KWMTBOMO14410.mrna1	456.464	901.317	-0.979594	3.46099e-18	4.71458e-17	protein_coding	PREDICTED:_porphobilinogen_deaminase_[Papilio_xuthus];ID=KWMTBOMO14410.mrna1	-
KWMTBOMO10217.mrna1	471.845	151.843	1.63695	3.55839e-18	4.8427e-17	protein_coding	PREDICTED:_tsukushin-like_[Amyelois_transitella];ID=KWMTBOMO10217.mrna1	-
KWMTBOMO11940.mrna1	87.8628	2.94218	4.87629	3.65847e-18	4.97421e-17	protein_coding	30K_protein_20 partial_[Bombyx_mori];ID=KWMTBOMO11940.mrna1	-
KWMTBOMO09212.mrna1	922.158	1886.73	-1.03433	3.85546e-18	5.23713e-17	protein_coding	archease_[Bombyx_mori];ID=KWMTBOMO09212.mrna1	-
KWMTBOMO11001.mrna1	253.389	635.098	-1.3212	3.95604e-18	5.3687e-17	protein_coding	PREDICTED:_beta-1-N-acetylgalactosaminyltransferase_bre-4-like_isoform_X1_[Bombyx_mori];ID=KWMTBOMO11001.mrna1	-
KWMTBOMO06700.mrna1	132.452	425.26	-1.68081	4.06779e-18	5.51517e-17	protein_coding	PREDICTED:_uncharacterized_protein_LOC106134916_[Amyelois_transitella];ID=KWMTBOMO06700.mrna1	Trypsin
KWMTBOMO09300.mrna1	33298.7	19608.7	0.764052	4.46953e-18	6.05056e-17	protein_coding	ribosomal_protein_P0_[Bombyx_mori];ID=KWMTBOMO09300.mrna1	-
KWMTBOMO04344.mrna1	4108.42	7405.35	-0.849898	4.47104e-18	6.05056e-17	protein_coding	PREDICTED:_translocation_protein_SEC62_[Amyelois_transitella];ID=KWMTBOMO04344.mrna1	-
KWMTBOMO15225.mrna1	634.355	1272.93	-1.00535	4.47818e-18	6.05455e-17	protein_coding	hemolymph_proteinase_5_[Danaus_plexippus];ID=KWMTBOMO15225.mrna1	Trypsin
novel.245	609.194	1367.46	-1.16854	4.56142e-18	6.16132e-17	-	-	-
KWMTBOMO01522.mrna1	4641.73	2146.23	1.11323	4.5677e-18	6.16405e-17	protein_coding	hypothetical_protein_RR46_04746_[Papilio_xuthus];ID=KWMTBOMO01522.mrna1	-
KWMTBOMO14427.mrna1	1887.88	997.146	0.922011	4.59183e-18	6.19084e-17	protein_coding	NA;ID=KWMTBOMO14427.mrna1	-
KWMTBOMO14475.mrna1	456.983	925.078	-1.01911	4.60042e-18	6.19664e-17	protein_coding	PREDICTED:_ALK_tyrosine_kinase_receptor_[Bombyx_mori];ID=KWMTBOMO14475.mrna1	Pkinase_Tyr
KWMTBOMO05066.mrna1	707.826	240.433	1.55515	4.74339e-18	6.38327e-17	protein_coding	UPF0389_protein_[Operophtera_brumata];ID=KWMTBOMO05066.mrna1	-
KWMTBOMO10491.mrna1	620.704	1210.69	-0.965587	4.97e-18	6.682e-17	protein_coding	PREDICTED:_DNA-directed_RNA_polymerase_III_subunit_RPC5_[Bombyx_mori];ID=KWMTBOMO10491.mrna1	-
novel.651	108.819	9.28235	3.54598	4.98801e-18	6.69997e-17	-	-	-
KWMTBOMO07562.mrna1	704.684	290.235	1.27849	5.03007e-18	6.75019e-17	protein_coding	PREDICTED:_protein_phosphatase_1_regulatory_subunit_14B_isoform_X1_[Bombyx_mori];ID=KWMTBOMO07562.mrna1	-
KWMTBOMO12862.mrna1	301.898	678.321	-1.16726	5.31071e-18	7.12019e-17	protein_coding	PREDICTED:_nucleoporin_NUP53_[Amyelois_transitella];ID=KWMTBOMO12862.mrna1	-
KWMTBOMO11333.mrna1	87.03	2.6678	5.01342	5.64788e-18	7.56523e-17	protein_coding	Hemocyte_protein-glutamine_gamma-glutamyltransferase_[Papilio_xuthus];ID=KWMTBOMO11333.mrna1	Transglut_core
KWMTBOMO04030.mrna1	15.734	132.373	-3.09833	5.83721e-18	7.81159e-17	protein_coding	Uncharacterized_protein_OBRU01_03354_[Operophtera_brumata];ID=KWMTBOMO04030.mrna1	-
novel.483	1.19382	220.078	-7.65132	5.92127e-18	7.91676e-17	-	-	-
KWMTBOMO13770.mrna1	2023.74	776.344	1.3815	5.97906e-18	7.98663e-17	protein_coding	PREDICTED:_cytosolic_purine_5'-nucleotidase_isoform_X2_[Plutella_xylostella];ID=KWMTBOMO13770.mrna1	-
KWMTBOMO02642.mrna1	255.985	669.014	-1.38427	6.08611e-18	8.12212e-17	protein_coding	erythrocyte_carbonic_anhydrase_[Bombyx_mori];ID=KWMTBOMO02642.mrna1	-
KWMTBOMO13972.mrna1	1435.12	629.585	1.18951	6.35627e-18	8.47483e-17	protein_coding	odorant_binding_protein_[Dendrolimus_kikuchii];ID=KWMTBOMO13972.mrna1	-
KWMTBOMO03337.mrna1	12996.8	31313.7	-1.2687	6.63525e-18	8.83864e-17	protein_coding	Heterogeneous_nuclear_ribonucleoprotein_at_87F_[Operophtera_brumata];ID=KWMTBOMO03337.mrna1	RRM_1
KWMTBOMO12704.mrna1	185.231	470.35	-1.34391	7.19097e-18	9.57009e-17	protein_coding	PREDICTED:_organic_cation_transporter_protein-like_isoform_X1_[Amyelois_transitella];ID=KWMTBOMO12704.mrna1	MFS_1
KWMTBOMO08651.mrna1	2390	4012.55	-0.746976	7.80015e-18	1.03713e-16	protein_coding	PREDICTED:_homeobox_protein_extradenticle_isoform_X3_[Amyelois_transitella];ID=KWMTBOMO08651.mrna1	PBC
KWMTBOMO13192.mrna1	1350.86	2288.13	-0.759638	7.96463e-18	1.05802e-16	protein_coding	PREDICTED:_zinc_finger_matrin-type_protein_2-like_[Amyelois_transitella];ID=KWMTBOMO13192.mrna1	-
KWMTBOMO07172.mrna1	505.989	1018.43	-1.01039	8.04428e-18	1.06762e-16	protein_coding	PREDICTED:_protein_retinal_degeneration_B_[Amyelois_transitella];ID=KWMTBOMO07172.mrna1	IP_trans
KWMTBOMO09659.mrna1	2065.15	935.96	1.14118	8.05408e-18	1.06794e-16	protein_coding	hypothetical_protein_KGM_15486_[Danaus_plexippus];ID=KWMTBOMO09659.mrna1	-
KWMTBOMO11311.mrna1	8136.91	15268.4	-0.907908	9.02574e-18	1.19568e-16	protein_coding	Carboxylesterase_ae27_[Operophtera_brumata];ID=KWMTBOMO11311.mrna1	COesterase
KWMTBOMO14340.mrna1	565.068	1127.8	-0.996663	9.16582e-18	1.21313e-16	protein_coding	PREDICTED:_monoacylglycerol_lipase_ABHD12-like_isoform_X1_[Papilio_xuthus];ID=KWMTBOMO14340.mrna1	-
KWMTBOMO12497.mrna1	40220	22869.4	0.814573	9.5391e-18	1.26138e-16	protein_coding	ribosomal_protein_S6_[Bombyx_mori];ID=KWMTBOMO12497.mrna1	-
KWMTBOMO08629.mrna1	22.9312	158.433	-2.78827	9.73663e-18	1.28553e-16	protein_coding	PREDICTED:_innexin_inx7_[Papilio_xuthus];ID=KWMTBOMO08629.mrna1	-
KWMTBOMO13556.mrna1	431.169	92.002	2.22385	9.73953e-18	1.28553e-16	protein_coding	PREDICTED:_cholinesterase-like_[Bombyx_mori];ID=KWMTBOMO13556.mrna1	COesterase
KWMTBOMO10082.mrna1	13.363	108.965	-3.02205	1.05075e-17	1.38563e-16	protein_coding	PREDICTED:_galactokinase-like_isoform_X1_[Bombyx_mori];ID=KWMTBOMO10082.mrna1	-
KWMTBOMO15217.mrna1	218.993	536.457	-1.29277	1.06056e-17	1.39729e-16	protein_coding	PREDICTED:_uncharacterized_protein_LOC101742634_[Bombyx_mori];ID=KWMTBOMO15217.mrna1	-
KWMTBOMO13797.mrna1	2240.79	990.484	1.17729	1.08135e-17	1.42338e-16	protein_coding	dicer-2_[Bombyx_mori];ID=KWMTBOMO13797.mrna1	DUF283
KWMTBOMO01954.mrna1	245.207	606.841	-1.30359	1.15635e-17	1.52073e-16	protein_coding	putative_zinc_finger_protein_SLUG_[Operophtera_brumata];ID=KWMTBOMO01954.mrna1	-
KWMTBOMO14935.mrna1	283.87	87.0275	1.70747	1.19827e-17	1.57442e-16	protein_coding	PREDICTED:_atlastin-like_[Amyelois_transitella];ID=KWMTBOMO14935.mrna1	-
novel.791	65.3409	234.549	-1.84662	1.20985e-17	1.58819e-16	-	-	-
KWMTBOMO13326.mrna1	1144.33	418.77	1.45131	1.2218e-17	1.60242e-16	protein_coding	PREDICTED:_esterase_FE4-like_isoform_X2_[Bombyx_mori];ID=KWMTBOMO13326.mrna1	COesterase
KWMTBOMO09582.mrna1	25.0245	145.992	-2.52067	1.27573e-17	1.67163e-16	protein_coding	PREDICTED:_glucose_dehydrogenase_[FAD quinone]_[Bombyx_mori];ID=KWMTBOMO09582.mrna1	-
KWMTBOMO01545.mrna1	132.301	450.965	-1.76466	1.28671e-17	1.68449e-16	protein_coding	PREDICTED:_zonadhesin-like_isoform_X2_[Bombyx_mori];ID=KWMTBOMO01545.mrna1	TIL
KWMTBOMO14866.mrna1	1371.86	2351.42	-0.776999	1.30023e-17	1.70066e-16	protein_coding	PREDICTED:_WD_repeat-containing_protein_74_[Bombyx_mori];ID=KWMTBOMO14866.mrna1	-
KWMTBOMO14143.mrna1	544.912	1485.25	-1.44634	1.39202e-17	1.81906e-16	protein_coding	PREDICTED:_transmembrane_protein_145-like_[Bombyx_mori];ID=KWMTBOMO14143.mrna1	-
novel.1202	34.9709	242.35	-2.79262	1.44648e-17	1.88852e-16	-	-	-
KWMTBOMO03383.mrna1	200.26	0	10.2389	1.47881e-17	1.92899e-16	protein_coding	PREDICTED:_uncharacterized_protein_LOC106137619_[Amyelois_transitella];ID=KWMTBOMO03383.mrna1	-
KWMTBOMO12495.mrna1	2024.99	1139.21	0.829597	1.68145e-17	2.19135e-16	protein_coding	PREDICTED:_mitochondrial_ribosomal_protein_L2_isoform_X1_[Bombyx_mori];ID=KWMTBOMO12495.mrna1	Ribosomal_L2_C
KWMTBOMO10023.mrna1	8934.11	3713.48	1.2663	1.69255e-17	2.20382e-16	protein_coding	PREDICTED:_protein_singed_[Plutella_xylostella];ID=KWMTBOMO10023.mrna1	-
KWMTBOMO10317.mrna1	15.0644	174.031	-3.53609	1.76014e-17	2.28976e-16	protein_coding	PREDICTED:_yellow-d_isoform_X1_[Bombyx_mori];ID=KWMTBOMO10317.mrna1	-
KWMTBOMO04643.mrna1	818.35	257.226	1.66647	1.7743e-17	2.30611e-16	protein_coding	putative_cuticle_protein_CPH43_[Bombyx_mori];ID=KWMTBOMO04643.mrna1	-
KWMTBOMO00007.mrna1	111.117	9.88734	3.48695	1.825e-17	2.36987e-16	protein_coding	PREDICTED:_adenylate_cyclase_type_6_[Bombyx_mori];ID=KWMTBOMO00007.mrna1	Guanylate_cyc
KWMTBOMO13798.mrna1	38.2252	692.418	-4.18578	1.83614e-17	2.3822e-16	protein_coding	juvenile_hormone_epoxide_hydrolase-like_protein_1_[Bombyx_mori];ID=KWMTBOMO13798.mrna1	EHN
KWMTBOMO13856.mrna1	477.081	1138.88	-1.25684	2.01107e-17	2.60682e-16	protein_coding	PREDICTED:_monocarboxylate_transporter_4_isoform_X2_[Bombyx_mori];ID=KWMTBOMO13856.mrna1	MFS_1
novel.543	1285.89	2697.06	-1.06793	2.04252e-17	2.6452e-16	-	-	-
KWMTBOMO00852.mrna1	474.84	1014.74	-1.09752	2.08234e-17	2.69437e-16	protein_coding	PREDICTED:_4-coumarate--CoA_ligase_1-like_[Bombyx_mori];ID=KWMTBOMO00852.mrna1	AMP-binding
KWMTBOMO06922.mrna1	4187.34	8066.57	-0.94581	2.10527e-17	2.72159e-16	protein_coding	PREDICTED:_frizzled-2-like_[Bombyx_mori];ID=KWMTBOMO06922.mrna1	Fz
KWMTBOMO05680.mrna1	84.2344	5.06786	4.04979	2.13502e-17	2.75759e-16	protein_coding	PREDICTED:_mucin-3A_[Papilio_machaon];ID=KWMTBOMO05680.mrna1	-
KWMTBOMO04429.mrna1	267.421	645.319	-1.2727	2.14539e-17	2.76851e-16	protein_coding	PREDICTED:_protein_hairy_isoform_X2_[Bombyx_mori];ID=KWMTBOMO04429.mrna1	HLH
KWMTBOMO12331.mrna1	2648.85	1465.57	0.854308	2.1888e-17	2.82201e-16	protein_coding	hypothetical_protein_KGM_05659_[Danaus_plexippus];ID=KWMTBOMO12331.mrna1	Ldl_recept_a
KWMTBOMO05837.mrna1	504.727	1115.19	-1.14303	2.20826e-17	2.84456e-16	protein_coding	PREDICTED:_uncharacterized_protein_LOC106134838_isoform_X1_[Amyelois_transitella];ID=KWMTBOMO05837.mrna1	-
KWMTBOMO11016.mrna1	98.168	9.64439	3.34886	2.38404e-17	3.06826e-16	protein_coding	PREDICTED:_uncharacterized_protein_LOC105841986_isoform_X2_[Bombyx_mori];ID=KWMTBOMO11016.mrna1	-
KWMTBOMO03397.mrna1	6385.4	4045.13	0.658694	2.4145e-17	3.10469e-16	protein_coding	PREDICTED:_uncharacterized_protein_LOC106122488_isoform_X1_[Papilio_xuthus];ID=KWMTBOMO03397.mrna1	-
KWMTBOMO10998.mrna1	3402.89	5605.96	-0.720225	2.41922e-17	3.108e-16	protein_coding	PREDICTED:_xaa-Pro_dipeptidase_[Amyelois_transitella];ID=KWMTBOMO10998.mrna1	Peptidase_M24
KWMTBOMO10765.mrna1	9.46995	120.707	-3.71075	2.50923e-17	3.22077e-16	protein_coding	PREDICTED:_uncharacterized_protein_LOC101744800_[Bombyx_mori];ID=KWMTBOMO10765.mrna1	-
KWMTBOMO00458.mrna1	205.43	47.9714	2.10326	2.5574e-17	3.27969e-16	protein_coding	transcription_factor_crocodile_[Bombyx_mori];ID=KWMTBOMO00458.mrna1	Fork_head
KWMTBOMO00336.mrna1	9471.63	18350.1	-0.954151	2.64488e-17	3.38886e-16	protein_coding	PREDICTED:_eukaryotic_translation_initiation_factor_4_gamma_3-like_[Bombyx_mori];ID=KWMTBOMO00336.mrna1	-
KWMTBOMO01383.mrna1	206.595	500.072	-1.27736	2.6766e-17	3.42647e-16	protein_coding	PREDICTED:_polypeptide_N-acetylgalactosaminyltransferase_5_[Amyelois_transitella];ID=KWMTBOMO01383.mrna1	Glycos_transf_2
KWMTBOMO02393.mrna1	4860.31	11991.3	-1.30278	2.70889e-17	3.46475e-16	protein_coding	PREDICTED:_peroxidase-like_[Bombyx_mori];ID=KWMTBOMO02393.mrna1	An_peroxidase
KWMTBOMO11666.mrna1	10755.2	16689	-0.633729	2.88061e-17	3.68112e-16	protein_coding	transitional_endoplasmic_reticulum_ATPase_TER94_[Bombyx_mori];ID=KWMTBOMO11666.mrna1	AAA
KWMTBOMO09185.mrna1	604.711	1129.53	-0.901775	2.89103e-17	3.69118e-16	protein_coding	putative_growth_hormone_regulated_TBC_protein_1_[Danaus_plexippus];ID=KWMTBOMO09185.mrna1	TBC
KWMTBOMO13175.mrna1	773.061	1354.73	-0.809695	2.92079e-17	3.72588e-16	protein_coding	PREDICTED:_probable_cation-transporting_ATPase_13A3_[Bombyx_mori];ID=KWMTBOMO13175.mrna1	E1-E2_ATPase
KWMTBOMO14094.mrna1	51.636	254.219	-2.30793	3.04245e-17	3.87747e-16	protein_coding	PREDICTED:_scavenger_receptor_class_B_member_1_[Bombyx_mori];ID=KWMTBOMO14094.mrna1	-
KWMTBOMO12462.mrna1	616.611	1179.81	-0.938193	3.04499e-17	3.87747e-16	protein_coding	PREDICTED:_protein_ENL_isoform_X1_[Bombyx_mori];ID=KWMTBOMO12462.mrna1	-
KWMTBOMO14988.mrna1	33.3342	248.238	-2.89086	3.05545e-17	3.88736e-16	protein_coding	PREDICTED:_uncharacterized_protein_LOC106137863_[Amyelois_transitella];ID=KWMTBOMO14988.mrna1	-
KWMTBOMO07446.mrna1	327.778	93.086	1.81575	3.12179e-17	3.96827e-16	protein_coding	ATP-binding_cassette_transporter_subfamily_G_member_Bm3_[Bombyx_mori];ID=KWMTBOMO07446.mrna1	ABC2_membrane
KWMTBOMO06767.mrna1	3389.12	2020.58	0.746644	3.13554e-17	3.98224e-16	protein_coding	extramacrochaetae_protein_[Bombyx_mori];ID=KWMTBOMO06767.mrna1	HLH
KWMTBOMO03978.mrna1	511.107	973.665	-0.927586	3.22633e-17	4.09298e-16	protein_coding	PREDICTED:_mitochondrial_glutamate_carrier_1-like_[Amyelois_transitella];ID=KWMTBOMO03978.mrna1	Mito_carr
KWMTBOMO08936.mrna1	1166.4	445.631	1.38708	3.22839e-17	4.09298e-16	protein_coding	hypothetical_protein_OBRU01_20383_[Operophtera_brumata];ID=KWMTBOMO08936.mrna1	-
KWMTBOMO10553.mrna1	3203.26	1070.95	1.58014	3.512e-17	4.44716e-16	protein_coding	sulfotransferase_[Bombyx_mori];ID=KWMTBOMO10553.mrna1	Sulfotransfer_1
KWMTBOMO08003.mrna1	579.262	1072.03	-0.889544	3.51391e-17	4.44716e-16	protein_coding	PREDICTED:_putative_neutral_sphingomyelinase_isoform_X1_[Bombyx_mori];ID=KWMTBOMO08003.mrna1	Exo_endo_phos
KWMTBOMO06152.mrna1	12093.5	25923.9	-1.09999	3.77424e-17	4.77245e-16	protein_coding	yellow-fa_precursor_[Bombyx_mori];ID=KWMTBOMO06152.mrna1	-
KWMTBOMO00242.mrna1	216.654	514.201	-1.24903	3.83467e-17	4.84462e-16	protein_coding	PREDICTED:_endoplasmic_reticulum_mannosyl-oligosaccharide_1-alpha-mannosidase_[Amyelois_transitella];ID=KWMTBOMO00242.mrna1	-
KWMTBOMO11972.mrna1	1707.52	3090.57	-0.85587	3.85281e-17	4.86329e-16	protein_coding	PREDICTED:_sister_chromatid_cohesion_protein_PDS5_homolog_B-B_isoform_X1_[Bombyx_mori];ID=KWMTBOMO11972.mrna1	-
KWMTBOMO12176.mrna1	1282.67	2141.4	-0.739133	4.16281e-17	5.25001e-16	protein_coding	flap_endonuclease-1_[Bombyx_mori];ID=KWMTBOMO12176.mrna1	XPG_I
KWMTBOMO11229.mrna1	14165.6	7305.7	0.955328	4.2132e-17	5.30893e-16	protein_coding	PREDICTED:_basigin_[Bombyx_mori];ID=KWMTBOMO11229.mrna1	I-set
KWMTBOMO11238.mrna1	101.145	1.563	6.06466	4.32897e-17	5.45005e-16	protein_coding	general_odorant-binding_protein_1_precursor_[Bombyx_mori];ID=KWMTBOMO11238.mrna1	-
KWMTBOMO13520.mrna1	16828.5	10373.2	0.698066	4.38524e-17	5.51608e-16	protein_coding	Calmodulin partial_[Trichinella_pseudospiralis];ID=KWMTBOMO13520.mrna1	-
KWMTBOMO09008.mrna1	6539.65	2674.33	1.28991	4.8561e-17	6.10306e-16	protein_coding	aquaporin_[Bombyx_mori];ID=KWMTBOMO09008.mrna1	-
KWMTBOMO09395.mrna1	16427.1	1573.5	3.38409	4.92414e-17	6.18319e-16	protein_coding	NA;ID=KWMTBOMO09395.mrna1	-
KWMTBOMO15795.mrna1	1513.75	3124.61	-1.04479	5.16751e-17	6.48316e-16	protein_coding	nucleolar_protein_family_A_member_2_[Bombyx_mori];ID=KWMTBOMO15795.mrna1	-
KWMTBOMO12105.mrna1	244.098	551.327	-1.17399	5.17445e-17	6.48624e-16	protein_coding	PREDICTED:_N-acetyltransferase_ESCO1_isoform_X2_[Bombyx_mori];ID=KWMTBOMO12105.mrna1	-
KWMTBOMO14892.mrna1	508.081	1021.84	-1.00716	5.17964e-17	6.48712e-16	protein_coding	PREDICTED:_uncharacterized_protein_LOC101746612_isoform_X2_[Bombyx_mori];ID=KWMTBOMO14892.mrna1	zf-BED
KWMTBOMO08487.mrna1	281.082	74.5559	1.91387	5.33678e-17	6.67813e-16	protein_coding	hypothetical_protein_RR46_03187_[Papilio_xuthus];ID=KWMTBOMO08487.mrna1	-
KWMTBOMO00576.mrna1	589.501	127.505	2.20804	5.54685e-17	6.935e-16	protein_coding	PREDICTED:_uncharacterized_protein_LOC101745012_[Bombyx_mori];ID=KWMTBOMO00576.mrna1	Ldl_recept_a
KWMTBOMO11193.mrna1	294.818	42.6201	2.78607	5.69807e-17	7.11791e-16	protein_coding	PREDICTED:_3-ketoacyl-CoA_thiolase mitochondrial-like_[Bombyx_mori];ID=KWMTBOMO11193.mrna1	Thiolase_N
KWMTBOMO05319.mrna1	978.09	2136.26	-1.12789	5.82534e-17	7.27061e-16	protein_coding	PREDICTED:_tolloid-like_protein_1_[Bombyx_mori];ID=KWMTBOMO05319.mrna1	Astacin
KWMTBOMO09051.mrna1	164.846	549.571	-1.74441	6.14939e-17	7.66843e-16	protein_coding	PREDICTED:_zinc_finger_protein_704_[Papilio_polytes];ID=KWMTBOMO09051.mrna1	-
KWMTBOMO04211.mrna1	5.8885	138.221	-4.56172	6.28355e-17	7.82898e-16	protein_coding	PREDICTED:_uncharacterized_protein_LOC105663895_[Megachile_rotundata];ID=KWMTBOMO04211.mrna1	-
KWMTBOMO06208.mrna1	438.826	931.362	-1.0869	6.34738e-17	7.9017e-16	protein_coding	PREDICTED:_uncharacterized_protein_LOC106134389_[Amyelois_transitella];ID=KWMTBOMO06208.mrna1	-
KWMTBOMO07461.mrna1	407.672	809.471	-0.989962	6.36118e-17	7.91206e-16	protein_coding	PREDICTED:_RNA-binding_protein_42-like_[Bombyx_mori];ID=KWMTBOMO07461.mrna1	RRM_1
KWMTBOMO06437.mrna1	1569.41	2736.43	-0.802318	6.51089e-17	8.09131e-16	protein_coding	PREDICTED:_probable_cytosolic_oligopeptidase_A_[Bombyx_mori];ID=KWMTBOMO06437.mrna1	Peptidase_M3
KWMTBOMO04499.mrna1	3.49983	98.9313	-4.90134	6.54047e-17	8.12109e-16	protein_coding	endonuclease_and_reverse_transcriptase-like_protein_[Bombyx_mori];ID=KWMTBOMO04499.mrna1	RVT_1
KWMTBOMO13230.mrna1	10284.2	16591	-0.689933	6.62287e-17	8.21634e-16	protein_coding	PREDICTED:_nucleolar_and_coiled-body_phosphoprotein_1_[Bombyx_mori];ID=KWMTBOMO13230.mrna1	-
novel.1208	90.1534	9.6184	3.22801	6.75841e-17	8.3773e-16	-	-	-
KWMTBOMO10174.mrna1	2480	1329.36	0.899198	6.92523e-17	8.57672e-16	protein_coding	PREDICTED:_actin cytoplasmic_A3a_isoform_X1_[Bactrocera_dorsalis];ID=KWMTBOMO10174.mrna1	Actin
KWMTBOMO06135.mrna1	956.849	474.883	1.01148	7.53116e-17	9.31917e-16	protein_coding	PREDICTED:_tubulin_beta_chain-like_[Papilio_xuthus];ID=KWMTBOMO06135.mrna1	Tubulin
KWMTBOMO04788.mrna1	1314.88	2539.91	-0.949797	7.70572e-17	9.52701e-16	protein_coding	putative_amyloid_beta_precursor_protein_[Danaus_plexippus];ID=KWMTBOMO04788.mrna1	-
KWMTBOMO15909.mrna1	515.855	1074.45	-1.058	7.86274e-17	9.71283e-16	protein_coding	PREDICTED:_uncharacterized_protein_LOC101740855_[Bombyx_mori];ID=KWMTBOMO15909.mrna1	-
KWMTBOMO03220.mrna1	13.9186	119.03	-3.10562	8.36537e-17	1.03249e-15	protein_coding	PREDICTED:_synaptic_vesicle_glycoprotein_2C-like_[Papilio_xuthus];ID=KWMTBOMO03220.mrna1	MFS_1
KWMTBOMO02052.mrna1	631.377	182.097	1.79555	9.00003e-17	1.10988e-15	protein_coding	PREDICTED:_aromatic-L-amino-acid_decarboxylase_isoform_X1_[Bombyx_mori];ID=KWMTBOMO02052.mrna1	-
KWMTBOMO10085.mrna1	37.8785	197.153	-2.40043	9.24874e-17	1.13957e-15	protein_coding	PREDICTED:_galactokinase-like_isoform_X1_[Bombyx_mori];ID=KWMTBOMO10085.mrna1	GHMP_kinases
KWMTBOMO06814.mrna1	3286.79	1784.01	0.88112	9.4379e-17	1.16189e-15	protein_coding	PREDICTED:_tyrosine-protein_phosphatase_Lar_isoform_X5_[Papilio_xuthus];ID=KWMTBOMO06814.mrna1	Y_phosphatase
KWMTBOMO01755.mrna1	326.771	715.831	-1.12978	9.92453e-17	1.22076e-15	protein_coding	PREDICTED:_carboxy-terminal_domain_RNA_polymerase_II_polypeptide_A_small_phosphatase_1_[Amyelois_transitella];ID=KWMTBOMO01755.mrna1	NIF
KWMTBOMO10381.mrna1	2120.11	1156.66	0.873619	1.01223e-16	1.24403e-15	protein_coding	PREDICTED:_signal_peptidase_complex_subunit_1_[Amyelois_transitella];ID=KWMTBOMO10381.mrna1	-
KWMTBOMO09031.mrna1	103.959	306.51	-1.55951	1.01445e-16	1.24569e-15	protein_coding	Glycerophosphodiester_phosphodiesterase_[Operophtera_brumata];ID=KWMTBOMO09031.mrna1	-
KWMTBOMO07118.mrna1	912.18	475.762	0.940095	1.01845e-16	1.24955e-15	protein_coding	PREDICTED:_cadherin-23_[Bombyx_mori];ID=KWMTBOMO07118.mrna1	Cadherin
KWMTBOMO04138.mrna1	48.6243	233.476	-2.26463	1.02744e-16	1.25951e-15	protein_coding	PREDICTED:_neural_cell_adhesion_molecule_2-like_isoform_X2_[Bombyx_mori];ID=KWMTBOMO04138.mrna1	V-set
KWMTBOMO07933.mrna1	885.818	1761.1	-0.991666	1.09524e-16	1.34148e-15	protein_coding	transient_receptor_potential_cation_channel_protein_painless_[Bombyx_mori];ID=KWMTBOMO07933.mrna1	Ion_trans
KWMTBOMO06218.mrna1	81.0243	298.913	-1.88685	1.14237e-16	1.39803e-15	protein_coding	PREDICTED:_leishmanolysin-like_peptidase_isoform_X2_[Bombyx_mori];ID=KWMTBOMO06218.mrna1	-
KWMTBOMO13751.mrna1	1316.7	3287.21	-1.32074	1.15952e-16	1.41781e-15	protein_coding	PREDICTED:_uncharacterized_protein_DDB_G0290301-like_[Bombyx_mori];ID=KWMTBOMO13751.mrna1	-
KWMTBOMO09728.mrna1	272.326	94.8493	1.52092	1.19206e-16	1.45637e-15	protein_coding	PREDICTED:_luciferin_4-monooxygenase-like_isoform_X1_[Bombyx_mori];ID=KWMTBOMO09728.mrna1	-
KWMTBOMO01712.mrna1	927.948	411.245	1.17311	1.24692e-16	1.5221e-15	protein_coding	PREDICTED:_maestro_heat-like_repeat-containing_protein_family_member_1_[Bombyx_mori];ID=KWMTBOMO01712.mrna1	-
KWMTBOMO06109.mrna1	633.459	1492.64	-1.23526	1.31686e-16	1.60612e-15	protein_coding	PREDICTED:_S-phase_kinase-associated_protein_2-like_[Papilio_polytes];ID=KWMTBOMO06109.mrna1	-
KWMTBOMO15656.mrna1	1239.99	686.766	0.853121	1.39457e-16	1.69947e-15	protein_coding	PREDICTED:_DNA_mismatch_repair_protein_Mlh1_isoform_X1_[Amyelois_transitella];ID=KWMTBOMO15656.mrna1	-
KWMTBOMO05210.mrna1	27826.6	15346	0.858565	1.41702e-16	1.72537e-15	protein_coding	PREDICTED:_uncharacterized_protein_LOC106142857_[Amyelois_transitella];ID=KWMTBOMO05210.mrna1	-
KWMTBOMO08041.mrna1	1380.77	2743.3	-0.991105	1.43862e-16	1.7502e-15	protein_coding	PREDICTED:_rab_proteins_geranylgeranyltransferase_component_A_1_[Amyelois_transitella];ID=KWMTBOMO08041.mrna1	-
KWMTBOMO00791.mrna1	8288.59	4464.78	0.892181	1.46662e-16	1.78276e-15	protein_coding	hypothetical_protein_KGM_21729_[Danaus_plexippus];ID=KWMTBOMO00791.mrna1	-
novel.429	98.6919	7.4764	3.72417	1.60055e-16	1.94393e-15	-	-	-
KWMTBOMO11331.mrna1	292.886	628.292	-1.10174	1.64906e-16	2.00116e-15	protein_coding	PREDICTED:_nicalin-1_[Papilio_polytes];ID=KWMTBOMO11331.mrna1	-
KWMTBOMO07864.mrna1	151.536	549.658	-1.86259	1.70792e-16	2.07085e-15	protein_coding	cyclin_D_[Bombyx_mori];ID=KWMTBOMO07864.mrna1	Cyclin_C
KWMTBOMO00473.mrna1	804.042	1589.23	-0.983259	1.75441e-16	2.12544e-15	protein_coding	6-phosphogluconate_dehydrogenase_[Bombyx_mori];ID=KWMTBOMO00473.mrna1	NAD_binding_2
KWMTBOMO12613.mrna1	3489.88	1921.39	0.861011	1.81751e-16	2.20004e-15	protein_coding	PREDICTED:_probable_phospholipid-transporting_ATPase_IM_isoform_X3_[Bombyx_mori];ID=KWMTBOMO12613.mrna1	E1-E2_ATPase
KWMTBOMO01137.mrna1	2137.82	1206.79	0.825214	1.88999e-16	2.28586e-15	protein_coding	ku_P80_DNA_helicase_[Danaus_plexippus];ID=KWMTBOMO01137.mrna1	-
KWMTBOMO07688.mrna1	78474.8	46833	0.744719	1.93856e-16	2.34265e-15	protein_coding	ribosomal_protein_S2_[Bombyx_mori];ID=KWMTBOMO07688.mrna1	-
novel.1188	42.4295	223.409	-2.38469	1.99302e-16	2.40644e-15	-	-	-
KWMTBOMO13764.mrna1	137.114	526.425	-1.93655	1.99516e-16	2.40702e-15	protein_coding	PREDICTED:_palmitoleoyl-protein_carboxylesterase_NOTUM_[Bombyx_mori];ID=KWMTBOMO13764.mrna1	-
novel.712	414.202	848.707	-1.03232	2.30237e-16	2.77533e-15	-	-	-
KWMTBOMO14737.mrna1	92.7879	11.3627	3.02551	2.42393e-16	2.91942e-15	protein_coding	PREDICTED:_ubiquitin-associated_domain-containing_protein_1_isoform_X1_[Bombyx_mori];ID=KWMTBOMO14737.mrna1	Pro_isomerase
KWMTBOMO00537.mrna1	1154.11	2073.69	-0.844541	2.5531e-16	3.07243e-15	protein_coding	PREDICTED:_protein_AF-10_isoform_X4_[Bombyx_mori];ID=KWMTBOMO00537.mrna1	-
KWMTBOMO11763.mrna1	1863.21	4284.12	-1.2016	2.59327e-16	3.11818e-15	protein_coding	PREDICTED:_ran-binding_protein_10_isoform_X1_[Bombyx_mori];ID=KWMTBOMO11763.mrna1	SPRY
KWMTBOMO13226.mrna1	2387.82	3991	-0.740382	2.64278e-16	3.17507e-15	protein_coding	uncharacterized_protein_LOC101738661_[Bombyx_mori];ID=KWMTBOMO13226.mrna1	DnaJ
KWMTBOMO05605.mrna1	763.624	355.462	1.10536	2.68436e-16	3.21988e-15	protein_coding	ecdysone_receptor_isoform_B1_[Bombyx_mori];ID=KWMTBOMO05605.mrna1	zf-C4
KWMTBOMO16399.mrna1	927.808	332.601	1.47919	2.68453e-16	3.21988e-15	protein_coding	serpin_5_[Bombyx_mandarina];ID=KWMTBOMO16399.mrna1	Serpin
novel.1227	328.546	829.268	-1.33715	2.9362e-16	3.51882e-15	-	-	-
KWMTBOMO04488.mrna1	75.254	4.19513	4.16606	3.11363e-16	3.72836e-15	protein_coding	UDP-glycosyltransferase_UGT39B1_precursor_[Bombyx_mori];ID=KWMTBOMO04488.mrna1	UDPGT
KWMTBOMO16166.mrna1	48.6102	190.733	-1.98194	3.20038e-16	3.82906e-15	protein_coding	PREDICTED:_flocculation_protein_FLO11_[Bombyx_mori];ID=KWMTBOMO16166.mrna1	-
KWMTBOMO07068.mrna1	361.625	115.186	1.65335	3.24691e-16	3.88152e-15	protein_coding	lysozyme_[Manduca_sexta];ID=KWMTBOMO07068.mrna1	-
KWMTBOMO08562.mrna1	910.575	1714.33	-0.912249	3.38587e-16	4.04429e-15	protein_coding	PREDICTED:_uncharacterized_protein_LOC101740398_[Bombyx_mori];ID=KWMTBOMO08562.mrna1	Pkinase
KWMTBOMO09893.mrna1	7.71937	98.6207	-3.68987	3.42071e-16	4.08254e-15	protein_coding	PREDICTED:_uncharacterized_protein_LOC105842714_[Bombyx_mori];ID=KWMTBOMO09893.mrna1	-
KWMTBOMO07020.mrna1	3430.27	6997.21	-1.0286	3.42714e-16	4.08684e-15	protein_coding	PREDICTED:_DDB1-_and_CUL4-associated_factor_8_[Amyelois_transitella];ID=KWMTBOMO07020.mrna1	WD40
KWMTBOMO06086.mrna1	211.807	56.5898	1.90584	3.66924e-16	4.37193e-15	protein_coding	PREDICTED:_tubulin_beta_chain-like_[Amyelois_transitella];ID=KWMTBOMO06086.mrna1	Tubulin
KWMTBOMO12076.mrna1	6976.71	4047.95	0.785595	3.80817e-16	4.53373e-15	protein_coding	FK506-binding_protein_[Bombyx_mori];ID=KWMTBOMO12076.mrna1	FKBP_C
KWMTBOMO06381.mrna1	4766.98	2865.74	0.73408	3.88787e-16	4.62481e-15	protein_coding	PREDICTED:_diphosphoinositol_polyphosphate_phosphohydrolase_1_[Amyelois_transitella];ID=KWMTBOMO06381.mrna1	NUDIX
KWMTBOMO01394.mrna1	233.075	592.942	-1.34007	3.89918e-16	4.63444e-15	protein_coding	runt_[Bombyx_mori];ID=KWMTBOMO01394.mrna1	Runt
KWMTBOMO07383.mrna1	899.66	1626.65	-0.852862	4.1093e-16	4.88017e-15	protein_coding	PREDICTED:_multidrug_resistance-associated_protein_1_isoform_X2_[Bombyx_mori];ID=KWMTBOMO07383.mrna1	ABC_membrane
KWMTBOMO13705.mrna1	136.883	29.9394	2.1931	4.20171e-16	4.98583e-15	protein_coding	PREDICTED:_organic_cation_transporter_protein-like_isoform_X2_[Bombyx_mori];ID=KWMTBOMO13705.mrna1	Sugar_tr
KWMTBOMO00207.mrna1	133.808	21.0456	2.65643	4.2406e-16	5.02784e-15	protein_coding	PREDICTED:_uncharacterized_protein_LOC101739885_isoform_X2_[Bombyx_mori];ID=KWMTBOMO00207.mrna1	-
KWMTBOMO10782.mrna1	1638.22	2884.31	-0.816523	4.53147e-16	5.36831e-15	protein_coding	PREDICTED:_ADP-dependent_glucokinase_isoform_X2_[Bombyx_mori];ID=KWMTBOMO10782.mrna1	-
KWMTBOMO03231.mrna1	260.562	590.314	-1.17756	4.8831e-16	5.78013e-15	protein_coding	PREDICTED:_uncharacterized_protein_LOC106136812_[Amyelois_transitella];ID=KWMTBOMO03231.mrna1	-
KWMTBOMO07759.mrna1	855.228	1659.66	-0.956164	5.08679e-16	6.01632e-15	protein_coding	PREDICTED:_probable_phosphorylase_b_kinase_regulatory_subunit_alpha_isoform_X2_[Bombyx_mori];ID=KWMTBOMO07759.mrna1	-
KWMTBOMO02735.mrna1	115.913	18.4614	2.65436	5.10719e-16	6.03551e-15	protein_coding	PREDICTED:_protein_grainyhead_isoform_X5_[Bombyx_mori];ID=KWMTBOMO02735.mrna1	-
KWMTBOMO08773.mrna1	2390.82	4154.74	-0.797531	5.18451e-16	6.12187e-15	protein_coding	putative_ribonucleoprotein_[Danaus_plexippus];ID=KWMTBOMO08773.mrna1	-
novel.1007	477.397	217.575	1.13325	5.59738e-16	6.60399e-15	-	PF00078:Reverse transcriptase (RNA-dependent DNA polymerase)|PF00665:Integrase core domain	rve
KWMTBOMO00165.mrna1	3.43501	98.609	-4.89764	6.20745e-16	7.3178e-15	protein_coding	PREDICTED:_zinc_finger_protein_OZF-like_[Bombyx_mori];ID=KWMTBOMO00165.mrna1	zf-C2H2
KWMTBOMO00189.mrna1	109.03	13.1603	3.06546	6.24806e-16	7.35411e-15	protein_coding	PREDICTED:_projectin-like_protein_isoform_X1_[Bombyx_mori];ID=KWMTBOMO00189.mrna1	I-set
KWMTBOMO09029.mrna1	897.499	403.199	1.15241	6.24843e-16	7.35411e-15	protein_coding	PREDICTED:_UDP-glucuronic_acid_decarboxylase_1_isoform_X2_[Papilio_polytes];ID=KWMTBOMO09029.mrna1	-
KWMTBOMO07738.mrna1	1921.19	1006.52	0.933242	6.38593e-16	7.50984e-15	protein_coding	PREDICTED:_protein_sax-3-like_[Bombyx_mori];ID=KWMTBOMO07738.mrna1	I-set
KWMTBOMO04668.mrna1	1534.03	2758.16	-0.846389	6.5541e-16	7.70133e-15	protein_coding	PREDICTED:_mitochondrial_import_receptor_subunit_TOM22_homolog_[Amyelois_transitella];ID=KWMTBOMO04668.mrna1	-
KWMTBOMO00160.mrna1	988.582	1757.18	-0.830946	7.38087e-16	8.66578e-15	protein_coding	PREDICTED:_nuclear_pore_complex_protein_Nup153-like_[Bombyx_mori];ID=KWMTBOMO00160.mrna1	-
KWMTBOMO02175.mrna1	5867.61	3338.86	0.81317	7.41473e-16	8.69846e-15	protein_coding	PREDICTED:_monocarboxylate_transporter_12_[Papilio_polytes];ID=KWMTBOMO02175.mrna1	MFS_1
KWMTBOMO09103.mrna1	5.61005	87.6664	-3.93006	7.43548e-16	8.71574e-15	protein_coding	PREDICTED:_uncharacterized_protein_LOC106117431_[Papilio_xuthus];ID=KWMTBOMO09103.mrna1	-
KWMTBOMO09801.mrna1	37.4869	157.641	-2.07486	7.66276e-16	8.97487e-15	protein_coding	reverse_transcriptase_[Bombyx_mori];ID=KWMTBOMO09801.mrna1	RVT_1
KWMTBOMO03901.mrna1	674.797	313.575	1.10506	7.79233e-16	9.11923e-15	protein_coding	serine_protease_inhibitor_10_precursor_[Bombyx_mori];ID=KWMTBOMO03901.mrna1	Serpin
KWMTBOMO15603.mrna1	897.639	1774.42	-0.98299	8.1331e-16	9.51033e-15	protein_coding	PREDICTED:_myoneurin-like_[Papilio_polytes];ID=KWMTBOMO15603.mrna1	zf-AD
KWMTBOMO13411.mrna1	1722.07	3244.54	-0.913876	8.14557e-16	9.51722e-15	protein_coding	PREDICTED:_protein_transport_protein_Sec24A_[Bombyx_mori];ID=KWMTBOMO13411.mrna1	-
KWMTBOMO00460.mrna1	780.111	1912.14	-1.29434	8.4205e-16	9.8305e-15	protein_coding	PREDICTED:_carnitine_O-palmitoyltransferase_1 liver_isoform_[Papilio_machaon];ID=KWMTBOMO00460.mrna1	-
KWMTBOMO07252.mrna1	1075.69	585.972	0.875548	8.51377e-16	9.93136e-15	protein_coding	PREDICTED:_PR_domain_zinc_finger_protein_10-like_isoform_X3_[Bombyx_mori];ID=KWMTBOMO07252.mrna1	-
novel.974	73.0949	2.42486	4.92472	8.96778e-16	1.04525e-14	-	-	-
KWMTBOMO07144.mrna1	9.33883	99.3587	-3.3674	9.01338e-16	1.04972e-14	protein_coding	PREDICTED:_hepatic_triacylglycerol_lipase-like_[Plutella_xylostella];ID=KWMTBOMO07144.mrna1	Lipase
KWMTBOMO15368.mrna1	371.298	151.786	1.29073	9.29787e-16	1.08198e-14	protein_coding	PREDICTED:_homeobox_protein_prospero_isoform_X2_[Bombyx_mori];ID=KWMTBOMO15368.mrna1	Prox1
KWMTBOMO08324.mrna1	330.092	86.8603	1.92955	9.49662e-16	1.10422e-14	protein_coding	PREDICTED:_uncharacterized_protein_LOC105842505_[Bombyx_mori];ID=KWMTBOMO08324.mrna1	-
KWMTBOMO09912.mrna1	289.611	639.774	-1.14593	9.61631e-16	1.11724e-14	protein_coding	PREDICTED:_putative_tricarboxylate_transport_protein mitochondrial_[Papilio_xuthus];ID=KWMTBOMO09912.mrna1	Mito_carr
KWMTBOMO09175.mrna1	215.801	480.678	-1.15291	9.63319e-16	1.1183e-14	protein_coding	PREDICTED:_solute_carrier_family_25_member_51_[Papilio_machaon];ID=KWMTBOMO09175.mrna1	Mito_carr
KWMTBOMO03927.mrna1	4592.62	7465.32	-0.700453	9.80387e-16	1.1372e-14	protein_coding	PREDICTED:_scaffold_attachment_factor_B1-like_isoform_X1_[Papilio_xuthus];ID=KWMTBOMO03927.mrna1	RRM_1
KWMTBOMO10632.mrna1	487.929	956.534	-0.969919	1.06854e-15	1.23846e-14	protein_coding	PREDICTED:_prominin-like_protein_[Bombyx_mori];ID=KWMTBOMO10632.mrna1	-
KWMTBOMO11278.mrna1	349.9	135.462	1.36529	1.08147e-15	1.25245e-14	protein_coding	PREDICTED:_1-acylglycerol-3-phosphate_O-acyltransferase_ABHD5_isoform_X3_[Bombyx_mori];ID=KWMTBOMO11278.mrna1	-
KWMTBOMO02741.mrna1	238.647	696.207	-1.5479	1.09093e-15	1.26239e-14	protein_coding	PREDICTED:_sphingomyelin_phosphodiesterase_isoform_X1_[Bombyx_mori];ID=KWMTBOMO02741.mrna1	Metallophos
KWMTBOMO03832.mrna1	934.774	451.486	1.04964	1.09728e-15	1.26872e-14	protein_coding	PREDICTED:_syntaxin_isoform_X1_[Bombyx_mori];ID=KWMTBOMO03832.mrna1	SNARE
KWMTBOMO04687.mrna1	145.913	373.123	-1.35595	1.12054e-15	1.29458e-14	protein_coding	PREDICTED:_phosphoserine_phosphatase_[Amyelois_transitella];ID=KWMTBOMO04687.mrna1	-
KWMTBOMO01714.mrna1	2779.55	1391.81	0.997428	1.1458e-15	1.3218e-14	protein_coding	PREDICTED:_maestro_heat-like_repeat-containing_protein_family_member_1_[Bombyx_mori];ID=KWMTBOMO01714.mrna1	-
KWMTBOMO03404.mrna1	1334.75	769.877	0.794141	1.14593e-15	1.3218e-14	protein_coding	PREDICTED:_uncharacterized_protein_LOC101743794_[Bombyx_mori];ID=KWMTBOMO03404.mrna1	-
KWMTBOMO05187.mrna1	192.77	58.5106	1.72087	1.14738e-15	1.32242e-14	protein_coding	PREDICTED:_ras-related_and_estrogen-regulated_growth_inhibitor-like_protein_[Amyelois_transitella];ID=KWMTBOMO05187.mrna1	Ras
KWMTBOMO11492.mrna1	25.4665	134.524	-2.41265	1.18994e-15	1.37038e-14	protein_coding	thrombospondin_type-1_domain-containing_protein_4-like_precursor_[Bombyx_mori];ID=KWMTBOMO11492.mrna1	-
KWMTBOMO15949.mrna1	144.223	24.9006	2.5349	1.23097e-15	1.4165e-14	protein_coding	PREDICTED:_uncharacterized_protein_LOC101742721_isoform_X1_[Bombyx_mori];ID=KWMTBOMO15949.mrna1	-
KWMTBOMO11064.mrna1	2014.49	3160.2	-0.650199	1.25831e-15	1.4468e-14	protein_coding	PREDICTED:_hypoxia_up-regulated_protein_1_[Papilio_polytes];ID=KWMTBOMO11064.mrna1	HSP70
KWMTBOMO11491.mrna1	0	164.185	-9.66304	1.31029e-15	1.50538e-14	protein_coding	PREDICTED:_uncharacterized_protein_LOC106132699_[Amyelois_transitella];ID=KWMTBOMO11491.mrna1	Cytochrom_B561
KWMTBOMO06182.mrna1	400.442	171.59	1.22388	1.33512e-15	1.53268e-14	protein_coding	PREDICTED:_protein_prune_homolog_isoform_X2_[Bombyx_mori];ID=KWMTBOMO06182.mrna1	-
KWMTBOMO01375.mrna1	3907.96	1948.03	1.00418	1.33853e-15	1.53537e-14	protein_coding	PREDICTED:_estradiol_17-beta-dehydrogenase_11-like_[Papilio_polytes];ID=KWMTBOMO01375.mrna1	adh_short
KWMTBOMO04381.mrna1	83.4973	1.50677	5.79401	1.44485e-15	1.65602e-14	protein_coding	PREDICTED:_leucine-rich_repeat-containing_protein_1-like_[Bombyx_mori];ID=KWMTBOMO04381.mrna1	-
KWMTBOMO06480.mrna1	18680	11527.9	0.696362	1.46323e-15	1.67576e-14	protein_coding	60S_ribosomal_protein_L18_[Bombyx_mori];ID=KWMTBOMO06480.mrna1	-
KWMTBOMO14429.mrna1	485.164	193.572	1.3276	1.66253e-15	1.9025e-14	protein_coding	PREDICTED:_uncharacterized_protein_LOC105390855_[Plutella_xylostella];ID=KWMTBOMO14429.mrna1	Exonuc_X-T
KWMTBOMO02810.mrna1	136.883	21.1474	2.7009	1.75532e-15	2.00709e-14	protein_coding	PREDICTED:_LOW_QUALITY_PROTEIN:_uncharacterized_protein_LOC101739696_[Bombyx_mori];ID=KWMTBOMO02810.mrna1	RVT_1
KWMTBOMO09034.mrna1	6506.43	10029.7	-0.624238	1.80817e-15	2.06454e-14	protein_coding	PREDICTED:_putative_ATP-dependent_RNA_helicase_Pl10_[Amyelois_transitella];ID=KWMTBOMO09034.mrna1	DEAD
KWMTBOMO04743.mrna1	693.396	1409.04	-1.02351	1.80842e-15	2.06454e-14	protein_coding	PREDICTED:_palmitoyltransferase_ZDHHC5_[Bombyx_mori];ID=KWMTBOMO04743.mrna1	-
KWMTBOMO01812.mrna1	94.5509	375.467	-1.99354	1.82882e-15	2.08618e-14	protein_coding	hypothetical_protein_KGM_03116_[Danaus_plexippus];ID=KWMTBOMO01812.mrna1	-
KWMTBOMO10034.mrna1	110.174	343.235	-1.63961	1.84949e-15	2.1081e-14	protein_coding	PREDICTED:_beta-1-galactosyltransferase_2-like_[Papilio_polytes];ID=KWMTBOMO10034.mrna1	-
KWMTBOMO10207.mrna1	449.218	179.984	1.32048	1.88663e-15	2.14874e-14	protein_coding	PREDICTED:_facilitated_trehalose_transporter_Tret1-like_isoform_X2_[Bombyx_mori];ID=KWMTBOMO10207.mrna1	Sugar_tr
KWMTBOMO11456.mrna1	57.6213	335.919	-2.5418	1.92136e-15	2.18657e-14	protein_coding	PREDICTED:_uncharacterized_protein_LOC101744009_isoform_X2_[Bombyx_mori];ID=KWMTBOMO11456.mrna1	PAN_1
KWMTBOMO09304.mrna1	1608.33	3015.6	-0.906345	1.94172e-15	2.208e-14	protein_coding	PREDICTED:_E3_ubiquitin-protein_ligase_RNF13_isoform_X2_[Bombyx_mori];ID=KWMTBOMO09304.mrna1	-
KWMTBOMO12312.mrna1	433.443	100.68	2.10174	1.97176e-15	2.2404e-14	protein_coding	PREDICTED:_beta-1-galactosyltransferase_1-like_[Bombyx_mori];ID=KWMTBOMO12312.mrna1	Galactosyl_T
KWMTBOMO03991.mrna1	966.812	1952.15	-1.01289	2.11331e-15	2.39934e-14	protein_coding	PREDICTED:_uncharacterized_protein_LOC106131495_isoform_X2_[Amyelois_transitella];ID=KWMTBOMO03991.mrna1	-
KWMTBOMO02064.mrna1	4116.04	2483.58	0.728461	2.20746e-15	2.50427e-14	protein_coding	VA0D_MANSE_RecName:_Full%3DV-type_proton_ATPase_subunit_d;_short=V-ATPase_subunit_d;_altname:_full=M40,V-ATPase_40_kDa_subunit,Vacuolar_proton_pump_subunit_d;ID=KWMTBOMO02064.mrna1	-
KWMTBOMO03503.mrna1	402.061	150.299	1.41776	2.30211e-15	2.6096e-14	protein_coding	PREDICTED:_angiotensin-converting_enzyme-like_isoform_X2_[Bombyx_mori];ID=KWMTBOMO03503.mrna1	Peptidase_M2
KWMTBOMO00016.mrna1	386.294	131.222	1.56202	2.31436e-15	2.62143e-14	protein_coding	Transposon_Ty3-G_Gag-Pol_polyprotein_[Papilio_machaon];ID=KWMTBOMO00016.mrna1	RVT_1
KWMTBOMO12118.mrna1	3886.87	1809.48	1.103	2.32987e-15	2.63694e-14	protein_coding	PREDICTED:_acyl-CoA_synthetase_family_member_3 mitochondrial_[Bombyx_mori];ID=KWMTBOMO12118.mrna1	AMP-binding
KWMTBOMO03835.mrna1	2556.78	1127.74	1.18054	2.33278e-15	2.63816e-14	protein_coding	PREDICTED:_putative_glutathione-specific_gamma-glutamylcyclotransferase_2_isoform_X2_[Bombyx_mori];ID=KWMTBOMO03835.mrna1	ChaC
KWMTBOMO13943.mrna1	857.663	1513.69	-0.819016	2.33525e-15	2.63889e-14	protein_coding	DnaJ-8_[Bombyx_mori];ID=KWMTBOMO13943.mrna1	DnaJ
KWMTBOMO09128.mrna1	10619.9	5069.63	1.06675	2.39126e-15	2.70007e-14	protein_coding	PREDICTED:_inter-alpha-trypsin_inhibitor_heavy_chain_H4-like_isoform_X1_[Bombyx_mori];ID=KWMTBOMO09128.mrna1	VWA
KWMTBOMO14983.mrna1	1242.18	731.369	0.7636	2.48436e-15	2.803e-14	protein_coding	hypothetical_protein_KGM_22037_[Danaus_plexippus];ID=KWMTBOMO14983.mrna1	-
KWMTBOMO01989.mrna1	5227.44	2938.59	0.830804	2.56314e-15	2.88963e-14	protein_coding	PREDICTED:_cullin-3-A_[Bombyx_mori];ID=KWMTBOMO01989.mrna1	Cullin
KWMTBOMO16378.mrna1	794.811	411.008	0.953032	2.62457e-15	2.95658e-14	protein_coding	PREDICTED:_uncharacterized_protein_LOC106132000_[Amyelois_transitella];ID=KWMTBOMO16378.mrna1	-
KWMTBOMO10530.mrna1	83.2835	265.235	-1.67423	2.66798e-15	3.00313e-14	protein_coding	PREDICTED:_TATA-binding_protein-associated_factor_172_[Bombyx_mori];ID=KWMTBOMO10530.mrna1	-
KWMTBOMO04032.mrna1	149.284	32.1733	2.21529	2.70506e-15	3.0425e-14	protein_coding	PREDICTED:_uncharacterized_protein_LOC106116596_[Papilio_xuthus];ID=KWMTBOMO04032.mrna1	-
KWMTBOMO05993.mrna1	4022.45	2237.29	0.846348	2.78687e-15	3.13209e-14	protein_coding	PREDICTED:_thioredoxin_reductase_1 mitochondrial_isoform_X2_[Bombyx_mori];ID=KWMTBOMO05993.mrna1	Pyr_redox_2
KWMTBOMO11394.mrna1	5097.47	8332.71	-0.708795	2.8518e-15	3.20256e-14	protein_coding	PREDICTED:_heterogeneous_nuclear_ribonucleoprotein_K-like_[Papilio_polytes];ID=KWMTBOMO11394.mrna1	KH_1
KWMTBOMO02167.mrna1	954.462	457.142	1.06403	2.88749e-15	3.24014e-14	protein_coding	Protein_unzipped_[Papilio_xuthus];ID=KWMTBOMO02167.mrna1	-
KWMTBOMO04316.mrna1	634.236	1178.28	-0.891064	3.37428e-15	3.78178e-14	protein_coding	PREDICTED:_rac_GTPase-activating_protein_1-like_[Plutella_xylostella];ID=KWMTBOMO04316.mrna1	RhoGAP
KWMTBOMO15593.mrna1	670.357	1230.95	-0.877842	3.37542e-15	3.78178e-14	protein_coding	PREDICTED:_serine/threonine-protein_phosphatase_2A_55_kDa_regulatory_subunit_B_alpha_isoform_isoform_X1_[Amyelois_transitella];ID=KWMTBOMO15593.mrna1	-
KWMTBOMO05749.mrna1	1334.06	2197.72	-0.719111	3.38577e-15	3.79044e-14	protein_coding	ribosomal_protein_S6_kinase_[Bombyx_mori];ID=KWMTBOMO05749.mrna1	Pkinase
KWMTBOMO13620.mrna1	65.2753	229.25	-1.80002	3.40148e-15	3.80507e-14	protein_coding	PREDICTED:_uncharacterized_protein_LOC101747137_[Bombyx_mori];ID=KWMTBOMO13620.mrna1	-
KWMTBOMO02023.mrna1	490.706	171.082	1.5215	3.43737e-15	3.84225e-14	protein_coding	PREDICTED:_neural-cadherin_isoform_X4_[Bombyx_mori];ID=KWMTBOMO02023.mrna1	Laminin_G_2
KWMTBOMO13287.mrna1	2378.45	3664.39	-0.623345	3.44065e-15	3.84295e-14	protein_coding	PREDICTED:_ruvB-like_helicase_1_[Papilio_machaon];ID=KWMTBOMO13287.mrna1	-
KWMTBOMO08061.mrna1	555.075	193.251	1.51852	3.90953e-15	4.36327e-14	protein_coding	PREDICTED:_7-methylguanosine_phosphate-specific_5'-nucleotidase_[Papilio_machaon];ID=KWMTBOMO08061.mrna1	-
KWMTBOMO15035.mrna1	912.568	1563.9	-0.776817	4.65068e-15	5.18644e-14	protein_coding	PREDICTED:_chlorophyllide_A_binding_protein_isoform_X1_[Bombyx_mori];ID=KWMTBOMO15035.mrna1	Metallophos
KWMTBOMO12185.mrna1	470.515	153.281	1.61689	4.76823e-15	5.31343e-14	protein_coding	PREDICTED:_uncharacterized_protein_LOC101742687_isoform_X2_[Bombyx_mori];ID=KWMTBOMO12185.mrna1	-
KWMTBOMO14908.mrna1	841.081	345.714	1.28337	4.85467e-15	5.40559e-14	protein_coding	PREDICTED:_protein_serrate_[Bombyx_mori];ID=KWMTBOMO14908.mrna1	EGF
KWMTBOMO16055.mrna1	47.0065	306.652	-2.69493	4.95363e-15	5.51153e-14	protein_coding	hypothetical_protein_AB894_15365 partial_[Piscirickettsia_salmonis_LF-89_%3D_ATCC_VR-1361];ID=KWMTBOMO16055.mrna1	RVT_1
KWMTBOMO01086.mrna1	2703.34	1435.69	0.912695	4.96378e-15	5.51858e-14	protein_coding	PREDICTED:_S-adenosylmethionine_decarboxylase_proenzyme_[Bombyx_mori];ID=KWMTBOMO01086.mrna1	SAM_decarbox
KWMTBOMO10843.mrna1	1530.59	14.3076	6.74675	5.07975e-15	5.64317e-14	protein_coding	PREDICTED:_uncharacterized_protein_LOC106130465_isoform_X2_[Amyelois_transitella];ID=KWMTBOMO10843.mrna1	-
novel.835	1808.45	3066.61	-0.761001	5.52477e-15	6.13283e-14	-	-	-
KWMTBOMO05058.mrna1	2573.04	1372.59	0.90637	5.56864e-15	6.17679e-14	protein_coding	PREDICTED:_uncharacterized_protein_LOC101745326_isoform_X2_[Bombyx_mori];ID=KWMTBOMO05058.mrna1	-
KWMTBOMO05395.mrna1	4758.04	2408.05	0.98266	5.60666e-15	6.21419e-14	protein_coding	PREDICTED:_brahma-associated_protein_of_60_kDa_[Papilio_xuthus];ID=KWMTBOMO05395.mrna1	-
KWMTBOMO14674.mrna1	633.884	319.506	0.989517	5.61165e-15	6.21495e-14	protein_coding	PREDICTED:_uncharacterized_protein_LOC105841651_[Bombyx_mori];ID=KWMTBOMO14674.mrna1	-
KWMTBOMO12287.mrna1	15473.7	8929.09	0.793307	5.67764e-15	6.28322e-14	protein_coding	ribosomal_protein_S20_[Bombyx_mori];ID=KWMTBOMO12287.mrna1	Ribosomal_S10
novel.541	487.263	970.143	-0.994383	5.7188e-15	6.32393e-14	-	-	-
novel.353	34.2321	215.246	-2.65824	6.01296e-15	6.64413e-14	-	-	-
KWMTBOMO10595.mrna1	245.765	566.537	-1.20712	6.10162e-15	6.73696e-14	protein_coding	PREDICTED:_pyridoxal-dependent_decarboxylase_domain-containing_protein_1_isoform_X2_[Bombyx_mori];ID=KWMTBOMO10595.mrna1	-
KWMTBOMO14087.mrna1	1260.59	2401.13	-0.930058	6.30042e-15	6.95114e-14	protein_coding	PREDICTED:_putative_leucine-rich_repeat-containing_protein_DDB_G0290503_isoform_X2_[Bombyx_mori];ID=KWMTBOMO14087.mrna1	-
KWMTBOMO06958.mrna1	846.865	1606.51	-0.923746	6.59393e-15	7.26942e-14	protein_coding	PREDICTED:_protein_nubbin-like_isoform_X2_[Amyelois_transitella];ID=KWMTBOMO06958.mrna1	Pou
KWMTBOMO09804.mrna1	306.055	645.66	-1.07461	6.86003e-15	7.55701e-14	protein_coding	phenoloxidase_subunit_2_precursor_[Bombyx_mori];ID=KWMTBOMO09804.mrna1	-
KWMTBOMO00669.mrna1	173.553	40.9137	2.09321	6.88225e-15	7.57572e-14	protein_coding	PREDICTED:_uncharacterized_protein_LOC101742877_[Bombyx_mori];ID=KWMTBOMO00669.mrna1	-
KWMTBOMO07532.mrna1	381.065	129.404	1.55608	6.99036e-15	7.68886e-14	protein_coding	PREDICTED:_ATP-binding_cassette_sub-family_G_member_1_[Bombyx_mori];ID=KWMTBOMO07532.mrna1	ABC2_membrane
KWMTBOMO06244.mrna1	2446.07	3864.91	-0.659539	7.00758e-15	7.70194e-14	protein_coding	cleavage_and_polyadenylation_specific_factor_5_[Bombyx_mori];ID=KWMTBOMO06244.mrna1	-
KWMTBOMO14756.mrna1	512.717	179.241	1.51689	7.28253e-15	7.99805e-14	protein_coding	UDP-glycosyltransferase_UGT41A1_precursor_[Bombyx_mori];ID=KWMTBOMO14756.mrna1	UDPGT
KWMTBOMO01413.mrna1	78.0038	262.087	-1.73958	7.29381e-15	8.00437e-14	protein_coding	PREDICTED:_enhancer_of_split_mbeta_protein-like_[Amyelois_transitella];ID=KWMTBOMO01413.mrna1	Hairy_orange
KWMTBOMO14420.mrna1	10738.8	17827.2	-0.731191	7.30357e-15	8.00899e-14	protein_coding	PREDICTED:_heterogeneous_nuclear_ribonucleoprotein_U-like_protein_2_isoform_X2_[Papilio_xuthus];ID=KWMTBOMO14420.mrna1	SPRY
KWMTBOMO04379.mrna1	788.342	424.609	0.892153	7.35161e-15	8.05556e-14	protein_coding	dynactin_4_protein_[Bombyx_mori];ID=KWMTBOMO04379.mrna1	-
KWMTBOMO06103.mrna1	123.441	398.575	-1.68851	7.39455e-15	8.09647e-14	protein_coding	PREDICTED:_titin_[Bombyx_mori];ID=KWMTBOMO06103.mrna1	-
KWMTBOMO06167.mrna1	372.735	166.36	1.16456	8.64031e-15	9.45332e-14	protein_coding	PREDICTED:_uncharacterized_protein_LOC101735722_[Bombyx_mori];ID=KWMTBOMO06167.mrna1	bZIP_Maf
KWMTBOMO00829.mrna1	144.141	31.4214	2.19713	8.96406e-15	9.80011e-14	protein_coding	putative_nuclear_hormone_receptor_HR3_[Papilio_xuthus];ID=KWMTBOMO00829.mrna1	zf-C4
KWMTBOMO07379.mrna1	611.155	1103.35	-0.853517	9.40396e-15	1.02733e-13	protein_coding	transcription_factor_AP-4_[Bombyx_mori];ID=KWMTBOMO07379.mrna1	HLH
KWMTBOMO15870.mrna1	2483.23	3990.85	-0.684449	9.42693e-15	1.02906e-13	protein_coding	PREDICTED:_mitochondrial_import_receptor_subunit_TOM40_homolog_[Papilio_polytes];ID=KWMTBOMO15870.mrna1	-
KWMTBOMO12855.mrna1	713.051	343.949	1.05444	9.48276e-15	1.03437e-13	protein_coding	PREDICTED:_netrin_receptor_UNC5C-like_isoform_X1_[Bombyx_mori];ID=KWMTBOMO12855.mrna1	Death
KWMTBOMO15341.mrna1	1003.14	2585.45	-1.3663	1.0377e-14	1.13106e-13	protein_coding	PREDICTED:_tryptophan--tRNA_ligase cytoplasmic_[Amyelois_transitella];ID=KWMTBOMO15341.mrna1	-
novel.1221	12.4633	99.7684	-3.0076	1.06914e-14	1.16446e-13	-	-	-
KWMTBOMO09677.mrna1	569.596	1202.79	-1.07618	1.07258e-14	1.16732e-13	protein_coding	PREDICTED:_uncharacterized_protein_LOC106130039_isoform_X1_[Amyelois_transitella];ID=KWMTBOMO09677.mrna1	-
KWMTBOMO13301.mrna1	1733.86	979.631	0.823052	1.10301e-14	1.19953e-13	protein_coding	vacuolar_protein_sorting-associated_protein_VTA1_homolog_[Bombyx_mori];ID=KWMTBOMO13301.mrna1	DUF605
KWMTBOMO09805.mrna1	919.526	1901.03	-1.04794	1.14947e-14	1.24912e-13	protein_coding	diphthamide_synthesis_protein_[Bombyx_mori];ID=KWMTBOMO09805.mrna1	-
KWMTBOMO12851.mrna1	102.225	569.412	-2.47585	1.17858e-14	1.27979e-13	protein_coding	PREDICTED:_peroxidase-like_isoform_X3_[Bombyx_mori];ID=KWMTBOMO12851.mrna1	An_peroxidase
KWMTBOMO11021.mrna1	16657.6	10053.1	0.728639	1.17948e-14	1.27981e-13	protein_coding	ribosomal_protein_S19_[Bombyx_mori];ID=KWMTBOMO11021.mrna1	-
KWMTBOMO05886.mrna1	153.946	32.4536	2.24197	1.21911e-14	1.32182e-13	protein_coding	PREDICTED:_NADPH_oxidase_4-like_[Bombyx_mori];ID=KWMTBOMO05886.mrna1	FAD_binding_8
KWMTBOMO05566.mrna1	11296.8	7656	0.561172	1.22395e-14	1.32606e-13	protein_coding	GTP-binding_nuclear_protein_Ran_[Bombyx_mori];ID=KWMTBOMO05566.mrna1	Ras
KWMTBOMO07950.mrna1	2356.73	3858.19	-0.711685	1.24592e-14	1.34886e-13	protein_coding	EXD1_BOMMO_RecName:_Full%3DpiRNA_biogenesis_protein_EXD1;_short=BmExd1;_altname:_full=Exonuclease_3'-5'_domain-containing_protein_1,Exonuclease_3'-5'_domain-like-containing_protein_1,Inactive_exonuclease_EXD1;ID=KWMTBOMO07950.mrna1	3_5_exonuc
KWMTBOMO05735.mrna1	311.562	123.04	1.34286	1.27131e-14	1.37531e-13	protein_coding	Chitinase-related_protein_1_[Operophtera_brumata];ID=KWMTBOMO05735.mrna1	CBM_14
KWMTBOMO15650.mrna1	303.411	782.707	-1.36658	1.33011e-14	1.43785e-13	protein_coding	PREDICTED:_P3_protein-like_[Bombyx_mori];ID=KWMTBOMO15650.mrna1	-
KWMTBOMO10019.mrna1	182.287	55.6482	1.71451	1.39077e-14	1.5023e-13	protein_coding	PREDICTED:_glucose_dehydrogenase_[FAD quinone]-like_[Papilio_polytes];ID=KWMTBOMO10019.mrna1	-
KWMTBOMO07384.mrna1	1089.13	1792.99	-0.719076	1.41371e-14	1.52594e-13	protein_coding	putative_U2_snrnp_auxiliary_factor small_subunit_[Danaus_plexippus];ID=KWMTBOMO07384.mrna1	zf-CCCH
KWMTBOMO02346.mrna1	91.0838	6.71597	3.74009	1.41864e-14	1.53012e-13	protein_coding	PREDICTED:_uncharacterized_protein_LOC101742154_[Bombyx_mori];ID=KWMTBOMO02346.mrna1	Pkinase_Tyr
KWMTBOMO07996.mrna1	1639.29	2784.56	-0.764434	1.47358e-14	1.5882e-13	protein_coding	cyclin_A_[Bombyx_mori];ID=KWMTBOMO07996.mrna1	Cyclin_C
KWMTBOMO04518.mrna1	2735.87	4559.53	-0.736776	1.53712e-14	1.65544e-13	protein_coding	putative_exonuclease_GOR-like_protein_[Operophtera_brumata];ID=KWMTBOMO04518.mrna1	-
KWMTBOMO01909.mrna1	40.7261	169.893	-2.05461	1.56468e-14	1.68387e-13	protein_coding	PREDICTED:_G-protein_coupled_receptor_Mth_isoform_X2_[Bombyx_mori];ID=KWMTBOMO01909.mrna1	-
KWMTBOMO04571.mrna1	2815.35	4713.72	-0.743111	1.65809e-14	1.78307e-13	protein_coding	hypothetical_protein_RR46_04438_[Papilio_xuthus];ID=KWMTBOMO04571.mrna1	-
novel.1041	38.7796	169.24	-2.14753	1.67464e-14	1.79952e-13	-	-	-
KWMTBOMO04752.mrna1	284.486	90.0597	1.65873	1.69287e-14	1.81776e-13	protein_coding	PREDICTED:_nitrogen_permease_regulator_2-like_protein_[Papilio_polytes];ID=KWMTBOMO04752.mrna1	-
KWMTBOMO06697.mrna1	1.47213	97.5151	-6.06588	1.71839e-14	1.84379e-13	protein_coding	cuticular_protein_hypothetical_8_precursor_[Bombyx_mori];ID=KWMTBOMO06697.mrna1	-
KWMTBOMO08820.mrna1	12606.2	7214.6	0.805117	1.77792e-14	1.90625e-13	protein_coding	abnormal_wing_disc-like_protein_[Bombyx_mori];ID=KWMTBOMO08820.mrna1	NDK
KWMTBOMO06757.mrna1	1126.77	598.44	0.913344	1.94539e-14	2.08427e-13	protein_coding	PREDICTED:_mismatch_repair_endonuclease_PMS2_isoform_X1_[Bombyx_mori];ID=KWMTBOMO06757.mrna1	-
KWMTBOMO11059.mrna1	2777.66	4200.83	-0.596466	1.96859e-14	2.10755e-13	protein_coding	PREDICTED:_transcriptional_regulator_ATRX_homolog_[Amyelois_transitella];ID=KWMTBOMO11059.mrna1	SNF2_N
KWMTBOMO13973.mrna1	460.905	206.653	1.15579	2.01426e-14	2.15486e-13	protein_coding	PREDICTED:_transmembrane_protein_183_isoform_X2_[Bombyx_mori];ID=KWMTBOMO13973.mrna1	-
KWMTBOMO15791.mrna1	712.865	1390.38	-0.961427	2.14129e-14	2.28905e-13	protein_coding	beta-glucosidase_precursor_[Danaus_plexippus];ID=KWMTBOMO15791.mrna1	Glyco_hydro_1
KWMTBOMO11508.mrna1	662.153	1246.24	-0.913472	2.18423e-14	2.33323e-13	protein_coding	PREDICTED:_pentatricopeptide_repeat-containing_protein_2 mitochondrial-like_[Amyelois_transitella];ID=KWMTBOMO11508.mrna1	-
KWMTBOMO11764.mrna1	479.814	206.486	1.21521	2.21482e-14	2.36417e-13	protein_coding	homocysteine_S-methyltransferase_[Bombyx_mori];ID=KWMTBOMO11764.mrna1	-
novel.787	183.971	44.096	2.06905	2.22333e-14	2.3715e-13	-	PF00665:Integrase core domain|PF00078:Reverse transcriptase (RNA-dependent DNA polymerase)|PF09337:His(2)-Cys(2) zinc finger|PF14529:Endonuclease-reverse transcriptase|PF00075:RNase H	RVT_1
KWMTBOMO09536.mrna1	911.783	1590.81	-0.802643	2.25993e-14	2.40876e-13	protein_coding	PREDICTED:_protein_phosphatase_1D_[Bombyx_mori];ID=KWMTBOMO09536.mrna1	PP2C
KWMTBOMO15290.mrna1	5516.31	10639	-0.947797	2.36003e-14	2.51359e-13	protein_coding	UDP-glycosyltransferase_UGT47A1_precursor_[Bombyx_mori];ID=KWMTBOMO15290.mrna1	UDPGT
KWMTBOMO02136.mrna1	900.772	458.067	0.977681	2.46986e-14	2.62863e-13	protein_coding	PREDICTED:_repressor_of_RNA_polymerase_III_transcription_MAF1_homolog_[Amyelois_transitella];ID=KWMTBOMO02136.mrna1	-
KWMTBOMO05442.mrna1	124.219	21.6139	2.52271	2.49632e-14	2.65484e-13	protein_coding	PREDICTED:_hemocytin_isoform_X3_[Papilio_xuthus];ID=KWMTBOMO05442.mrna1	VWD
KWMTBOMO13368.mrna1	1457.56	2397.92	-0.717833	2.52183e-14	2.68e-13	protein_coding	PREDICTED:_uncharacterized_protein_LOC106130202_isoform_X3_[Amyelois_transitella];ID=KWMTBOMO13368.mrna1	PHD
KWMTBOMO08202.mrna1	798.962	323.644	1.30348	2.64083e-14	2.8044e-13	protein_coding	PREDICTED:_E3_ubiquitin-protein_ligase_TRIM33_[Bombyx_mori];ID=KWMTBOMO08202.mrna1	Bromodomain
KWMTBOMO04737.mrna1	352.99	1077.51	-1.61113	2.65823e-14	2.8208e-13	protein_coding	carboxyl/cholinesterase_7_precursor_[Bombyx_mori];ID=KWMTBOMO04737.mrna1	COesterase
KWMTBOMO08002.mrna1	1293.98	747.464	0.79196	2.67304e-14	2.83444e-13	protein_coding	PREDICTED:_transmembrane_protein_184C_[Papilio_xuthus];ID=KWMTBOMO08002.mrna1	-
KWMTBOMO01042.mrna1	57.851	256.689	-2.15729	2.73659e-14	2.89971e-13	protein_coding	PREDICTED:_uncharacterized_protein_LOC101746935_isoform_X1_[Bombyx_mori];ID=KWMTBOMO01042.mrna1	-
KWMTBOMO11560.mrna1	4694.42	6968.26	-0.569823	2.79515e-14	2.95959e-13	protein_coding	vasa-like_protein_[Bombyx_mori];ID=KWMTBOMO11560.mrna1	DEAD
KWMTBOMO06995.mrna1	211.548	67.473	1.64682	2.94534e-14	3.11633e-13	protein_coding	PREDICTED:_protein_FAM151A_isoform_X2_[Papilio_xuthus];ID=KWMTBOMO06995.mrna1	-
KWMTBOMO03458.mrna1	3.61475	79.4889	-4.34614	2.98793e-14	3.15907e-13	protein_coding	neuropeptide_receptor_A33_[Bombyx_mori];ID=KWMTBOMO03458.mrna1	7tm_1
KWMTBOMO11572.mrna1	4078.31	2637.05	0.628846	3.00869e-14	3.1787e-13	protein_coding	salivary_secreted_ribonuclease_[Bombyx_mori];ID=KWMTBOMO11572.mrna1	-
KWMTBOMO05169.mrna1	280.803	661.845	-1.23801	3.01267e-14	3.18058e-13	protein_coding	NA;ID=KWMTBOMO05169.mrna1	-
KWMTBOMO07648.mrna1	670.107	249.5	1.42383	3.03471e-14	3.20151e-13	protein_coding	PREDICTED:_SH3_and_multiple_ankyrin_repeat_domains_protein_3_[Bombyx_mori];ID=KWMTBOMO07648.mrna1	PDZ
KWMTBOMO09810.mrna1	2174.09	3747.73	-0.785904	3.21958e-14	3.39407e-13	protein_coding	PREDICTED:_uncharacterized_protein_LOC101735382_[Bombyx_mori];ID=KWMTBOMO09810.mrna1	-
KWMTBOMO05069.mrna1	10987.9	7568.13	0.537818	3.28655e-14	3.46214e-13	protein_coding	H+_transporting_ATP_synthase_beta_subunit_isoform_2_[Bombyx_mori];ID=KWMTBOMO05069.mrna1	ATP-synt_ab
KWMTBOMO07784.mrna1	1235.85	2135.11	-0.789185	3.38949e-14	3.56798e-13	protein_coding	PREDICTED:_cysteine--tRNA_ligase cytoplasmic_[Bombyx_mori];ID=KWMTBOMO07784.mrna1	tRNA-synt_1e
KWMTBOMO01918.mrna1	1366.12	2520.36	-0.884092	3.48727e-14	3.66823e-13	protein_coding	transport_protein_Sec61_beta_subunit_[Bombyx_mori];ID=KWMTBOMO01918.mrna1	-
KWMTBOMO16455.mrna1	2978.77	1816.79	0.713316	3.50571e-14	3.68495e-13	protein_coding	PREDICTED:_uncharacterized_protein_LOC106140905_isoform_X2_[Amyelois_transitella];ID=KWMTBOMO16455.mrna1	-
KWMTBOMO02890.mrna1	3605.81	1998.92	0.851462	3.66241e-14	3.84686e-13	protein_coding	PREDICTED:_insulin_receptor_isoform_X1_[Bombyx_mori];ID=KWMTBOMO02890.mrna1	Pkinase_Tyr
novel.1423	6.19818	90.6642	-3.93409	3.67889e-14	3.86137e-13	-	-	-
KWMTBOMO02466.mrna1	2555.86	4531.22	-0.825963	3.7684e-14	3.95244e-13	protein_coding	PREDICTED:_solute_carrier_organic_anion_transporter_family_member_2A1-like_isoform_X1_[Bombyx_mori];ID=KWMTBOMO02466.mrna1	-
KWMTBOMO13530.mrna1	1735.83	2786.61	-0.682951	3.81272e-14	3.99603e-13	protein_coding	superoxide_dismutase_[Cu-Zn]_[Bombyx_mori];ID=KWMTBOMO13530.mrna1	-
KWMTBOMO01234.mrna1	809.005	409.397	0.982013	3.8804e-14	4.06402e-13	protein_coding	Uncharacterized_protein_OBRU01_14001_[Operophtera_brumata];ID=KWMTBOMO01234.mrna1	-
KWMTBOMO14872.mrna1	164.671	44.6434	1.88708	3.90495e-14	4.08677e-13	protein_coding	PREDICTED:_leucine-rich_repeat_serine/threonine-protein_kinase_1_[Plutella_xylostella];ID=KWMTBOMO14872.mrna1	Pkinase
KWMTBOMO11332.mrna1	96.0103	0.867294	6.73968	3.90939e-14	4.08845e-13	protein_coding	PREDICTED:_hemocyte_protein-glutamine_gamma-glutamyltransferase-like_[Amyelois_transitella];ID=KWMTBOMO11332.mrna1	-
KWMTBOMO02329.mrna1	14959.9	24002.4	-0.682176	4.24762e-14	4.43896e-13	protein_coding	karyopherin_alpha_3_[Bombyx_mori];ID=KWMTBOMO02329.mrna1	Arm
KWMTBOMO03429.mrna1	164.641	44.1687	1.89533	4.28132e-14	4.47095e-13	protein_coding	PREDICTED:_F-box/LRR-repeat_protein_7-like_[Amyelois_transitella];ID=KWMTBOMO03429.mrna1	-
KWMTBOMO15426.mrna1	517.674	1019.37	-0.979768	4.29679e-14	4.48386e-13	protein_coding	PREDICTED:_WD_repeat-containing_protein_20_[Amyelois_transitella];ID=KWMTBOMO15426.mrna1	-
KWMTBOMO07497.mrna1	143.93	35.8802	2.00406	4.35772e-14	4.54416e-13	protein_coding	PREDICTED:_kinesin-like_protein_CG14535_isoform_X2_[Bombyx_mori];ID=KWMTBOMO07497.mrna1	Kinesin
KWMTBOMO09360.mrna1	19336.5	11218.2	0.785534	4.47742e-14	4.66389e-13	protein_coding	ribosomal_protein_L35A_[Bombyx_mori];ID=KWMTBOMO09360.mrna1	-
KWMTBOMO06105.mrna1	286.148	106.233	1.4293	4.48214e-14	4.66389e-13	protein_coding	PREDICTED:_gelsolin cytoplasmic-like_[Papilio_xuthus];ID=KWMTBOMO06105.mrna1	-
KWMTBOMO16054.mrna1	1249.21	505.829	1.30455	4.48221e-14	4.66389e-13	protein_coding	PREDICTED:_trehalase-2_isoform_X1_[Bombyx_mori];ID=KWMTBOMO16054.mrna1	-
novel.943	96.0905	0.897534	6.73892	4.52784e-14	4.70798e-13	-	-	-
KWMTBOMO03624.mrna1	1658.68	2661.38	-0.681574	4.59134e-14	4.77058e-13	protein_coding	PREDICTED:_serine/threonine-protein_kinase_Warts_[Papilio_xuthus];ID=KWMTBOMO03624.mrna1	Pkinase
KWMTBOMO07974.mrna1	122.295	16.2358	2.89979	4.6612e-14	4.83968e-13	protein_coding	achaete-scute-like_protein_ASH2_[Bombyx_mori];ID=KWMTBOMO07974.mrna1	HLH
KWMTBOMO00284.mrna1	333.755	132.943	1.32737	4.67317e-14	4.84863e-13	protein_coding	neuropeptide_receptor_B4_[Bombyx_mori];ID=KWMTBOMO00284.mrna1	7tm_2
KWMTBOMO01776.mrna1	2.97666	73.2687	-4.65181	4.71242e-14	4.88584e-13	protein_coding	PREDICTED:_lipase_3-like_[Amyelois_transitella];ID=KWMTBOMO01776.mrna1	-
KWMTBOMO05320.mrna1	2270.87	1187.08	0.934824	4.7406e-14	4.91154e-13	protein_coding	PREDICTED:_cysteine-type_peptidase_isoform_X1_[Bombyx_mori];ID=KWMTBOMO05320.mrna1	-
KWMTBOMO05829.mrna1	76.2311	4.74268	3.9938	4.75937e-14	4.92745e-13	protein_coding	hypothetical_protein_KGM_05194_[Danaus_plexippus];ID=KWMTBOMO05829.mrna1	-
KWMTBOMO00950.mrna1	345.988	751.766	-1.12245	4.77434e-14	4.93941e-13	protein_coding	hypothetical_protein_KGM_14094_[Danaus_plexippus];ID=KWMTBOMO00950.mrna1	-
KWMTBOMO03631.mrna1	259.272	517.836	-1.00024	4.78266e-14	4.94448e-13	protein_coding	PREDICTED:_ER_membrane_protein_complex_subunit_1_[Papilio_xuthus];ID=KWMTBOMO03631.mrna1	-
KWMTBOMO13113.mrna1	789.978	274.046	1.52556	4.9034e-14	5.06568e-13	protein_coding	PREDICTED:_uncharacterized_protein_LOC106105585_[Papilio_polytes];ID=KWMTBOMO13113.mrna1	-
KWMTBOMO03689.mrna1	23.3402	132.86	-2.50075	4.99813e-14	5.15747e-13	protein_coding	PREDICTED:_glutamate_dehydrogenase mitochondrial-like_[Bombyx_mori];ID=KWMTBOMO03689.mrna1	-
KWMTBOMO06759.mrna1	1579.45	935.932	0.755221	4.99939e-14	5.15747e-13	protein_coding	PREDICTED:_pentatricopeptide_repeat-containing_protein_1 mitochondrial_[Plutella_xylostella];ID=KWMTBOMO06759.mrna1	-
KWMTBOMO14431.mrna1	3628.53	2154.74	0.7518	5.12132e-14	5.27949e-13	protein_coding	PREDICTED:_calpain-A_isoform_X2_[Bombyx_mori];ID=KWMTBOMO14431.mrna1	Peptidase_C2
KWMTBOMO02395.mrna1	1046.55	516.536	1.02091	5.18754e-14	5.34395e-13	protein_coding	PREDICTED:_cysteine-rich_protein_2-binding_protein_isoform_X2_[Bombyx_mori];ID=KWMTBOMO02395.mrna1	Acetyltransf_1
KWMTBOMO14318.mrna1	628.183	1598.51	-1.34662	5.23697e-14	5.39102e-13	protein_coding	GTP_cyclohydrolase_I_isoform_B_[Bombyx_mori];ID=KWMTBOMO14318.mrna1	GTP_cyclohydroI
KWMTBOMO12461.mrna1	15711.1	23540.8	-0.583287	5.26144e-14	5.41235e-13	protein_coding	45_kDa_immunophilin_FKBP45_[Bombyx_mori];ID=KWMTBOMO12461.mrna1	FKBP_C
KWMTBOMO04548.mrna1	1309.24	732.692	0.836384	5.28762e-14	5.43542e-13	protein_coding	PREDICTED:_uncharacterized_protein_LOC101740157_isoform_X1_[Bombyx_mori];ID=KWMTBOMO04548.mrna1	-
KWMTBOMO00527.mrna1	1001.39	1720.01	-0.781232	5.42581e-14	5.57351e-13	protein_coding	PREDICTED:_DNA-damage_inducible_protein_isoform_X2_[Bombyx_mori];ID=KWMTBOMO00527.mrna1	ubiquitin
KWMTBOMO03312.mrna1	20967.9	11616.4	0.85211	5.52117e-14	5.66743e-13	protein_coding	chorion_b-ZIP_transcription_factor_[Bombyx_mori];ID=KWMTBOMO03312.mrna1	bZIP_2
KWMTBOMO01888.mrna1	708.417	352.261	1.0091	5.56843e-14	5.71189e-13	protein_coding	PREDICTED:_U2_small_nuclear_ribonucleoprotein_auxiliary_factor_35_kDa_subunit-related_protein_2_[Plutella_xylostella];ID=KWMTBOMO01888.mrna1	RRM_1
KWMTBOMO08749.mrna1	2.68274	78.4312	-4.9307	5.61112e-14	5.7516e-13	protein_coding	NA;ID=KWMTBOMO08749.mrna1	-
KWMTBOMO15393.mrna1	182.233	430.176	-1.24153	5.80749e-14	5.94867e-13	protein_coding	PREDICTED:_uncharacterized_protein_LOC101739665_isoform_X1_[Bombyx_mori];ID=KWMTBOMO15393.mrna1	-
KWMTBOMO05184.mrna1	58.9618	199.984	-1.76843	5.97875e-14	6.11975e-13	protein_coding	PREDICTED:_disks_large_homolog_2-like_[Bombyx_mori];ID=KWMTBOMO05184.mrna1	PDZ
KWMTBOMO00927.mrna1	2706.95	1569.37	0.786292	6.01847e-14	6.15604e-13	protein_coding	PREDICTED:_aspartate--tRNA_ligase cytoplasmic_[Papilio_xuthus];ID=KWMTBOMO00927.mrna1	tRNA-synt_2
KWMTBOMO08007.mrna1	504.212	1093.41	-1.11829	6.07537e-14	6.20986e-13	protein_coding	thymidylate_synthase_isoform_1_[Bombyx_mori];ID=KWMTBOMO08007.mrna1	-
KWMTBOMO06589.mrna1	1098.15	1921.69	-0.807249	6.1041e-14	6.23481e-13	protein_coding	hypothetical_protein_KGM_06054_[Danaus_plexippus];ID=KWMTBOMO06589.mrna1	UCH
KWMTBOMO16085.mrna1	205.348	71.9235	1.51391	6.22994e-14	6.35885e-13	protein_coding	NA;ID=KWMTBOMO16085.mrna1	-
KWMTBOMO09624.mrna1	702.876	1237.13	-0.817822	6.27427e-14	6.39958e-13	protein_coding	PREDICTED:_histone-lysine_N-methyltransferase_pr-set7_[Amyelois_transitella];ID=KWMTBOMO09624.mrna1	SET
KWMTBOMO04386.mrna1	440.937	169.369	1.37769	6.50327e-14	6.62847e-13	protein_coding	PREDICTED:_putative_polypeptide_N-acetylgalactosaminyltransferase_9_isoform_X1_[Bombyx_mori];ID=KWMTBOMO04386.mrna1	Glycos_transf_2
KWMTBOMO10679.mrna1	16.7979	109.792	-2.69411	6.51887e-14	6.63969e-13	protein_coding	PREDICTED:_uncharacterized_protein_LOC105383034_[Plutella_xylostella];ID=KWMTBOMO10679.mrna1	RVT_2
KWMTBOMO07390.mrna1	169.297	395.453	-1.2272	6.65378e-14	6.77233e-13	protein_coding	PREDICTED:_ethanolaminephosphotransferase_1_[Bombyx_mori];ID=KWMTBOMO07390.mrna1	CDP-OH_P_transf
KWMTBOMO02835.mrna1	4080.76	2469.75	0.724139	6.67068e-14	6.78475e-13	protein_coding	PREDICTED:_proteasomal_ubiquitin_receptor_ADRM1_isoform_X2_[Papilio_machaon];ID=KWMTBOMO02835.mrna1	-
KWMTBOMO15994.mrna1	556.096	1011.22	-0.863807	6.90478e-14	7.01792e-13	protein_coding	PREDICTED:_dual_specificity_tyrosine-phosphorylation-regulated_kinase_2_[Papilio_xuthus];ID=KWMTBOMO15994.mrna1	Pkinase
novel.967	574.91	238.915	1.2679	6.98213e-14	7.09155e-13	-	-	-
KWMTBOMO00272.mrna1	14922.3	6472.77	1.20495	7.45349e-14	7.56498e-13	protein_coding	PREDICTED:_failed_axon_connections_[Amyelois_transitella];ID=KWMTBOMO00272.mrna1	-
KWMTBOMO01191.mrna1	2869.5	6948.23	-1.27611	7.46261e-14	7.56892e-13	protein_coding	PREDICTED:_uncharacterized_protein_LOC101735791_[Bombyx_mori];ID=KWMTBOMO01191.mrna1	-
KWMTBOMO03320.mrna1	199.392	58.0074	1.78361	7.65871e-14	7.76237e-13	protein_coding	PREDICTED:_LOW_QUALITY_PROTEIN:_chaoptin_[Bombyx_mori];ID=KWMTBOMO03320.mrna1	-
KWMTBOMO02732.mrna1	3944.87	6001.15	-0.605378	7.7043e-14	7.8031e-13	protein_coding	PREDICTED:_casein_kinase_2_alpha_subunit_isoform_X1_[Bombyx_mori];ID=KWMTBOMO02732.mrna1	Pkinase
KWMTBOMO00340.mrna1	27765.7	15113.7	0.877425	7.80057e-14	7.89507e-13	protein_coding	catalase_[Bombyx_mori];ID=KWMTBOMO00340.mrna1	Catalase
KWMTBOMO10038.mrna1	852.161	1549.22	-0.862522	7.9465e-14	8.03714e-13	protein_coding	putative_light_protein partial_[Operophtera_brumata];ID=KWMTBOMO10038.mrna1	-
KWMTBOMO15049.mrna1	1117.94	628.609	0.831892	8.19133e-14	8.27897e-13	protein_coding	NA;ID=KWMTBOMO15049.mrna1	-
KWMTBOMO01444.mrna1	1013.75	580.645	0.803996	8.44456e-14	8.52894e-13	protein_coding	PREDICTED:_uncharacterized_protein_LOC101745004_[Bombyx_mori];ID=KWMTBOMO01444.mrna1	zf-AD
KWMTBOMO06999.mrna1	2832.49	4396.23	-0.634313	8.4906e-14	8.56946e-13	protein_coding	Hsc70/Hsp90-organizing_protein_HOP_[Bombyx_mori];ID=KWMTBOMO06999.mrna1	TPR_1
KWMTBOMO13400.mrna1	1321.03	2243.37	-0.76443	8.60092e-14	8.67474e-13	protein_coding	PREDICTED:_GPN-loop_GTPase_1-like_[Bombyx_mori];ID=KWMTBOMO13400.mrna1	-
KWMTBOMO00584.mrna1	205.117	431.083	-1.07083	8.7045e-14	8.77309e-13	protein_coding	PREDICTED:_chromatin_complexes_subunit_BAP18-like_isoform_X4_[Bombyx_mori];ID=KWMTBOMO00584.mrna1	Myb_DNA-binding
KWMTBOMO07082.mrna1	1845.96	3053.59	-0.726231	8.74382e-14	8.80658e-13	protein_coding	PREDICTED:_endoplasmic_reticulum_lectin_1_isoform_X1_[Amyelois_transitella];ID=KWMTBOMO07082.mrna1	-
KWMTBOMO02630.mrna1	1603.33	3051.88	-0.9288	8.97271e-14	9.03082e-13	protein_coding	PREDICTED:_ubiquitin_carboxyl-terminal_hydrolase_[Bombyx_mori];ID=KWMTBOMO02630.mrna1	-
KWMTBOMO01170.mrna1	2115.84	3528.05	-0.73753	9.39298e-14	9.44724e-13	protein_coding	Mn_superoxide_dismutase_[Bombyx_mori];ID=KWMTBOMO01170.mrna1	-
KWMTBOMO10279.mrna1	6.0348	83.9608	-3.77744	9.66571e-14	9.71478e-13	protein_coding	ionotropic_receptor_75q.1 partial_[Helicoverpa_assulta];ID=KWMTBOMO10279.mrna1	Lig_chan
KWMTBOMO01521.mrna1	476.642	204.66	1.22081	1.00026e-13	1.00464e-12	protein_coding	PREDICTED:_putative_nuclease_HARBI1_[Linepithema_humile];ID=KWMTBOMO01521.mrna1	-
KWMTBOMO05771.mrna1	1025.62	331.712	1.62637	1.01394e-13	1.01767e-12	protein_coding	PREDICTED:_sterol_O-acyltransferase_2_[Bombyx_mori];ID=KWMTBOMO05771.mrna1	MBOAT
KWMTBOMO04131.mrna1	624.395	1215.3	-0.963068	1.03566e-13	1.03875e-12	protein_coding	PREDICTED:_uncharacterized_protein_LOC106110164_[Papilio_polytes];ID=KWMTBOMO04131.mrna1	-
KWMTBOMO01606.mrna1	5650.36	8618.65	-0.608749	1.06964e-13	1.07209e-12	protein_coding	PREDICTED:_nucleolar_protein_58_[Amyelois_transitella];ID=KWMTBOMO01606.mrna1	-
KWMTBOMO07856.mrna1	2158.8	1270.16	0.764107	1.0967e-13	1.09845e-12	protein_coding	Synaptobrevin_[Operophtera_brumata];ID=KWMTBOMO07856.mrna1	-
KWMTBOMO00111.mrna1	172.042	36.3236	2.23614	1.14362e-13	1.14465e-12	protein_coding	Bmptp-Z_and_Bmap-A_fusion_protein_alpha_[Bombyx_mori];ID=KWMTBOMO00111.mrna1	Homeobox
KWMTBOMO12719.mrna1	103.059	20.1289	2.35382	1.17317e-13	1.17341e-12	protein_coding	PREDICTED:_collagenase-like_[Amyelois_transitella];ID=KWMTBOMO12719.mrna1	Trypsin
KWMTBOMO11047.mrna1	704.103	344.44	1.03191	1.18329e-13	1.18272e-12	protein_coding	PREDICTED:_heme_transporter_hrg1-A-like_[Bombyx_mori];ID=KWMTBOMO11047.mrna1	-
KWMTBOMO14123.mrna1	1033.42	1752.78	-0.761136	1.2365e-13	1.23504e-12	protein_coding	PREDICTED:_kinesin-like_protein_KIF23_[Plutella_xylostella];ID=KWMTBOMO14123.mrna1	Kinesin
KWMTBOMO13723.mrna1	4635.14	2834	0.709624	1.24844e-13	1.24611e-12	protein_coding	H+_transporting_ATP_synthase_O_subunit_isoform_1_[Bombyx_mori];ID=KWMTBOMO13723.mrna1	-
KWMTBOMO06018.mrna1	66.0285	4.14976	3.97662	1.2503e-13	1.24711e-12	protein_coding	PREDICTED:_disintegrin_and_metalloproteinase_domain-containing_protein_11_isoform_X3_[Papilio_xuthus];ID=KWMTBOMO06018.mrna1	EGF_2
KWMTBOMO05507.mrna1	3082.96	1894.77	0.702277	1.25613e-13	1.25205e-12	protein_coding	Uncharacterized_protein_C4orf34-like_[Papilio_xuthus];ID=KWMTBOMO05507.mrna1	-
KWMTBOMO11051.mrna1	4946.38	3132.48	0.659463	1.26253e-13	1.25757e-12	protein_coding	vacuolar_ATP_synthase_subunit_D_[Bombyx_mori];ID=KWMTBOMO11051.mrna1	ATP-synt_D
KWMTBOMO09794.mrna1	48.3799	204.582	-2.08809	1.2881e-13	1.28215e-12	protein_coding	PREDICTED:_4-coumarate--CoA_ligase_1-like_[Bombyx_mori];ID=KWMTBOMO09794.mrna1	AMP-binding
KWMTBOMO01034.mrna1	366.272	694.217	-0.926237	1.32246e-13	1.31545e-12	protein_coding	PREDICTED:_ring_canal_kelch_homolog_[Bombyx_mori];ID=KWMTBOMO01034.mrna1	BACK
KWMTBOMO02062.mrna1	744.722	396.804	0.908311	1.35216e-13	1.34407e-12	protein_coding	PREDICTED:_succinate_dehydrogenase_assembly_factor_4 mitochondrial-like_[Plutella_xylostella];ID=KWMTBOMO02062.mrna1	-
KWMTBOMO15431.mrna1	691.437	1336.32	-0.950612	1.35319e-13	1.34416e-12	protein_coding	PREDICTED:_protein_preli-like_[Amyelois_transitella];ID=KWMTBOMO15431.mrna1	MSF1
KWMTBOMO07139.mrna1	0	106.582	-9.0398	1.4271e-13	1.41661e-12	protein_coding	hypothetical_protein_KGM_10739_[Danaus_plexippus];ID=KWMTBOMO07139.mrna1	-
KWMTBOMO06160.mrna1	109.652	21.9457	2.32033	1.53435e-13	1.52203e-12	protein_coding	PREDICTED:_uncharacterized_protein_LOC105842013_[Bombyx_mori];ID=KWMTBOMO06160.mrna1	-
KWMTBOMO03311.mrna1	13016.7	19749.4	-0.60133	1.58761e-13	1.57378e-12	protein_coding	eukaryotic_initiation_factor_4B_protein_[Bombyx_mori];ID=KWMTBOMO03311.mrna1	RRM_1
KWMTBOMO03314.mrna1	21797.4	14536	0.584544	1.69026e-13	1.67439e-12	protein_coding	ribosomal_protein_L15_[Bombyx_mori];ID=KWMTBOMO03314.mrna1	-
KWMTBOMO05696.mrna1	3138.21	1396.72	1.16846	1.70125e-13	1.68412e-12	protein_coding	PREDICTED:_LOW_QUALITY_PROTEIN:_notch-like_protein_isoform_X1_[Bombyx_mori];ID=KWMTBOMO05696.mrna1	EGF_CA
KWMTBOMO11812.mrna1	6055.39	4104.27	0.561137	1.75403e-13	1.73518e-12	protein_coding	cytochrome_c_oxidase_polypeptide_IV_[Bombyx_mori];ID=KWMTBOMO11812.mrna1	COX4
KWMTBOMO10330.mrna1	653.882	324.39	1.01176	1.77813e-13	1.75782e-12	protein_coding	DID_protein_[Bombyx_mori];ID=KWMTBOMO10330.mrna1	-
KWMTBOMO13893.mrna1	135.508	0.639473	7.81039	1.78657e-13	1.76495e-12	protein_coding	odorant-binding_protein_11_[Cnaphalocrocis_medinalis];ID=KWMTBOMO13893.mrna1	-
KWMTBOMO09017.mrna1	1496.53	874.853	0.774058	1.80945e-13	1.78634e-12	protein_coding	hypothetical_protein_KGM_19553_[Danaus_plexippus];ID=KWMTBOMO09017.mrna1	-
KWMTBOMO14480.mrna1	1678.68	3932.74	-1.22841	1.86108e-13	1.83606e-12	protein_coding	PREDICTED:_uncharacterized_protein_LOC101742436_isoform_X2_[Bombyx_mori];ID=KWMTBOMO14480.mrna1	BESS
KWMTBOMO05464.mrna1	38957.9	26764.5	0.541577	1.88336e-13	1.85677e-12	protein_coding	Vasa_intronic_protein_[Operophtera_brumata];ID=KWMTBOMO05464.mrna1	-
KWMTBOMO06123.mrna1	500.508	873.464	-0.802898	1.93762e-13	1.90896e-12	protein_coding	PREDICTED:_zinc_finger_protein_Xfin-like_[Amyelois_transitella];ID=KWMTBOMO06123.mrna1	zf-C2H2
KWMTBOMO09828.mrna1	900.328	1606.35	-0.835546	1.94828e-13	1.91815e-12	protein_coding	PREDICTED:_oocyte_zinc_finger_protein_XlCOF6-like_isoform_X1_[Amyelois_transitella];ID=KWMTBOMO09828.mrna1	zf-AD
KWMTBOMO10280.mrna1	19.53	120.901	-2.63868	1.96335e-13	1.93168e-12	protein_coding	PREDICTED:_uncharacterized_protein_LOC106107222_[Papilio_polytes];ID=KWMTBOMO10280.mrna1	-
KWMTBOMO05156.mrna1	2.55191	78.6792	-4.94668	2.0274e-13	1.99333e-12	protein_coding	insulin-like_precursor_polypeptide_2_[Spodoptera_littoralis];ID=KWMTBOMO05156.mrna1	-
KWMTBOMO10571.mrna1	84.3144	10.2567	3.04721	2.09271e-13	2.05615e-12	protein_coding	PREDICTED:_LOW_QUALITY_PROTEIN:_major_royal_jelly_protein_1-like_[Bombyx_mori];ID=KWMTBOMO10571.mrna1	-
KWMTBOMO13112.mrna1	440.252	204.862	1.10624	2.11845e-13	2.08003e-12	protein_coding	PREDICTED:_elastase-1_[Bombyx_mori];ID=KWMTBOMO13112.mrna1	Trypsin
KWMTBOMO12243.mrna1	1412.15	803.508	0.815101	2.13427e-13	2.09414e-12	protein_coding	SCF_apoptosis_response_protein_[Bombyx_mori];ID=KWMTBOMO12243.mrna1	-
KWMTBOMO13297.mrna1	658.911	1771.59	-1.42645	2.17621e-13	2.13384e-12	protein_coding	PREDICTED:_uncharacterized_protein_LOC106100155_[Papilio_polytes];ID=KWMTBOMO13297.mrna1	-
KWMTBOMO10410.mrna1	940.889	518.135	0.85909	2.17905e-13	2.13517e-12	protein_coding	PREDICTED:_uncharacterized_protein_LOC106119134_[Papilio_xuthus];ID=KWMTBOMO10410.mrna1	-
KWMTBOMO13354.mrna1	4.08886	70.5873	-4.13506	2.23111e-13	2.18364e-12	protein_coding	PREDICTED:_elongation_of_very_long_chain_fatty_acids_protein_7-like_[Bombyx_mori];ID=KWMTBOMO13354.mrna1	ELO
KWMTBOMO06570.mrna1	1796.75	3066.36	-0.770592	2.23154e-13	2.18364e-12	protein_coding	PREDICTED:_glycogen-binding_subunit_76A_isoform_X3_[Bombyx_mori];ID=KWMTBOMO06570.mrna1	-
KWMTBOMO08232.mrna1	81.0264	232.592	-1.51866	2.255e-13	2.20511e-12	protein_coding	PREDICTED:_uncharacterized_protein_LOC105842934_isoform_X2_[Bombyx_mori];ID=KWMTBOMO08232.mrna1	-
KWMTBOMO03127.mrna1	3099.83	6917.4	-1.15812	2.39829e-13	2.34365e-12	protein_coding	PREDICTED:_zinc_transporter_2-like_[Bombyx_mori];ID=KWMTBOMO03127.mrna1	-
KWMTBOMO15942.mrna1	151.863	397.631	-1.39027	2.43152e-13	2.37451e-12	protein_coding	PREDICTED:_potassium_channel_subfamily_K_member_9-like_[Amyelois_transitella];ID=KWMTBOMO15942.mrna1	Ion_trans_2
KWMTBOMO11045.mrna1	26267.2	13514.7	0.958724	2.48525e-13	2.42534e-12	protein_coding	PREDICTED:_spectrin_beta_chain_isoform_X2_[Amyelois_transitella];ID=KWMTBOMO11045.mrna1	CH
KWMTBOMO07333.mrna1	1145.19	688.011	0.734708	2.55687e-13	2.49356e-12	protein_coding	PREDICTED:_WASH_complex_subunit_7-like_[Plutella_xylostella];ID=KWMTBOMO07333.mrna1	-
KWMTBOMO15532.mrna1	2043.2	3149.38	-0.62437	2.57901e-13	2.51345e-12	protein_coding	U3_small_nucleolar_ribonucleoprotein_component_[Operophtera_brumata];ID=KWMTBOMO15532.mrna1	NAD_binding_1
KWMTBOMO10130.mrna1	2574.3	1480.49	0.79811	2.60258e-13	2.53471e-12	protein_coding	PREDICTED:_ribonuclease_Z mitochondrial_isoform_X1_[Bombyx_mori];ID=KWMTBOMO10130.mrna1	-
KWMTBOMO14179.mrna1	96.9425	308.051	-1.66717	2.64591e-13	2.57517e-12	protein_coding	Brain-specific_homeobox_protein_[Papilio_xuthus];ID=KWMTBOMO14179.mrna1	-
KWMTBOMO03376.mrna1	71.5399	1.18159	5.89833	2.78027e-13	2.70412e-12	protein_coding	abdominal-A_transcript_variant_E_[Bombyx_mori];ID=KWMTBOMO03376.mrna1	-
KWMTBOMO12116.mrna1	370.886	160.359	1.21069	2.7982e-13	2.71973e-12	protein_coding	PREDICTED:_transmembrane_protein_68_isoform_X1_[Bombyx_mori];ID=KWMTBOMO12116.mrna1	Acyltransferase
KWMTBOMO06618.mrna1	1026.52	511.848	1.00553	2.80939e-13	2.72877e-12	protein_coding	PREDICTED:_uncharacterized_protein_C16orf52_homolog_A_[Amyelois_transitella];ID=KWMTBOMO06618.mrna1	-
KWMTBOMO14281.mrna1	17.5824	141.486	-2.98721	2.86713e-13	2.78298e-12	protein_coding	PREDICTED:_serine/arginine_repetitive_matrix_protein_1-like_[Bombyx_mori];ID=KWMTBOMO14281.mrna1	-
KWMTBOMO07638.mrna1	17.7943	126.51	-2.8728	2.87417e-13	2.78794e-12	protein_coding	PREDICTED:_DNA-binding_protein_D-ETS-4_isoform_X2_[Amyelois_transitella];ID=KWMTBOMO07638.mrna1	Ets
KWMTBOMO06722.mrna1	87.44	0.918093	6.59492	2.91255e-13	2.82328e-12	protein_coding	PREDICTED:_uncharacterized_protein_LOC105842388_[Bombyx_mori];ID=KWMTBOMO06722.mrna1	-
KWMTBOMO02676.mrna1	1138.08	2023.39	-0.830327	2.94097e-13	2.84892e-12	protein_coding	hypothetical_protein_KGM_15286_[Danaus_plexippus];ID=KWMTBOMO02676.mrna1	-
KWMTBOMO14477.mrna1	2312.05	3603.21	-0.639944	2.97809e-13	2.88294e-12	protein_coding	PREDICTED:_WD_repeat-containing_protein_43_[Bombyx_mori];ID=KWMTBOMO14477.mrna1	-
KWMTBOMO10411.mrna1	1666.92	1028.63	0.69676	2.99139e-13	2.89388e-12	protein_coding	PREDICTED:_uncharacterized_protein_LOC106142415_[Amyelois_transitella];ID=KWMTBOMO10411.mrna1	-
KWMTBOMO14748.mrna1	174.91	50.1907	1.80634	3.19916e-13	3.09281e-12	protein_coding	PREDICTED:_single-minded_homolog_1_[Bombyx_mori];ID=KWMTBOMO14748.mrna1	-
KWMTBOMO03790.mrna1	427.207	117.891	1.85459	3.21993e-13	3.11081e-12	protein_coding	PREDICTED:_postreplication_repair_E3_ubiquitin-protein_ligase_RAD18-like_isoform_X1_[Bombyx_mori];ID=KWMTBOMO03790.mrna1	-
KWMTBOMO02691.mrna1	503.291	206.834	1.28303	3.30016e-13	3.18619e-12	protein_coding	PREDICTED:_LOW_QUALITY_PROTEIN:_regulator_of_microtubule_dynamics_protein_1-like_[Amyelois_transitella];ID=KWMTBOMO02691.mrna1	-
KWMTBOMO14215.mrna1	1936.61	2973.39	-0.618954	3.43054e-13	3.30986e-12	protein_coding	PREDICTED:_peroxisomal_biogenesis_factor_19_[Amyelois_transitella];ID=KWMTBOMO14215.mrna1	-
KWMTBOMO09534.mrna1	1047.73	518.152	1.01518	3.81793e-13	3.68116e-12	protein_coding	PREDICTED:_uncharacterized_protein_LOC101742265_isoform_X2_[Bombyx_mori];ID=KWMTBOMO09534.mrna1	-
KWMTBOMO11412.mrna1	7.88365	75.0347	-3.23838	3.92943e-13	3.78614e-12	protein_coding	PREDICTED:_alpha-amylase_2-like_[Bombyx_mori];ID=KWMTBOMO11412.mrna1	-
KWMTBOMO11116.mrna1	450.682	191.717	1.23673	3.94442e-13	3.79805e-12	protein_coding	PREDICTED:_uncharacterized_protein_LOC101744177_isoform_X1_[Bombyx_mori];ID=KWMTBOMO11116.mrna1	SAM_1
KWMTBOMO14979.mrna1	2360.32	1202.93	0.973114	4.06977e-13	3.91614e-12	protein_coding	homothorax isoform_F_[Danaus_plexippus];ID=KWMTBOMO14979.mrna1	-
KWMTBOMO05018.mrna1	1311.68	2102.87	-0.680778	4.12211e-13	3.96387e-12	protein_coding	PREDICTED:_zinc_finger_SWIM_domain-containing_protein_8-like_[Bombyx_mori];ID=KWMTBOMO05018.mrna1	-
KWMTBOMO14155.mrna1	314.915	135.309	1.22009	4.19372e-13	4.03005e-12	protein_coding	PREDICTED:_scavenger_receptor_class_B_member_1-like_[Amyelois_transitella];ID=KWMTBOMO14155.mrna1	-
KWMTBOMO08536.mrna1	5047.97	3072.75	0.715783	4.3249e-13	4.15334e-12	protein_coding	PREDICTED:_uncharacterized_protein_ZC262.3_[Bombyx_mori];ID=KWMTBOMO08536.mrna1	I-set
KWMTBOMO01773.mrna1	101.817	19.8902	2.35916	4.33531e-13	4.16057e-12	protein_coding	PREDICTED:_protein_Wnt-10-like partial_[Bombyx_mori];ID=KWMTBOMO01773.mrna1	wnt
KWMTBOMO12531.mrna1	1838.34	1072.17	0.77811	4.47152e-13	4.28844e-12	protein_coding	PREDICTED:_furin-like_convetase_isoform_X2_[Bombyx_mori];ID=KWMTBOMO12531.mrna1	Peptidase_S8
KWMTBOMO09091.mrna1	2475.87	3680.34	-0.571904	4.62915e-13	4.43668e-12	protein_coding	hypothetical_protein_KGM_10405_[Danaus_plexippus];ID=KWMTBOMO09091.mrna1	RRM_1
KWMTBOMO07811.mrna1	3580.25	2311.39	0.63106	4.69241e-13	4.49433e-12	protein_coding	PREDICTED:_DEAD-box_helicase_Dbp80_isoform_X1_[Amyelois_transitella];ID=KWMTBOMO07811.mrna1	DEAD
KWMTBOMO16419.mrna1	68.447	1.43541	5.51945	4.729e-13	4.52637e-12	protein_coding	UDP-glycosyltransferase_UGT33D2_precursor_[Bombyx_mori];ID=KWMTBOMO16419.mrna1	UDPGT
KWMTBOMO09829.mrna1	441.392	816.735	-0.887578	4.73964e-13	4.533e-12	protein_coding	Zinc_finger_protein_26_[Papilio_xuthus];ID=KWMTBOMO09829.mrna1	-
KWMTBOMO04399.mrna1	371.903	128.524	1.53068	4.7422e-13	4.533e-12	protein_coding	PREDICTED:_F-box/LRR-repeat_protein_4_isoform_X2_[Bombyx_mori];ID=KWMTBOMO04399.mrna1	-
KWMTBOMO03678.mrna1	709.838	371.604	0.933604	4.76114e-13	4.5481e-12	protein_coding	PREDICTED:_mitotic-spindle_organizing_protein_1-like_[Bombyx_mori];ID=KWMTBOMO03678.mrna1	-
KWMTBOMO00689.mrna1	950.24	1586.38	-0.737584	4.92164e-13	4.69832e-12	protein_coding	PREDICTED:_BTB/POZ_domain-containing_protein_10_[Papilio_polytes];ID=KWMTBOMO00689.mrna1	-
KWMTBOMO03129.mrna1	746.917	286.431	1.38371	5.04395e-13	4.8119e-12	protein_coding	hypothetical_protein_KGM_22373_[Danaus_plexippus];ID=KWMTBOMO03129.mrna1	Glyco_hydro_1
KWMTBOMO08956.mrna1	7153.7	4810.13	0.572835	5.04877e-13	4.81331e-12	protein_coding	PREDICTED:_cytosolic_non-specific_dipeptidase_[Papilio_machaon];ID=KWMTBOMO08956.mrna1	Peptidase_M20
KWMTBOMO07744.mrna1	229.019	69.5224	1.72438	5.14344e-13	4.90034e-12	protein_coding	PREDICTED:_otopetrin-2_isoform_X2_[Papilio_machaon];ID=KWMTBOMO07744.mrna1	-
KWMTBOMO14478.mrna1	4898.3	7790.68	-0.669308	5.22045e-13	4.97043e-12	protein_coding	PREDICTED:_rRNA_2'-O-methyltransferase_fibrillarin_[Amyelois_transitella];ID=KWMTBOMO14478.mrna1	-
KWMTBOMO08466.mrna1	425.346	189.51	1.16803	5.51275e-13	5.24528e-12	protein_coding	Ecdysteroid_22-kinase_[Operophtera_brumata];ID=KWMTBOMO08466.mrna1	-
KWMTBOMO07783.mrna1	600.781	1053.84	-0.808532	5.64924e-13	5.37161e-12	protein_coding	PREDICTED:_cysteine--tRNA_ligase cytoplasmic_[Bombyx_mori];ID=KWMTBOMO07783.mrna1	-
KWMTBOMO08682.mrna1	601.072	279.002	1.10999	5.77987e-13	5.4922e-12	protein_coding	PREDICTED:_uncharacterized_protein_LOC101741920_[Bombyx_mori];ID=KWMTBOMO08682.mrna1	-
KWMTBOMO02494.mrna1	1248.72	2350.66	-0.911946	5.80659e-13	5.51397e-12	protein_coding	protein_white-like_[Bombyx_mori];ID=KWMTBOMO02494.mrna1	ABC_tran
KWMTBOMO01764.mrna1	62.563	194.131	-1.62693	5.84762e-13	5.54929e-12	protein_coding	PREDICTED:_LOW_QUALITY_PROTEIN:_uncharacterized_protein_LOC101743906_[Bombyx_mori];ID=KWMTBOMO01764.mrna1	BESS
KWMTBOMO02891.mrna1	789.315	436.954	0.854196	5.93673e-13	5.63016e-12	protein_coding	PREDICTED:_insulin_receptor_isoform_X2_[Bombyx_mori];ID=KWMTBOMO02891.mrna1	-
KWMTBOMO07370.mrna1	1390.26	723.511	0.941756	6.90554e-13	6.54464e-12	protein_coding	PREDICTED:_polyphosphoinositide_phosphatase_isoform_X1_[Papilio_xuthus];ID=KWMTBOMO07370.mrna1	-
KWMTBOMO14262.mrna1	403.824	73.2483	2.46504	6.94905e-13	6.58156e-12	protein_coding	PREDICTED:_uncharacterized_protein_LOC101742772_isoform_X1_[Bombyx_mori];ID=KWMTBOMO14262.mrna1	-
KWMTBOMO05872.mrna1	80.9935	0.938651	6.48183	7.1381e-13	6.75618e-12	protein_coding	PREDICTED:_15-hydroxyprostaglandin_dehydrogenase_[NAD(+)]-like_isoform_X2_[Bombyx_mori];ID=KWMTBOMO05872.mrna1	adh_short
KWMTBOMO00824.mrna1	97.4175	15.839	2.6323	7.31527e-13	6.91935e-12	protein_coding	PREDICTED:_decaprenyl-diphosphate_synthase_subunit_2-like_[Amyelois_transitella];ID=KWMTBOMO00824.mrna1	-
KWMTBOMO12631.mrna1	31803.3	21584.6	0.55915	7.45624e-13	7.04808e-12	protein_coding	PREDICTED:_uncharacterized_protein_LOC103519968_isoform_X3_[Diaphorina_citri];ID=KWMTBOMO12631.mrna1	ubiquitin
KWMTBOMO10040.mrna1	369.439	792.358	-1.1041	7.47306e-13	7.05935e-12	protein_coding	methylglutaconyl-CoA_hydratase_[Agrotis_segetum];ID=KWMTBOMO10040.mrna1	ECH
KWMTBOMO15744.mrna1	1.29209	79.8962	-5.79691	7.90947e-13	7.46672e-12	protein_coding	PREDICTED:_uncharacterized_protein_LOC106134604_[Amyelois_transitella];ID=KWMTBOMO15744.mrna1	-
KWMTBOMO08488.mrna1	85.1338	9.80935	3.10685	7.97397e-13	7.5227e-12	protein_coding	odorant-binding_protein_2_precursor_[Bombyx_mori];ID=KWMTBOMO08488.mrna1	-
KWMTBOMO07716.mrna1	1367.09	2608.84	-0.933008	8.17344e-13	7.70585e-12	protein_coding	PREDICTED:_phosphatidylinositol_4-phosphate_3-kinase_C2_domain-containing_subunit_alpha_isoform_X2_[Bombyx_mori];ID=KWMTBOMO07716.mrna1	PI3_PI4_kinase
KWMTBOMO12902.mrna1	16839.7	25120	-0.576894	8.32085e-13	7.83972e-12	protein_coding	calreticulin_[Bombyx_mori];ID=KWMTBOMO12902.mrna1	-
KWMTBOMO12050.mrna1	901.205	483.922	0.898766	8.51965e-13	8.0218e-12	protein_coding	PREDICTED:_uncharacterized_protein_LOC101743310_isoform_X1_[Bombyx_mori];ID=KWMTBOMO12050.mrna1	-
KWMTBOMO00264.mrna1	138.356	325.466	-1.23925	9.03313e-13	8.49973e-12	protein_coding	PREDICTED:_palmitoyltransferase_ZDHHC3_[Papilio_machaon];ID=KWMTBOMO00264.mrna1	-
KWMTBOMO05583.mrna1	935.681	1515.53	-0.695471	9.16031e-13	8.61379e-12	protein_coding	cytosolic_juvenile_hormone_binding_protein_36_kDa_subunit_[Bombyx_mori];ID=KWMTBOMO05583.mrna1	-
KWMTBOMO10529.mrna1	93.6339	315.348	-1.74288	9.63673e-13	9.05589e-12	protein_coding	PREDICTED:_TATA-binding_protein-associated_factor_172_[Bombyx_mori];ID=KWMTBOMO10529.mrna1	-
KWMTBOMO01441.mrna1	76.1717	8.36425	3.1863	9.66156e-13	9.07333e-12	protein_coding	Transmembrane_inner_ear_expressed_protein_[Papilio_machaon];ID=KWMTBOMO01441.mrna1	-
KWMTBOMO02103.mrna1	833.86	434.111	0.940232	9.7889e-13	9.18694e-12	protein_coding	PREDICTED:_sorting_nexin-20_[Papilio_xuthus];ID=KWMTBOMO02103.mrna1	PX
KWMTBOMO12566.mrna1	1103.83	421.419	1.388	9.80961e-13	9.20041e-12	protein_coding	PREDICTED:_serine/arginine_repetitive_matrix_protein_1_[Plutella_xylostella];ID=KWMTBOMO12566.mrna1	SH2
KWMTBOMO14483.mrna1	1888.2	3148.88	-0.73835	9.97793e-13	9.35221e-12	protein_coding	PREDICTED:_regulator_of_chromosome_condensation-like_[Papilio_xuthus];ID=KWMTBOMO14483.mrna1	-
KWMTBOMO13800.mrna1	19461.3	12855.4	0.598287	1.00305e-12	9.39543e-12	protein_coding	ribosomal_protein_L18A_[Bombyx_mori];ID=KWMTBOMO13800.mrna1	-
KWMTBOMO07820.mrna1	3826.63	5669.47	-0.567536	1.06439e-12	9.96353e-12	protein_coding	PREDICTED:_97_kDa_heat_shock_protein_isoform_X1_[Bombyx_mori];ID=KWMTBOMO07820.mrna1	HSP70
KWMTBOMO14536.mrna1	666.502	1289.07	-0.950785	1.09198e-12	1.02151e-11	protein_coding	PREDICTED:_ATP-citrate_synthase_[Amyelois_transitella];ID=KWMTBOMO14536.mrna1	Citrate_synt
KWMTBOMO05444.mrna1	217.15	62.9531	1.78809	1.09513e-12	1.0238e-11	protein_coding	Hemocytin_[Papilio_machaon];ID=KWMTBOMO05444.mrna1	VWD
KWMTBOMO12258.mrna1	1468.55	859.046	0.774414	1.1004e-12	1.02806e-11	protein_coding	Counting_factor_associated_protein_D_[Papilio_xuthus];ID=KWMTBOMO12258.mrna1	Peptidase_C1
KWMTBOMO09565.mrna1	5.10264	68.8924	-3.76024	1.13562e-12	1.06028e-11	protein_coding	CRAL-TRIO_domain-containing_protein partial_[Manduca_sexta];ID=KWMTBOMO09565.mrna1	-
KWMTBOMO11696.mrna1	396.732	151.275	1.38884	1.14922e-12	1.07228e-11	protein_coding	PREDICTED:_putative_phosphatidate_phosphatase_isoform_X2_[Bombyx_mori];ID=KWMTBOMO11696.mrna1	-
KWMTBOMO15189.mrna1	2.84583	67.5406	-4.54419	1.18384e-12	1.10387e-11	protein_coding	PREDICTED:_uncharacterized_protein_LOC105841383_[Bombyx_mori];ID=KWMTBOMO15189.mrna1	-
KWMTBOMO08868.mrna1	1676.69	2760.47	-0.719572	1.25162e-12	1.16588e-11	protein_coding	PREDICTED:_homeotic_protein_female_sterile_isoform_X1_[Bombyx_mori];ID=KWMTBOMO08868.mrna1	Bromodomain
KWMTBOMO12617.mrna1	1672.72	2929.42	-0.808473	1.25195e-12	1.16588e-11	protein_coding	PREDICTED:_unconventional_myosin-IXa-like_isoform_X1_[Bombyx_mori];ID=KWMTBOMO12617.mrna1	Myosin_head
KWMTBOMO01106.mrna1	823.582	1396.1	-0.760418	1.2565e-12	1.16936e-11	protein_coding	PREDICTED:_aladin_[Amyelois_transitella];ID=KWMTBOMO01106.mrna1	WD40
KWMTBOMO08139.mrna1	1101.45	1764.47	-0.679474	1.26859e-12	1.17986e-11	protein_coding	PREDICTED:_uncharacterized_protein_KIAA0930_homolog_isoform_X1_[Bombyx_mori];ID=KWMTBOMO08139.mrna1	-
KWMTBOMO05976.mrna1	2278.79	997.62	1.19115	1.28128e-12	1.19089e-11	protein_coding	PREDICTED:_GTP-binding_protein_1_[Amyelois_transitella];ID=KWMTBOMO05976.mrna1	GTP_EFTU
KWMTBOMO00723.mrna1	1505	524.572	1.52	1.2912e-12	1.19934e-11	protein_coding	pyruvate_dehydrogenase_kinase_[Bombyx_mori];ID=KWMTBOMO00723.mrna1	HATPase_c
KWMTBOMO02403.mrna1	145.125	386.974	-1.40865	1.36422e-12	1.26635e-11	protein_coding	PREDICTED:_LOW_QUALITY_PROTEIN:_muscle_M-line_assembly_protein_unc-89-like_[Bombyx_mori];ID=KWMTBOMO02403.mrna1	Pkinase
KWMTBOMO12867.mrna1	588.63	1113	-0.920648	1.38241e-12	1.28177e-11	protein_coding	PREDICTED:_spermine_synthase_[Amyelois_transitella];ID=KWMTBOMO12867.mrna1	-
KWMTBOMO03440.mrna1	16.2256	94.6871	-2.53727	1.3826e-12	1.28177e-11	protein_coding	PREDICTED:_proton-coupled_folate_transporter-like_[Papilio_xuthus];ID=KWMTBOMO03440.mrna1	MFS_1
KWMTBOMO07770.mrna1	171.865	416.272	-1.2826	1.38601e-12	1.2841e-11	protein_coding	PREDICTED:_synembryn_[Bombyx_mori];ID=KWMTBOMO07770.mrna1	-
KWMTBOMO01663.mrna1	821.189	1396.95	-0.765586	1.44266e-12	1.33573e-11	protein_coding	PREDICTED:_rRNA-processing_protein_UTP23_homolog_[Amyelois_transitella];ID=KWMTBOMO01663.mrna1	-
KWMTBOMO05209.mrna1	8486.58	5040.12	0.751565	1.45173e-12	1.34327e-11	protein_coding	PREDICTED:_exosome_complex_exonuclease_RRP44_isoform_X1_[Amyelois_transitella];ID=KWMTBOMO05209.mrna1	RNB
KWMTBOMO09361.mrna1	1852.1	3056.94	-0.722633	1.45632e-12	1.34665e-11	protein_coding	dnaJ_homolog_subfamily_C_member_3_[Bombyx_mori];ID=KWMTBOMO09361.mrna1	DnaJ
KWMTBOMO06276.mrna1	700.968	1322.18	-0.91734	1.46219e-12	1.35122e-11	protein_coding	PREDICTED:_myoneurin-like_isoform_X1_[Bombyx_mori];ID=KWMTBOMO06276.mrna1	-
KWMTBOMO14256.mrna1	138.355	29.8394	2.22048	1.50933e-12	1.39389e-11	protein_coding	PREDICTED:_uncharacterized_protein_LOC105841662_[Bombyx_mori];ID=KWMTBOMO14256.mrna1	-
KWMTBOMO00379.mrna1	175.563	54.1688	1.70114	1.55443e-12	1.43462e-11	protein_coding	nuclear_hormone_receptor_[Bombyx_mori];ID=KWMTBOMO00379.mrna1	zf-C4
KWMTBOMO00782.mrna1	2121.7	1298.08	0.708949	1.57762e-12	1.4551e-11	protein_coding	PREDICTED:_NADH_dehydrogenase_[ubiquinone]_1_alpha_subcomplex_subunit_8-like_[Plutella_xylostella];ID=KWMTBOMO00782.mrna1	-
KWMTBOMO07649.mrna1	303.785	103.325	1.55288	1.58528e-12	1.46123e-11	protein_coding	PREDICTED:_SH3_and_multiple_ankyrin_repeat_domains_protein_3_[Bombyx_mori];ID=KWMTBOMO07649.mrna1	-
KWMTBOMO04538.mrna1	286.256	584.767	-1.0354	1.59441e-12	1.4687e-11	protein_coding	PREDICTED:_cytoplasmic_phosphatidylinositol_transfer_protein_1_[Papilio_machaon];ID=KWMTBOMO04538.mrna1	IP_trans
KWMTBOMO06927.mrna1	2437.41	1260.87	0.950333	1.66855e-12	1.53602e-11	protein_coding	small_GTP-binding_protein_Rab10_[Bombyx_mori];ID=KWMTBOMO06927.mrna1	Ras
KWMTBOMO01156.mrna1	985.524	1533.24	-0.63756	1.69599e-12	1.56029e-11	protein_coding	PREDICTED:_coiled-coil_domain-containing_protein_47_isoform_X2_[Bombyx_mori];ID=KWMTBOMO01156.mrna1	-
KWMTBOMO01656.mrna1	29.0319	121.366	-2.05335	1.8314e-12	1.68376e-11	protein_coding	NA;ID=KWMTBOMO01656.mrna1	-
KWMTBOMO03116.mrna1	3219.37	1726.87	0.898997	1.83253e-12	1.68376e-11	protein_coding	neuroglian_[Mythimna_separata];ID=KWMTBOMO03116.mrna1	I-set
KWMTBOMO06148.mrna1	477.226	132.88	1.84131	1.89185e-12	1.73716e-11	protein_coding	PREDICTED:_gelsolin-like_[Amyelois_transitella];ID=KWMTBOMO06148.mrna1	-
KWMTBOMO12285.mrna1	75900	47809.7	0.66683	1.91923e-12	1.76118e-11	protein_coding	reverse_transcriptase_[Bombyx_mori];ID=KWMTBOMO12285.mrna1	Tubulin
KWMTBOMO05270.mrna1	1732.7	1044.57	0.730027	1.96225e-12	1.79952e-11	protein_coding	Contactin_[Operophtera_brumata];ID=KWMTBOMO05270.mrna1	I-set
KWMTBOMO10229.mrna1	1018.83	511.277	0.995218	1.9725e-12	1.80777e-11	protein_coding	PREDICTED:_testis-expressed_sequence_2_protein-like_[Bombyx_mori];ID=KWMTBOMO10229.mrna1	-
KWMTBOMO06257.mrna1	764.604	1487.99	-0.961107	1.99279e-12	1.82521e-11	protein_coding	PREDICTED:_uncharacterized_protein_LOC106133688_[Amyelois_transitella];ID=KWMTBOMO06257.mrna1	-
KWMTBOMO06490.mrna1	1207.78	2341.57	-0.956041	2.05819e-12	1.88392e-11	protein_coding	PREDICTED:_cyclin-dependent_kinase_14_[Bombyx_mori];ID=KWMTBOMO06490.mrna1	Pkinase
KWMTBOMO08339.mrna1	1215.64	1964.88	-0.691616	2.06485e-12	1.88882e-11	protein_coding	PREDICTED:_protein_kibra_isoform_X1_[Bombyx_mori];ID=KWMTBOMO08339.mrna1	WW
KWMTBOMO11175.mrna1	696.784	1557.53	-1.16088	2.09246e-12	1.91286e-11	protein_coding	PREDICTED:_muskelin_[Papilio_machaon];ID=KWMTBOMO11175.mrna1	-
KWMTBOMO06202.mrna1	4118.77	2489.31	0.726859	2.22179e-12	2.02981e-11	protein_coding	PREDICTED:_uncharacterized_protein_LOC101744731 partial_[Bombyx_mori];ID=KWMTBOMO06202.mrna1	-
KWMTBOMO06624.mrna1	316.223	104.221	1.60543	2.23443e-12	2.04006e-11	protein_coding	PREDICTED:_glutamate_receptor_ionotropic NMDA_2B-like_[Bombyx_mori];ID=KWMTBOMO06624.mrna1	Lig_chan
KWMTBOMO03603.mrna1	206.148	67.2578	1.61997	2.28221e-12	2.08237e-11	protein_coding	PREDICTED:_fibril-forming_collagen_alpha_chain-like_[Bombyx_mori];ID=KWMTBOMO03603.mrna1	Collagen
KWMTBOMO03913.mrna1	631.321	1067.92	-0.756375	2.28486e-12	2.08347e-11	protein_coding	PREDICTED:_ras_association_domain-containing_protein_8_isoform_X1_[Papilio_polytes];ID=KWMTBOMO03913.mrna1	RA
KWMTBOMO00051.mrna1	1342.29	2159.44	-0.685536	2.29892e-12	2.09497e-11	protein_coding	putative_CTCF-like_protein_[Danaus_plexippus];ID=KWMTBOMO00051.mrna1	-
KWMTBOMO08312.mrna1	4778.91	2304.03	1.05234	2.33539e-12	2.12687e-11	protein_coding	PREDICTED:_T-complex_protein_11-like_protein_1_isoform_X2_[Amyelois_transitella];ID=KWMTBOMO08312.mrna1	-
KWMTBOMO13188.mrna1	77.1356	12.0529	2.68172	2.34746e-12	2.13651e-11	protein_coding	preproPTTH_[Bombyx_mori];ID=KWMTBOMO13188.mrna1	-
KWMTBOMO01941.mrna1	17513.6	10508.5	0.736894	2.39389e-12	2.1774e-11	protein_coding	ribosomal_protein_L35_[Bombyx_mori];ID=KWMTBOMO01941.mrna1	-
KWMTBOMO12460.mrna1	30413.7	19804.3	0.618859	2.41366e-12	2.194e-11	protein_coding	PREDICTED:_40S_ribosomal_protein_S17_[Amyelois_transitella];ID=KWMTBOMO12460.mrna1	-
KWMTBOMO01484.mrna1	5772.09	423.536	3.76869	2.4268e-12	2.20456e-11	protein_coding	Brasiliensin_[Operophtera_brumata];ID=KWMTBOMO01484.mrna1	-
KWMTBOMO09067.mrna1	5649.74	3660.88	0.62588	2.57528e-12	2.33797e-11	protein_coding	PREDICTED:_probable_ubiquitin_carboxyl-terminal_hydrolase_FAF-X_isoform_X2_[Bombyx_mori];ID=KWMTBOMO09067.mrna1	FMN_dh
KWMTBOMO04221.mrna1	57.6871	3.31815	4.12777	2.61513e-12	2.37266e-11	protein_coding	PREDICTED:_metabotropic_glutamate_receptor_2-like_[Bombyx_mori];ID=KWMTBOMO04221.mrna1	ANF_receptor
KWMTBOMO08690.mrna1	109.977	267.27	-1.28455	2.62916e-12	2.38389e-11	protein_coding	PREDICTED:_neuropathy_target_esterase_sws_isoform_X2_[Amyelois_transitella];ID=KWMTBOMO08690.mrna1	cNMP_binding
KWMTBOMO08257.mrna1	424.808	210.667	1.01115	2.68847e-12	2.43614e-11	protein_coding	PREDICTED:_GDP-D-glucose_phosphorylase_1_[Papilio_machaon];ID=KWMTBOMO08257.mrna1	-
KWMTBOMO05915.mrna1	297.121	118.442	1.3225	2.7024e-12	2.44723e-11	protein_coding	PREDICTED:_tetraspanin-4-like_[Papilio_polytes];ID=KWMTBOMO05915.mrna1	Tetraspannin
KWMTBOMO05259.mrna1	1399.31	808.831	0.789458	2.72338e-12	2.46468e-11	protein_coding	PREDICTED:_uncharacterized_protein_LOC101746538_[Bombyx_mori];ID=KWMTBOMO05259.mrna1	-
KWMTBOMO06229.mrna1	61963.5	43388.7	0.514132	2.8185e-12	2.54917e-11	protein_coding	PREDICTED:_ribosomal_protein_L4_isoform_X1_[Bombyx_mori];ID=KWMTBOMO06229.mrna1	-
KWMTBOMO09205.mrna1	24315.7	15438	0.655464	2.82745e-12	2.55567e-11	protein_coding	ribosomal_protein_S8_[Bombyx_mori];ID=KWMTBOMO09205.mrna1	-
KWMTBOMO00347.mrna1	1661.69	1022.7	0.700099	2.83476e-12	2.56067e-11	protein_coding	PREDICTED:_procollagen-lysine-oxoglutarate_5-dioxygenase_1_isoform_X1_[Bombyx_mori];ID=KWMTBOMO00347.mrna1	-
KWMTBOMO04969.mrna1	1974.89	3818.82	-0.951537	2.84628e-12	2.56947e-11	protein_coding	PREDICTED:_phosphatidylinositol_4-kinase_beta_isoform_X2_[Bombyx_mori];ID=KWMTBOMO04969.mrna1	PI3_PI4_kinase
KWMTBOMO01877.mrna1	2054.02	1256.82	0.709255	2.88466e-12	2.6025e-11	protein_coding	PREDICTED:_probable_queuine_tRNA-ribosyltransferase_isoform_X2_[Bombyx_mori];ID=KWMTBOMO01877.mrna1	TGT
KWMTBOMO05905.mrna1	247.215	631.795	-1.34983	2.91067e-12	2.62433e-11	protein_coding	PREDICTED:_uncharacterized_protein_LOC105391048_[Plutella_xylostella];ID=KWMTBOMO05905.mrna1	RVT_1
KWMTBOMO13088.mrna1	523.62	155.027	1.75814	2.91757e-12	2.6289e-11	protein_coding	reverse_transcriptase_[Bombyx_mori];ID=KWMTBOMO13088.mrna1	RVT_1
KWMTBOMO14601.mrna1	1504.26	664.023	1.1795	2.93205e-12	2.64031e-11	protein_coding	NA;ID=KWMTBOMO14601.mrna1	Ferritin
KWMTBOMO05081.mrna1	21.0989	162.878	-2.93395	2.94519e-12	2.65049e-11	protein_coding	PREDICTED:_ovarian_serine_protease_isoform_X1_[Bombyx_mori];ID=KWMTBOMO05081.mrna1	Trypsin
novel.1453	656.524	179.612	1.87173	2.96567e-12	2.66726e-11	-	-	-
KWMTBOMO08931.mrna1	1134.57	695.827	0.705057	3.03329e-12	2.72638e-11	protein_coding	PREDICTED:_presenilins-associated_rhomboid-like_protein mitochondrial_isoform_X1_[Bombyx_mori];ID=KWMTBOMO08931.mrna1	Rhomboid
KWMTBOMO11657.mrna1	554.161	1044.6	-0.91547	3.0792e-12	2.76593e-11	protein_coding	fused_lobes_[Bombyx_mori];ID=KWMTBOMO11657.mrna1	Glyco_hydro_20
KWMTBOMO11556.mrna1	1669.35	953.087	0.809329	3.30087e-12	2.9632e-11	protein_coding	PREDICTED:_probable_RNA-binding_protein_CG14230_[Amyelois_transitella];ID=KWMTBOMO11556.mrna1	RRM_1
KWMTBOMO00575.mrna1	288.042	62.1366	2.21227	3.33361e-12	2.99073e-11	protein_coding	PREDICTED:_uncharacterized_protein_LOC101745012_[Bombyx_mori];ID=KWMTBOMO00575.mrna1	Laminin_EGF
KWMTBOMO05505.mrna1	1156.63	1923.55	-0.734245	3.35311e-12	3.00636e-11	protein_coding	PREDICTED:_ankyrin_repeat_and_MYND_domain-containing_protein_2_[Amyelois_transitella];ID=KWMTBOMO05505.mrna1	zf-MYND
KWMTBOMO08138.mrna1	1526.9	2856.62	-0.903937	3.54586e-12	3.17721e-11	protein_coding	PREDICTED:_phosphatidylcholine:ceramide_cholinephosphotransferase_2-like_isoform_X1_[Bombyx_mori];ID=KWMTBOMO08138.mrna1	-
KWMTBOMO02579.mrna1	45714.4	29493.8	0.632257	3.55709e-12	3.18529e-11	protein_coding	PREDICTED:_uncharacterized_protein_LOC106124291_[Papilio_xuthus];ID=KWMTBOMO02579.mrna1	-
KWMTBOMO01020.mrna1	1470.02	941.845	0.642741	3.5879e-12	3.2109e-11	protein_coding	PREDICTED:_recQ-mediated_genome_instability_protein_1-like_[Amyelois_transitella];ID=KWMTBOMO01020.mrna1	-
KWMTBOMO08992.mrna1	804.823	473.371	0.76638	3.68888e-12	3.29922e-11	protein_coding	Kune-kune_[Operophtera_brumata];ID=KWMTBOMO08992.mrna1	-
KWMTBOMO05979.mrna1	36435.9	24527.9	0.57095	3.81328e-12	3.40837e-11	protein_coding	ribosomal_protein_L10_[Bombyx_mori];ID=KWMTBOMO05979.mrna1	-
KWMTBOMO12532.mrna1	1695.93	1011.81	0.746109	3.8171e-12	3.40967e-11	protein_coding	PREDICTED:_furin-like_convetase_isoform_X1_[Bombyx_mori];ID=KWMTBOMO12532.mrna1	-
novel.969	2020.83	967.09	1.06336	3.8548e-12	3.44122e-11	-	-	-
KWMTBOMO00826.mrna1	193.788	61.9211	1.64714	3.85965e-12	3.44342e-11	protein_coding	PREDICTED:_androgen-dependent_TFPI-regulating_protein-like_[Bombyx_mori];ID=KWMTBOMO00826.mrna1	-
KWMTBOMO04129.mrna1	1427.55	2281.39	-0.677022	3.88288e-12	3.46202e-11	protein_coding	PREDICTED:_tRNA_pseudouridine_synthase_A mitochondrial_[Amyelois_transitella];ID=KWMTBOMO04129.mrna1	-
KWMTBOMO10180.mrna1	181.453	560.904	-1.63055	4.07379e-12	3.62999e-11	protein_coding	PREDICTED:_WD_repeat-containing_protein_81_isoform_X2_[Bombyx_mori];ID=KWMTBOMO10180.mrna1	-
KWMTBOMO13810.mrna1	92.1153	14.2748	2.69434	4.07946e-12	3.63281e-11	protein_coding	PREDICTED:_alkaline_phosphatase-like_[Amyelois_transitella];ID=KWMTBOMO13810.mrna1	-
KWMTBOMO15505.mrna1	1838.4	994.444	0.886725	4.12647e-12	3.67241e-11	protein_coding	hypothetical_protein_KGM_09093_[Danaus_plexippus];ID=KWMTBOMO15505.mrna1	-
KWMTBOMO03723.mrna1	283.848	612.817	-1.11021	4.22855e-12	3.76094e-11	protein_coding	PREDICTED:_DPH3_homolog_[Halyomorpha_halys];ID=KWMTBOMO03723.mrna1	-
KWMTBOMO11732.mrna1	7860.97	4739.14	0.729854	4.41336e-12	3.9229e-11	protein_coding	PREDICTED:_transcription_factor_jun-D_[Bombyx_mori];ID=KWMTBOMO11732.mrna1	Jun
KWMTBOMO01019.mrna1	3292.6	5180.21	-0.653648	4.44272e-12	3.94656e-11	protein_coding	PREDICTED:_ubiquitin_carboxyl-terminal_hydrolase_16_[Bombyx_mori];ID=KWMTBOMO01019.mrna1	UCH
KWMTBOMO10845.mrna1	1479.95	865.321	0.77467	4.45112e-12	3.9516e-11	protein_coding	PREDICTED:_uncharacterized_protein_LOC105841941_[Bombyx_mori];ID=KWMTBOMO10845.mrna1	-
KWMTBOMO01318.mrna1	1454.65	898.525	0.694887	4.46503e-12	3.95988e-11	protein_coding	PREDICTED:_zinc_finger_protein_182-like_isoform_X11_[Bombyx_mori];ID=KWMTBOMO01318.mrna1	-
KWMTBOMO12883.mrna1	346.991	689.137	-0.992337	4.46592e-12	3.95988e-11	protein_coding	PREDICTED:_phosphatidate_cytidylyltransferase photoreceptor-specific_[Amyelois_transitella];ID=KWMTBOMO12883.mrna1	-
KWMTBOMO02139.mrna1	2140.55	1346.57	0.669108	4.49227e-12	3.98079e-11	protein_coding	PREDICTED:_protein_SSXT-like_[Papilio_polytes];ID=KWMTBOMO02139.mrna1	SSXT
KWMTBOMO07083.mrna1	875.096	1683.18	-0.944218	4.50339e-12	3.98821e-11	protein_coding	PREDICTED:_CUGBP_Elav-like_family_member_1_isoform_X5_[Bombyx_mori];ID=KWMTBOMO07083.mrna1	RRM_1
novel.1018	4.85792	65.1783	-3.77447	4.50892e-12	3.99065e-11	-	-	-
KWMTBOMO05222.mrna1	79.4874	11.0883	2.83865	4.66111e-12	4.12283e-11	protein_coding	A_disintegrin_and_metalloproteinase_with_thrombospondin_motifs_1_precursor_[Bombyx_mori];ID=KWMTBOMO05222.mrna1	-
KWMTBOMO14117.mrna1	77.0024	12.3781	2.64234	4.72108e-12	4.17332e-11	protein_coding	PREDICTED:_uncharacterized_protein_LOC105842286_[Bombyx_mori];ID=KWMTBOMO14117.mrna1	-
KWMTBOMO15882.mrna1	585.562	316.071	0.890105	4.75439e-12	4.2002e-11	protein_coding	PREDICTED:_uncharacterized_protein_LOC106123125_[Papilio_xuthus];ID=KWMTBOMO15882.mrna1	-
KWMTBOMO13859.mrna1	12140.2	7455.76	0.703453	4.99256e-12	4.40791e-11	protein_coding	ribosomal_protein_S30_[Bombyx_mori];ID=KWMTBOMO13859.mrna1	Ribosomal_S30
novel.1051	595.856	247.114	1.27176	5.00502e-12	4.41621e-11	-	PF14529:Endonuclease-reverse transcriptase|PF00078:Reverse transcriptase (RNA-dependent DNA polymerase)|PF07530:Associated with zinc fingers	RVT_1
KWMTBOMO01914.mrna1	2996.15	4700.55	-0.649031	5.13404e-12	4.52729e-11	protein_coding	PREDICTED:_RNA-binding_protein_39_[Papilio_polytes];ID=KWMTBOMO01914.mrna1	RRM_1
KWMTBOMO01112.mrna1	540.849	241.087	1.16622	5.37471e-12	4.73663e-11	protein_coding	PREDICTED:_LOW_QUALITY_PROTEIN:_TBC1_domain_family_member_31_[Bombyx_mori];ID=KWMTBOMO01112.mrna1	TBC
KWMTBOMO06604.mrna1	2527.7	1599.07	0.660094	5.54739e-12	4.88583e-11	protein_coding	PREDICTED:_LOW_QUALITY_PROTEIN:_DNA_excision_repair_protein_haywire_[Bombyx_mori];ID=KWMTBOMO06604.mrna1	-
KWMTBOMO00325.mrna1	452.046	798.013	-0.81883	5.56715e-12	4.90025e-11	protein_coding	PREDICTED:_WW_domain-containing_adapter_protein_with_coiled-coil_isoform_X2_[Bombyx_mori];ID=KWMTBOMO00325.mrna1	WW
KWMTBOMO07945.mrna1	2093.28	3418.39	-0.707113	5.58685e-12	4.91459e-11	protein_coding	protein_ovo_[Bombyx_mori];ID=KWMTBOMO07945.mrna1	-
KWMTBOMO06539.mrna1	419.626	970.64	-1.21493	5.6644e-12	4.97978e-11	protein_coding	NA;ID=KWMTBOMO06539.mrna1	-
KWMTBOMO02045.mrna1	2193.72	849.31	1.36835	5.67043e-12	4.98205e-11	protein_coding	5'-AMP-activated_protein_kinase_subunit_gamma-2_[Papilio_xuthus];ID=KWMTBOMO02045.mrna1	CBS
KWMTBOMO07893.mrna1	1593.11	744.361	1.09844	5.70587e-12	5.01015e-11	protein_coding	PREDICTED:_teneurin-a_isoform_X2_[Bombyx_mori];ID=KWMTBOMO07893.mrna1	-
KWMTBOMO00235.mrna1	60.4049	195.773	-1.69708	5.73899e-12	5.03617e-11	protein_coding	PREDICTED:_N(G)(G)-dimethylarginine_dimethylaminohydrolase_1_[Bombyx_mori];ID=KWMTBOMO00235.mrna1	-
KWMTBOMO01187.mrna1	647.843	1058.07	-0.708189	5.75015e-12	5.0429e-11	protein_coding	PREDICTED:_uncharacterized_protein_LOC106143399_[Amyelois_transitella];ID=KWMTBOMO01187.mrna1	-
KWMTBOMO01009.mrna1	458.271	193.987	1.24042	5.77282e-12	5.05971e-11	protein_coding	PREDICTED:_uncharacterized_protein_LOC101738867_[Bombyx_mori];ID=KWMTBOMO01009.mrna1	EGF_CA
KWMTBOMO15649.mrna1	236.997	654.055	-1.46739	5.89719e-12	5.16559e-11	protein_coding	PREDICTED:_LOW_QUALITY_PROTEIN:_solute_carrier_family_10_member_6-like_[Papilio_machaon];ID=KWMTBOMO15649.mrna1	-
KWMTBOMO03783.mrna1	2697.2	1632.32	0.724478	6.00233e-12	5.2545e-11	protein_coding	PREDICTED:_src_substrate_cortactin_isoform_X1_[Papilio_polytes];ID=KWMTBOMO03783.mrna1	-
KWMTBOMO01813.mrna1	155.958	530.793	-1.76806	6.02255e-12	5.26901e-11	protein_coding	proline_transporter_[Danaus_plexippus];ID=KWMTBOMO01813.mrna1	SNF
KWMTBOMO06580.mrna1	1080.35	603.851	0.837609	6.11776e-12	5.34906e-11	protein_coding	PREDICTED:_zinc_transporter_ZIP11_[Papilio_xuthus];ID=KWMTBOMO06580.mrna1	-
KWMTBOMO11678.mrna1	20105.7	13401.9	0.58523	6.1249e-12	5.35207e-11	protein_coding	ribosomal_protein_L12_[Bombyx_mori];ID=KWMTBOMO11678.mrna1	-
KWMTBOMO10706.mrna1	54.8593	3.30727	4.0551	6.17241e-12	5.3891e-11	protein_coding	endonuclease-reverse_transcriptase_[Bombyx_mori];ID=KWMTBOMO10706.mrna1	RVT_1
KWMTBOMO00294.mrna1	2203.6	1292.29	0.769903	6.1757e-12	5.3891e-11	protein_coding	PREDICTED:_protein_zer-1_homolog_[Amyelois_transitella];ID=KWMTBOMO00294.mrna1	-
KWMTBOMO10463.mrna1	32.8427	171.156	-2.39106	6.17846e-12	5.3891e-11	protein_coding	PREDICTED:_endothelin-converting_enzyme_1_[Bombyx_mori];ID=KWMTBOMO10463.mrna1	-
KWMTBOMO09136.mrna1	2835.99	1438.02	0.979789	6.38863e-12	5.56906e-11	protein_coding	C-type_lectin_16_precursor_[Bombyx_mori];ID=KWMTBOMO09136.mrna1	-
KWMTBOMO02151.mrna1	5036.71	7336.87	-0.542514	6.39595e-12	5.57208e-11	protein_coding	PREDICTED:_LOW_QUALITY_PROTEIN:_DNA_topoisomerase_I mitochondrial_[Bombyx_mori];ID=KWMTBOMO02151.mrna1	-
KWMTBOMO16299.mrna1	989.38	553.367	0.839337	6.45511e-12	5.62023e-11	protein_coding	PREDICTED:_anoctamin-8_[Bombyx_mori];ID=KWMTBOMO16299.mrna1	-
KWMTBOMO10094.mrna1	86.2462	15.2532	2.50046	6.7579e-12	5.88031e-11	protein_coding	PREDICTED:_B9_domain-containing_protein_1_[Plutella_xylostella];ID=KWMTBOMO10094.mrna1	-
novel.278	0	71.8341	-8.47004	6.83304e-12	5.94211e-11	-	-	-
KWMTBOMO06264.mrna1	666.57	1081.6	-0.698595	6.85656e-12	5.95898e-11	protein_coding	PREDICTED:_uncharacterized_protein_LOC106133670_[Amyelois_transitella];ID=KWMTBOMO06264.mrna1	-
KWMTBOMO05852.mrna1	40004.5	22322.2	0.841683	6.88297e-12	5.97833e-11	protein_coding	PREDICTED:_cerebellar_degeneration-related_protein_2-like_isoform_X3_[Bombyx_mori];ID=KWMTBOMO05852.mrna1	-
KWMTBOMO01820.mrna1	6881.24	10725.8	-0.640258	6.97562e-12	6.05517e-11	protein_coding	PREDICTED:_transformation/transcription_domain-associated_protein_[Papilio_xuthus];ID=KWMTBOMO01820.mrna1	PI3_PI4_kinase
KWMTBOMO01185.mrna1	510.601	274.455	0.895275	7.12619e-12	6.18216e-11	protein_coding	PREDICTED:_frizzled-4_[Bombyx_mori];ID=KWMTBOMO01185.mrna1	-
KWMTBOMO06341.mrna1	1134.98	675.813	0.748026	7.1948e-12	6.23794e-11	protein_coding	PREDICTED:_mitochondrial_ribosome-associated_GTPase_2-like_[Amyelois_transitella];ID=KWMTBOMO06341.mrna1	-
KWMTBOMO11395.mrna1	436.971	798.822	-0.868566	7.77736e-12	6.73898e-11	protein_coding	PREDICTED:_vacuolar_membrane_protein_YPL162C-like_[Papilio_polytes];ID=KWMTBOMO11395.mrna1	-
KWMTBOMO05479.mrna1	2149.72	3577.54	-0.734434	7.83703e-12	6.78662e-11	protein_coding	PREDICTED:_thioredoxin_domain-containing_protein_17-like_isoform_X1_[Bombyx_mori];ID=KWMTBOMO05479.mrna1	-
KWMTBOMO13086.mrna1	179.129	52.173	1.78022	7.84864e-12	6.7926e-11	protein_coding	PREDICTED:_uncharacterized_protein_LOC101740299_[Bombyx_mori];ID=KWMTBOMO13086.mrna1	-
KWMTBOMO03747.mrna1	5.54419	64.4157	-3.55761	7.96952e-12	6.89308e-11	protein_coding	PREDICTED:_uncharacterized_protein_LOC101741865_[Bombyx_mori];ID=KWMTBOMO03747.mrna1	-
KWMTBOMO12002.mrna1	27.5272	123.358	-2.14427	8.00427e-12	6.919e-11	protein_coding	A_disintegrin_and_metalloproteinase_with_thrombospondin_motifs_like_precursor_[Bombyx_mori];ID=KWMTBOMO12002.mrna1	-
KWMTBOMO02778.mrna1	1364.66	2060.18	-0.594154	8.11359e-12	7.00931e-11	protein_coding	71_kDa_protein_[Bombyx_mori];ID=KWMTBOMO02778.mrna1	-
KWMTBOMO03914.mrna1	1861.86	1128.35	0.722928	8.63746e-12	7.45742e-11	protein_coding	PREDICTED:_histone-lysine_N-methyltransferase_trithorax-like_[Bombyx_mori];ID=KWMTBOMO03914.mrna1	SET
KWMTBOMO13816.mrna1	1.55375	68.9137	-5.55614	8.75733e-12	7.5564e-11	protein_coding	PREDICTED:_juvenile_hormone_binding_protein_ce-0330_isoform_X2_[Bombyx_mori];ID=KWMTBOMO13816.mrna1	-
KWMTBOMO00538.mrna1	2120.68	769.008	1.46437	9.15862e-12	7.89795e-11	protein_coding	PREDICTED:_proton-coupled_amino_acid_transporter_1_isoform_X1_[Bombyx_mori];ID=KWMTBOMO00538.mrna1	Aa_trans
KWMTBOMO00279.mrna1	10050.5	5415.66	0.891914	9.34074e-12	8.05019e-11	protein_coding	putative_citrate_synthase_[Danaus_plexippus];ID=KWMTBOMO00279.mrna1	Citrate_synt
KWMTBOMO08314.mrna1	26.6111	121.72	-2.20348	9.41995e-12	8.11362e-11	protein_coding	PREDICTED:_carbonic_anhydrase-related_protein_10_[Bombyx_mori];ID=KWMTBOMO08314.mrna1	-
KWMTBOMO02134.mrna1	225.854	81.203	1.47629	9.7029e-12	8.35236e-11	protein_coding	putative_ubiquitin_conjugating_enzyme_7_interacting_protein_3_isoform_2_[Operophtera_brumata];ID=KWMTBOMO02134.mrna1	-
KWMTBOMO16362.mrna1	66.4697	0.882414	6.20735	9.92726e-12	8.5404e-11	protein_coding	hemolymph_proteinase_10_[Manduca_sexta];ID=KWMTBOMO16362.mrna1	Trypsin
KWMTBOMO05056.mrna1	3277	4967.64	-0.600376	9.95595e-12	8.55999e-11	protein_coding	DnaJ_(Hsp40)_homolog_2_[Bombyx_mori];ID=KWMTBOMO05056.mrna1	DnaJ_C
KWMTBOMO12431.mrna1	2880.92	4148.85	-0.526156	1.10577e-11	9.50161e-11	protein_coding	hypothetical_protein_KGM_05523_[Danaus_plexippus];ID=KWMTBOMO12431.mrna1	-
KWMTBOMO07931.mrna1	2771.68	1800.25	0.622924	1.13171e-11	9.71872e-11	protein_coding	PREDICTED:_transcription_factor_ETV6_[Amyelois_transitella];ID=KWMTBOMO07931.mrna1	Ets
KWMTBOMO02674.mrna1	1146.28	2829.1	-1.30319	1.17422e-11	1.00778e-10	protein_coding	cyclin_B_homolog_[Bombyx_mori];ID=KWMTBOMO02674.mrna1	Cyclin_C
KWMTBOMO05041.mrna1	1329.27	2017.72	-0.602733	1.20637e-11	1.03476e-10	protein_coding	hypothetical_protein_KGM_07091_[Danaus_plexippus];ID=KWMTBOMO05041.mrna1	F-box
KWMTBOMO10582.mrna1	93.5568	14.832	2.66253	1.20931e-11	1.03666e-10	protein_coding	PREDICTED:_uncharacterized_protein_LOC106140890_[Amyelois_transitella];ID=KWMTBOMO10582.mrna1	-
KWMTBOMO12428.mrna1	18931	13107.4	0.530335	1.22798e-11	1.05204e-10	protein_coding	60S_ribosomal_protein_L17_[Bombyx_mori];ID=KWMTBOMO12428.mrna1	-
KWMTBOMO15749.mrna1	2730.97	1410.14	0.953587	1.29988e-11	1.11298e-10	protein_coding	PREDICTED:_uncharacterized_protein_LOC106134603_[Amyelois_transitella];ID=KWMTBOMO15749.mrna1	-
KWMTBOMO15790.mrna1	1345.91	2027.5	-0.591892	1.32546e-11	1.13422e-10	protein_coding	hypothetical_protein_KGM_22620_[Danaus_plexippus];ID=KWMTBOMO15790.mrna1	NIF
KWMTBOMO15983.mrna1	75.1236	266.026	-1.82505	1.33126e-11	1.1385e-10	protein_coding	PREDICTED:_protein_lethal(2)essential_for_life-like_isoform_X2_[Amyelois_transitella];ID=KWMTBOMO15983.mrna1	-
KWMTBOMO00375.mrna1	6412.32	3765.49	0.768027	1.38125e-11	1.18056e-10	protein_coding	probable_medium-chain_specific_acyl-CoA_dehydrogenase mitochondrial_[Papilio_xuthus];ID=KWMTBOMO00375.mrna1	-
KWMTBOMO07549.mrna1	3836.7	2236.28	0.778663	1.40174e-11	1.19736e-10	protein_coding	PREDICTED:_WD_repeat-containing_protein_26_[Papilio_machaon];ID=KWMTBOMO07549.mrna1	-
KWMTBOMO05000.mrna1	394.681	168.269	1.22685	1.41653e-11	1.20928e-10	protein_coding	PREDICTED:_uncharacterized_protein_LOC106143247_[Amyelois_transitella];ID=KWMTBOMO05000.mrna1	-
KWMTBOMO04322.mrna1	75.3344	12.5854	2.58314	1.43211e-11	1.22123e-10	protein_coding	PREDICTED:_tetratricopeptide_repeat_protein_36_[Amyelois_transitella];ID=KWMTBOMO04322.mrna1	-
KWMTBOMO12204.mrna1	35.4748	246.239	-2.79587	1.43222e-11	1.22123e-10	protein_coding	vitellogenin_receptor_precursor_[Bombyx_mori];ID=KWMTBOMO12204.mrna1	Ldl_recept_a
KWMTBOMO04004.mrna1	414.67	712.954	-0.782776	1.45299e-11	1.23821e-10	protein_coding	PREDICTED:_mannose-1-phosphate_guanyltransferase_beta-like_[Amyelois_transitella];ID=KWMTBOMO04004.mrna1	Hexapep
KWMTBOMO05648.mrna1	7.04976	102.58	-3.84141	1.46324e-11	1.24622e-10	protein_coding	neuropeptide_receptor_A13_[Bombyx_mori];ID=KWMTBOMO05648.mrna1	-
KWMTBOMO09476.mrna1	394.147	967.231	-1.29494	1.46745e-11	1.24906e-10	protein_coding	PREDICTED:_ataxin-2-like_protein_[Bombyx_mori];ID=KWMTBOMO09476.mrna1	-
KWMTBOMO11007.mrna1	779.723	1295.87	-0.734112	1.48578e-11	1.26392e-10	protein_coding	PREDICTED:_glutaredoxin-related_protein_5 mitochondrial-like_[Plutella_xylostella];ID=KWMTBOMO11007.mrna1	-
KWMTBOMO15720.mrna1	11.7424	93.1354	-3.02137	1.56835e-11	1.33338e-10	protein_coding	PREDICTED:_uncharacterized_protein_LOC106139274_[Amyelois_transitella];ID=KWMTBOMO15720.mrna1	-
novel.1014	81.696	14.401	2.50305	1.60743e-11	1.36579e-10	-	PF00078:Reverse transcriptase (RNA-dependent DNA polymerase)|PF00665:Integrase core domain	RVT_1
KWMTBOMO01648.mrna1	619.626	1043.35	-0.751755	1.62528e-11	1.38015e-10	protein_coding	PREDICTED:_uncharacterized_protein_LOC101746773_[Bombyx_mori];ID=KWMTBOMO01648.mrna1	-
KWMTBOMO15534.mrna1	3537.85	5159.92	-0.54415	1.63781e-11	1.38997e-10	protein_coding	PREDICTED:_zinc_finger_protein_on_ecdysone_puffs_isoform_X2_[Bombyx_mori];ID=KWMTBOMO15534.mrna1	-
KWMTBOMO14619.mrna1	1182.84	682.825	0.791921	1.64455e-11	1.39487e-10	protein_coding	PREDICTED:_serine_proteinase-like_protein_isoform_X1_[Bombyx_mori];ID=KWMTBOMO14619.mrna1	Trypsin
KWMTBOMO05889.mrna1	989.663	602.043	0.717811	1.65744e-11	1.40498e-10	protein_coding	PREDICTED:_protein_downstream_neighbor_of_son_homolog_[Bombyx_mori];ID=KWMTBOMO05889.mrna1	-
KWMTBOMO05844.mrna1	73.5368	7.18691	3.3495	1.66936e-11	1.41357e-10	protein_coding	PREDICTED:_uncharacterized_protein_LOC101744306_[Bombyx_mori];ID=KWMTBOMO05844.mrna1	-
KWMTBOMO14672.mrna1	725.592	375.839	0.951583	1.66952e-11	1.41357e-10	protein_coding	PREDICTED:_uncharacterized_protein_LOC106107610_isoform_X1_[Papilio_polytes];ID=KWMTBOMO14672.mrna1	PI3_PI4_kinase
KWMTBOMO13120.mrna1	65.4391	0.852174	6.18934	1.67909e-11	1.42084e-10	protein_coding	PREDICTED:_uncharacterized_protein_LOC105842407_[Bombyx_mori];ID=KWMTBOMO13120.mrna1	-
KWMTBOMO00299.mrna1	739.731	407.04	0.861433	1.69972e-11	1.43745e-10	protein_coding	PREDICTED:_ras-related_protein_Rab-21_[Amyelois_transitella];ID=KWMTBOMO00299.mrna1	Ras
novel.572	423.004	181.905	1.21926	1.72891e-11	1.46129e-10	-	-	-
KWMTBOMO01937.mrna1	1742.61	1114.52	0.644036	1.84974e-11	1.56249e-10	protein_coding	PREDICTED:_carnitine_O-acetyltransferase-like_[Bombyx_mori];ID=KWMTBOMO01937.mrna1	-
KWMTBOMO13303.mrna1	8689.58	5816.55	0.579421	1.86138e-11	1.57141e-10	protein_coding	high_mobility_group_protein_A_[Bombyx_mori];ID=KWMTBOMO13303.mrna1	-
KWMTBOMO07323.mrna1	8138.47	11198.1	-0.460349	1.95491e-11	1.64941e-10	protein_coding	chaperonin_subunit_4_delta_[Bombyx_mori];ID=KWMTBOMO07323.mrna1	-
KWMTBOMO08440.mrna1	28247.3	19379.5	0.543585	1.98312e-11	1.67223e-10	protein_coding	ribosomal_protein_S16_[Bombyx_mori];ID=KWMTBOMO08440.mrna1	-
KWMTBOMO15660.mrna1	1928.99	1268.83	0.604892	2.03154e-11	1.71206e-10	protein_coding	PREDICTED:_melanotransferrin_[Papilio_xuthus];ID=KWMTBOMO15660.mrna1	-
KWMTBOMO09392.mrna1	35.1977	134.92	-1.93861	2.10572e-11	1.77354e-10	protein_coding	pro-phenol_oxidase_[Bombyx_mandarina];ID=KWMTBOMO09392.mrna1	-
KWMTBOMO11403.mrna1	1864.88	2699.37	-0.533446	2.12996e-11	1.79291e-10	protein_coding	PREDICTED:_retinoblastoma-like_protein_1_isoform_X2_[Papilio_xuthus];ID=KWMTBOMO11403.mrna1	-
KWMTBOMO04649.mrna1	3075.74	4745.55	-0.625337	2.13521e-11	1.79628e-10	protein_coding	Autophagy-related_protein_101_[Papilio_xuthus];ID=KWMTBOMO04649.mrna1	Pkinase
KWMTBOMO03854.mrna1	2115.62	3100.26	-0.551414	2.18395e-11	1.83622e-10	protein_coding	Zinc_finger_MYM-type_protein_4_[Papilio_xuthus];ID=KWMTBOMO03854.mrna1	-
KWMTBOMO00314.mrna1	989.797	1550.6	-0.647503	2.2669e-11	1.90486e-10	protein_coding	PREDICTED:_uncharacterized_protein_LOC101743416_[Bombyx_mori];ID=KWMTBOMO00314.mrna1	-
KWMTBOMO16169.mrna1	3703.27	2139.38	0.791886	2.28512e-11	1.91905e-10	protein_coding	uncharacterized_LOC106115108_[Papilio_xuthus];ID=KWMTBOMO16169.mrna1	-
KWMTBOMO07578.mrna1	53.5508	1.50133	5.15453	2.31824e-11	1.94573e-10	protein_coding	PREDICTED:_transmembrane_and_TPR_repeat-containing_protein_1-like_[Bombyx_mori];ID=KWMTBOMO07578.mrna1	-
KWMTBOMO00128.mrna1	388.082	781.856	-1.01127	2.40302e-11	2.01572e-10	protein_coding	hypothetical_protein_KGM_18572_[Danaus_plexippus];ID=KWMTBOMO00128.mrna1	-
KWMTBOMO04704.mrna1	1351.77	2492.72	-0.882295	2.48356e-11	2.08207e-10	protein_coding	PREDICTED:_hemicentin-1_[Bombyx_mori];ID=KWMTBOMO04704.mrna1	-
novel.699	67.8598	9.6184	2.82375	2.50736e-11	2.1008e-10	-	-	-
KWMTBOMO14280.mrna1	4.13807	75.4938	-4.21996	2.53711e-11	2.1245e-10	protein_coding	uncharacterized_protein_LOC692458_[Bombyx_mori];ID=KWMTBOMO14280.mrna1	-
KWMTBOMO02278.mrna1	47335	30070.5	0.654582	2.60748e-11	2.18216e-10	protein_coding	translationally-controlled_tumor_protein_homolog_[Bombyx_mori];ID=KWMTBOMO02278.mrna1	-
novel.1274	58.5062	229.95	-1.98325	2.65367e-11	2.21953e-10	-	-	-
KWMTBOMO11959.mrna1	705.741	406.91	0.795238	2.66867e-11	2.23078e-10	protein_coding	PREDICTED:_peroxisome_biogenesis_factor_10_[Amyelois_transitella];ID=KWMTBOMO11959.mrna1	-
KWMTBOMO12863.mrna1	874.495	1441.05	-0.720046	2.8776e-11	2.40404e-10	protein_coding	BWK-1-like_protein_[Bombyx_mori];ID=KWMTBOMO12863.mrna1	-
KWMTBOMO06962.mrna1	650.357	1144.93	-0.819285	2.91174e-11	2.43116e-10	protein_coding	PREDICTED:_uncharacterized_protein_LOC101744940_[Bombyx_mori];ID=KWMTBOMO06962.mrna1	-
KWMTBOMO16094.mrna1	57.8012	169.1	-1.54487	2.97394e-11	2.48166e-10	protein_coding	PREDICTED:_facilitated_trehalose_transporter_Tret1-like_[Papilio_polytes];ID=KWMTBOMO16094.mrna1	Sugar_tr
KWMTBOMO04581.mrna1	2441.74	1436.82	0.765168	3.04097e-11	2.53613e-10	protein_coding	lysosomal-associated_transmembrane_protein_[Bombyx_mori];ID=KWMTBOMO04581.mrna1	-
KWMTBOMO12559.mrna1	191.506	419.136	-1.13199	3.06153e-11	2.5518e-10	protein_coding	hypothetical_protein_KGM_11843_[Danaus_plexippus];ID=KWMTBOMO12559.mrna1	-
KWMTBOMO10318.mrna1	136.33	18.8858	2.86199	3.0676e-11	2.55539e-10	protein_coding	PREDICTED:_yellow-e_isoform_X1_[Bombyx_mori];ID=KWMTBOMO10318.mrna1	-
KWMTBOMO00883.mrna1	1881.82	3150.03	-0.742179	3.09347e-11	2.57546e-10	protein_coding	PREDICTED:_cyclin-T-like_[Bombyx_mori];ID=KWMTBOMO00883.mrna1	-
KWMTBOMO12299.mrna1	2259.98	1488.23	0.602939	3.10856e-11	2.58653e-10	protein_coding	PREDICTED:_nucleolar_protein_9_isoform_X1_[Amyelois_transitella];ID=KWMTBOMO12299.mrna1	-
KWMTBOMO04495.mrna1	49.2481	305.1	-2.63124	3.15828e-11	2.62639e-10	protein_coding	PREDICTED:_uncharacterized_protein_LOC101744481_[Bombyx_mori];ID=KWMTBOMO04495.mrna1	-
KWMTBOMO03422.mrna1	51.113	2.05432	4.60691	3.29076e-11	2.73498e-10	protein_coding	PREDICTED:_4-coumarate--CoA_ligase_1-like_[Amyelois_transitella];ID=KWMTBOMO03422.mrna1	AMP-binding
KWMTBOMO07306.mrna1	3872.35	1960.3	0.982234	3.34231e-11	2.77623e-10	protein_coding	PREDICTED:_uncharacterized_protein_LOC100500745_[Bombyx_mori];ID=KWMTBOMO07306.mrna1	-
KWMTBOMO00671.mrna1	1791.89	1108.38	0.693528	3.35573e-11	2.78577e-10	protein_coding	PREDICTED:_uncharacterized_protein_LOC101735501_[Bombyx_mori];ID=KWMTBOMO00671.mrna1	-
novel.635	530.602	256.65	1.05037	3.45958e-11	2.87034e-10	-	-	-
KWMTBOMO13568.mrna1	1214.07	2202.15	-0.858272	3.49953e-11	2.90182e-10	protein_coding	hypothetical_protein_KGM_18281_[Danaus_plexippus];ID=KWMTBOMO13568.mrna1	-
novel.1122	498.458	211.531	1.2396	3.59176e-11	2.97659e-10	-	-	-
KWMTBOMO07644.mrna1	3427.82	5959.63	-0.797705	3.62048e-11	2.99867e-10	protein_coding	Zinc_finger_protein_jing-like_[Papilio_machaon];ID=KWMTBOMO07644.mrna1	-
KWMTBOMO13232.mrna1	404.463	127.808	1.66571	3.67038e-11	3.03826e-10	protein_coding	PREDICTED:_104_kDa_microneme/rhoptry_antigen_isoform_X2_[Bombyx_mori];ID=KWMTBOMO13232.mrna1	PDZ
KWMTBOMO08118.mrna1	2423.14	4408.36	-0.863554	3.70295e-11	3.06196e-10	protein_coding	PREDICTED:_teneurin-m_[Bombyx_mori];ID=KWMTBOMO08118.mrna1	-
KWMTBOMO01880.mrna1	338.304	608.219	-0.8487	3.70325e-11	3.06196e-10	protein_coding	PREDICTED:_dolichyldiphosphatase_1-like_[Bombyx_mori];ID=KWMTBOMO01880.mrna1	-
KWMTBOMO16211.mrna1	662.22	1143.33	-0.789744	3.74688e-11	3.09627e-10	protein_coding	PREDICTED:_6-phosphogluconolactonase_isoform_X1_[Bombyx_mori];ID=KWMTBOMO16211.mrna1	-
KWMTBOMO03713.mrna1	1483.07	809.133	0.874803	3.75537e-11	3.10024e-10	protein_coding	PREDICTED:_collagen_alpha_chain_CG42342-like_isoform_X5_[Papilio_xuthus];ID=KWMTBOMO03713.mrna1	Collagen
KWMTBOMO10604.mrna1	632.579	357.275	0.823719	3.75598e-11	3.10024e-10	protein_coding	PREDICTED:_sodium-independent_sulfate_anion_transporter-like_isoform_X2_[Bombyx_mori];ID=KWMTBOMO10604.mrna1	Sulfate_transp
KWMTBOMO05692.mrna1	105.218	25.7074	2.0285	3.76017e-11	3.10193e-10	protein_coding	PREDICTED:_uncharacterized_protein_LOC105391274_[Plutella_xylostella];ID=KWMTBOMO05692.mrna1	-
KWMTBOMO02123.mrna1	2216.36	3240.49	-0.547627	3.78508e-11	3.12069e-10	protein_coding	PREDICTED:_nucleolar_complex_protein_2_homolog_[Papilio_polytes];ID=KWMTBOMO02123.mrna1	-
KWMTBOMO11740.mrna1	457.578	915.045	-1.00066	3.80036e-11	3.1315e-10	protein_coding	PREDICTED:_WD_repeat-containing_protein_CG11141_isoform_X1_[Bombyx_mori];ID=KWMTBOMO11740.mrna1	-
KWMTBOMO06635.mrna1	696.332	366.403	0.926923	3.85205e-11	3.17229e-10	protein_coding	PREDICTED:_E3_ubiquitin-protein_ligase_RNF146-B_isoform_X2_[Amyelois_transitella];ID=KWMTBOMO06635.mrna1	WWE
KWMTBOMO04192.mrna1	118.595	33.4402	1.82847	3.9309e-11	3.23538e-10	protein_coding	PREDICTED:_organic_cation_transporter_protein-like_[Bombyx_mori];ID=KWMTBOMO04192.mrna1	Sugar_tr
KWMTBOMO00923.mrna1	427.256	2235.74	-2.38735	3.94197e-11	3.24059e-10	protein_coding	histone_H1_[Bombyx_mori];ID=KWMTBOMO00923.mrna1	-
KWMTBOMO09759.mrna1	17.5669	147.59	-3.0649	3.94378e-11	3.24059e-10	protein_coding	CRAL-TRIO_domain-containing_protein partial_[Manduca_sexta];ID=KWMTBOMO09759.mrna1	-
KWMTBOMO10537.mrna1	1720.93	2936.76	-0.771369	3.94395e-11	3.24059e-10	protein_coding	PREDICTED:_axin_[Bombyx_mori];ID=KWMTBOMO10537.mrna1	DIX
KWMTBOMO02756.mrna1	52.6177	197.139	-1.89118	3.94888e-11	3.24279e-10	protein_coding	putative_prIL-16_[Operophtera_brumata];ID=KWMTBOMO02756.mrna1	PDZ
KWMTBOMO07513.mrna1	20.3636	93.9078	-2.19224	4.00895e-11	3.29026e-10	protein_coding	PREDICTED:_probable_phospholipid-transporting_ATPase_IF_isoform_X1_[Bombyx_mori];ID=KWMTBOMO07513.mrna1	-
KWMTBOMO11304.mrna1	892.03	432.971	1.04329	4.03671e-11	3.31116e-10	protein_coding	PREDICTED:_transient_receptor_potential_cation_channel_trpm_isoform_X1_[Bombyx_mori];ID=KWMTBOMO11304.mrna1	-
KWMTBOMO07905.mrna1	20291.8	11189.1	0.858889	4.08238e-11	3.34672e-10	protein_coding	PREDICTED:_adhesive_plaque_matrix_protein-like_[Bombyx_mori];ID=KWMTBOMO07905.mrna1	-
KWMTBOMO11957.mrna1	524.963	291.163	0.850433	4.13631e-11	3.38901e-10	protein_coding	PREDICTED:_gastrula_zinc_finger_protein_XlCGF26.1-like_isoform_X2_[Amyelois_transitella];ID=KWMTBOMO11957.mrna1	-
KWMTBOMO02184.mrna1	1497.67	2326.35	-0.635061	4.25183e-11	3.48168e-10	protein_coding	hypothetical_protein_KGM_04721_[Danaus_plexippus];ID=KWMTBOMO02184.mrna1	-
KWMTBOMO11735.mrna1	1135.49	713.589	0.669863	4.48727e-11	3.6724e-10	protein_coding	PREDICTED:_CD109_antigen_[Papilio_xuthus];ID=KWMTBOMO11735.mrna1	A2M_N_2
KWMTBOMO01617.mrna1	561.283	943.32	-0.746652	4.70369e-11	3.84733e-10	protein_coding	PREDICTED:_kidney_mitochondrial_carrier_protein_1_[Plutella_xylostella];ID=KWMTBOMO01617.mrna1	Mito_carr
KWMTBOMO07167.mrna1	474.167	235.296	1.00799	4.71765e-11	3.85658e-10	protein_coding	PREDICTED:_ATP-binding_cassette_sub-family_G_member_1-like_isoform_X2_[Bombyx_mori];ID=KWMTBOMO07167.mrna1	ABC2_membrane
KWMTBOMO04375.mrna1	63.1841	6.40728	3.31037	4.76828e-11	3.89576e-10	protein_coding	PREDICTED:_uncharacterized_protein_LOC106129229_[Amyelois_transitella];ID=KWMTBOMO04375.mrna1	-
KWMTBOMO02224.mrna1	857.466	1436.92	-0.746433	4.96048e-11	4.0505e-10	protein_coding	PREDICTED:_WD_repeat_and_FYVE_domain-containing_protein_2_[Papilio_xuthus];ID=KWMTBOMO02224.mrna1	FYVE
KWMTBOMO07718.mrna1	683.617	321.92	1.08778	5.05318e-11	4.12386e-10	protein_coding	PREDICTED:_uncharacterized_protein_LOC101742063_isoform_X1_[Bombyx_mori];ID=KWMTBOMO07718.mrna1	-
KWMTBOMO05217.mrna1	5.98574	64.6713	-3.46353	5.08092e-11	4.14416e-10	protein_coding	PREDICTED:_proton-associated_sugar_transporter_A-like_isoform_X2_[Amyelois_transitella];ID=KWMTBOMO05217.mrna1	MFS_1
KWMTBOMO10819.mrna1	0.359928	109.761	-8.12097	5.08524e-11	4.14535e-10	protein_coding	NA;ID=KWMTBOMO10819.mrna1	-
KWMTBOMO09216.mrna1	5916.95	3485.59	0.763255	5.14985e-11	4.19565e-10	protein_coding	uncharacterized_LOC101743813_precursor_[Bombyx_mori];ID=KWMTBOMO09216.mrna1	-
KWMTBOMO08666.mrna1	50268.1	32599.5	0.624801	5.17676e-11	4.2152e-10	protein_coding	ribosomal_protein_S23_[Bombyx_mori];ID=KWMTBOMO08666.mrna1	Ribosomal_S12
KWMTBOMO14472.mrna1	751.197	1247.41	-0.732143	5.26824e-11	4.28726e-10	protein_coding	PREDICTED:_transmembrane_channel-like_protein_7_[Bombyx_mori];ID=KWMTBOMO14472.mrna1	-
novel.1097	2925.15	4568.32	-0.643093	5.39442e-11	4.38748e-10	-	-	-
KWMTBOMO12524.mrna1	910.803	1483.48	-0.703367	5.39892e-11	4.38867e-10	protein_coding	PREDICTED:_cyclic_AMP-responsive_element-binding_protein_3-like_protein_3-B_isoform_X3_[Bombyx_mori];ID=KWMTBOMO12524.mrna1	-
KWMTBOMO08242.mrna1	153.564	37.528	2.03907	5.43185e-11	4.41296e-10	protein_coding	predicted_protein_[Nematostella_vectensis];ID=KWMTBOMO08242.mrna1	-
KWMTBOMO08918.mrna1	1129.5	570.561	0.984205	5.48e-11	4.44957e-10	protein_coding	PREDICTED:_uncharacterized_protein_LOC101738615_isoform_X3_[Bombyx_mori];ID=KWMTBOMO08918.mrna1	-
KWMTBOMO00168.mrna1	259.37	477.614	-0.881075	5.62791e-11	4.5671e-10	protein_coding	uncharacterized_protein_LOC101741444_[Bombyx_mori];ID=KWMTBOMO00168.mrna1	DnaJ
KWMTBOMO05932.mrna1	147.826	315.699	-1.09047	6.04204e-11	4.90043e-10	protein_coding	endoplasmic_reticulum_oxidoreduction_1-like_precursor_[Bombyx_mori];ID=KWMTBOMO05932.mrna1	-
KWMTBOMO01032.mrna1	5.20106	124.952	-4.60379	6.21141e-11	5.03497e-10	protein_coding	PREDICTED:_calpain-11-like_[Bombyx_mori];ID=KWMTBOMO01032.mrna1	Peptidase_C2
KWMTBOMO14050.mrna1	429.456	216.91	0.985125	6.3371e-11	5.13397e-10	protein_coding	glia_maturation_factor_beta_[Bombyx_mori];ID=KWMTBOMO14050.mrna1	Cofilin_ADF
KWMTBOMO12675.mrna1	15.8164	132.525	-3.05051	6.39675e-11	5.17939e-10	protein_coding	PREDICTED:_synaptotagmin-4_[Papilio_xuthus];ID=KWMTBOMO12675.mrna1	C2
KWMTBOMO15614.mrna1	52.142	3.63789	3.85142	6.64233e-11	5.37523e-10	protein_coding	Uncharacterized_protein_OBRU01_02791_[Operophtera_brumata];ID=KWMTBOMO15614.mrna1	-
KWMTBOMO01662.mrna1	4276.35	7655.09	-0.84068	6.65722e-11	5.38427e-10	protein_coding	small_GTP_binding_protein_RAB5_[Bombyx_mori];ID=KWMTBOMO01662.mrna1	Ras
KWMTBOMO07714.mrna1	650.326	1234.88	-0.925202	6.70163e-11	5.41715e-10	protein_coding	PREDICTED:_phosphatidylinositol_4-phosphate_3-kinase_C2_domain-containing_subunit_alpha_isoform_X3_[Bombyx_mori];ID=KWMTBOMO07714.mrna1	C2
KWMTBOMO09491.mrna1	272.749	122.08	1.16014	6.72299e-11	5.43138e-10	protein_coding	PREDICTED:_uncharacterized_protein_LOC101736053_[Bombyx_mori];ID=KWMTBOMO09491.mrna1	-
KWMTBOMO07148.mrna1	14.0986	78.1824	-2.48988	6.88306e-11	5.55759e-10	protein_coding	PREDICTED:_phospholipase_A1_1_[Amyelois_transitella];ID=KWMTBOMO07148.mrna1	Lipase
KWMTBOMO02737.mrna1	26.3651	112.775	-2.10271	7.01665e-11	5.66127e-10	protein_coding	PREDICTED:_delta_and_Notch-like_epidermal_growth_factor-related_receptor_[Bombyx_mori];ID=KWMTBOMO02737.mrna1	EGF
KWMTBOMO03182.mrna1	456.717	849.681	-0.895359	7.0193e-11	5.66127e-10	protein_coding	cyclin-dependent_kinase_2_[Bombyx_mori];ID=KWMTBOMO03182.mrna1	Pkinase
KWMTBOMO14792.mrna1	612.893	340.78	0.846859	7.22912e-11	5.82724e-10	protein_coding	PREDICTED:_adrenodoxin-like_[Plutella_xylostella];ID=KWMTBOMO14792.mrna1	Fer2
KWMTBOMO12919.mrna1	98.8861	17.9755	2.46946	7.27176e-11	5.85835e-10	protein_coding	PREDICTED:_aminoacylase-1-like_[Bombyx_mori];ID=KWMTBOMO12919.mrna1	Peptidase_M20
KWMTBOMO11255.mrna1	20635.1	13711	0.589809	7.30579e-11	5.88248e-10	protein_coding	ribosomal_protein_S9_[Bombyx_mori];ID=KWMTBOMO11255.mrna1	S4
KWMTBOMO11747.mrna1	1565.34	2403.74	-0.619315	7.42154e-11	5.9715e-10	protein_coding	achintya_[Bombyx_mori];ID=KWMTBOMO11747.mrna1	Coprinus_mating
KWMTBOMO08100.mrna1	14997.9	9926.79	0.595359	7.42461e-11	5.9715e-10	protein_coding	ribosomal_protein_L21_[Bombyx_mori];ID=KWMTBOMO08100.mrna1	-
KWMTBOMO15979.mrna1	2681.06	4169.11	-0.636441	7.54342e-11	6.06369e-10	protein_coding	PREDICTED:_protein_pygopus-like_isoform_X5_[Bombyx_mori];ID=KWMTBOMO15979.mrna1	-
KWMTBOMO14107.mrna1	333.007	154.51	1.1108	7.54869e-11	6.06455e-10	protein_coding	PREDICTED:_P_protein-like_[Amyelois_transitella];ID=KWMTBOMO14107.mrna1	-
KWMTBOMO15092.mrna1	344.556	652.974	-0.920752	7.78609e-11	6.2518e-10	protein_coding	Tubulin--tyrosine_ligase-like_protein_12_[Operophtera_brumata];ID=KWMTBOMO15092.mrna1	TTL
KWMTBOMO00158.mrna1	672.046	377.835	0.833142	7.84835e-11	6.29829e-10	protein_coding	PREDICTED:_rho_GTPase-activating_protein_1-like_[Amyelois_transitella];ID=KWMTBOMO00158.mrna1	RhoGAP
KWMTBOMO03697.mrna1	246.844	470.21	-0.930702	7.86062e-11	6.30464e-10	protein_coding	PREDICTED:_uncharacterized_protein_LOC105389986_[Plutella_xylostella];ID=KWMTBOMO03697.mrna1	Chitin_bind_4
KWMTBOMO13218.mrna1	1362.05	2364.97	-0.79671	7.89163e-11	6.32599e-10	protein_coding	PREDICTED:_cytochrome_c-type_heme_lyase_isoform_X1_[Amyelois_transitella];ID=KWMTBOMO13218.mrna1	-
KWMTBOMO10724.mrna1	1772.3	2908.24	-0.71444	7.97077e-11	6.3859e-10	protein_coding	putative_ELAV-like_protein_1_[Danaus_plexippus];ID=KWMTBOMO10724.mrna1	RRM_1
KWMTBOMO03146.mrna1	4108.18	2769.26	0.568912	8.0089e-11	6.41289e-10	protein_coding	PREDICTED:_heterogeneous_nuclear_ribonucleoprotein_F_[Bombyx_mori];ID=KWMTBOMO03146.mrna1	RRM_1
KWMTBOMO02816.mrna1	211.481	62.4211	1.75746	8.01411e-11	6.41351e-10	protein_coding	PREDICTED:_glutaminase_kidney_isoform mitochondrial_isoform_X6_[Bombyx_mori];ID=KWMTBOMO02816.mrna1	-
KWMTBOMO06526.mrna1	812.803	1257.14	-0.629675	8.09163e-11	6.47196e-10	protein_coding	PREDICTED:_polycomb_protein_suz12-B_isoform_X2_[Bombyx_mori];ID=KWMTBOMO06526.mrna1	-
KWMTBOMO00546.mrna1	5587.51	3109.41	0.845713	8.13891e-11	6.50618e-10	protein_coding	PREDICTED:_kalirin_[Bombyx_mori];ID=KWMTBOMO00546.mrna1	Pkinase
KWMTBOMO00678.mrna1	2441.26	1503.37	0.699784	8.19733e-11	6.54926e-10	protein_coding	PREDICTED:_protein_daughterless_isoform_X3_[Amyelois_transitella];ID=KWMTBOMO00678.mrna1	HLH
KWMTBOMO05732.mrna1	323.887	115.074	1.49376	8.29381e-11	6.62267e-10	protein_coding	PREDICTED:_neural_cell_adhesion_molecule_2-like_isoform_X1_[Bombyx_mori];ID=KWMTBOMO05732.mrna1	V-set
KWMTBOMO14927.mrna1	449.772	1050.82	-1.2259	8.40484e-11	6.70763e-10	protein_coding	PREDICTED:_RNA-binding_protein_Nova-2_isoform_X3_[Bombyx_mori];ID=KWMTBOMO14927.mrna1	KH_1
KWMTBOMO01220.mrna1	63.4929	196.74	-1.6283	8.47403e-11	6.75606e-10	protein_coding	PREDICTED:_protein_odd-skipped_[Bombyx_mori];ID=KWMTBOMO01220.mrna1	zf-C2H2
KWMTBOMO06046.mrna1	1209.5	611.262	0.983263	8.47488e-11	6.75606e-10	protein_coding	putative_selenoprotein_M_[Danaus_plexippus];ID=KWMTBOMO06046.mrna1	-
novel.1380	232.261	33.4535	2.8004	8.57631e-11	6.83315e-10	-	PF00146:NADH dehydrogenase	-
KWMTBOMO08396.mrna1	835.358	1312.18	-0.653116	8.68861e-11	6.91882e-10	protein_coding	uncharacterized_protein_LOC101744449_[Bombyx_mori];ID=KWMTBOMO08396.mrna1	DnaJ
KWMTBOMO05950.mrna1	3915.95	2185.58	0.840944	8.74125e-11	6.9569e-10	protein_coding	acyl-CoA_binding_protein_[Bombyx_mori];ID=KWMTBOMO05950.mrna1	-
KWMTBOMO03361.mrna1	1.91367	104.147	-5.81875	9.24549e-11	7.35416e-10	protein_coding	_Hox_cluster_protein_Shx10_[Bombyx_mori];ID=KWMTBOMO03361.mrna1	Homeobox
KWMTBOMO13993.mrna1	594.807	316.738	0.907868	9.31117e-11	7.40233e-10	protein_coding	PREDICTED:_syntaxin-binding_protein_5_isoform_X1_[Bombyx_mori];ID=KWMTBOMO13993.mrna1	-
KWMTBOMO06507.mrna1	2104.81	3260.04	-0.631013	9.432e-11	7.49427e-10	protein_coding	hypothetical_protein_KGM_16487_[Danaus_plexippus];ID=KWMTBOMO06507.mrna1	UCH
KWMTBOMO05412.mrna1	1237.43	578.889	1.095	9.50391e-11	7.54725e-10	protein_coding	PREDICTED:_TNF_receptor-associated_factor_4_isoform_X3_[Bombyx_mori];ID=KWMTBOMO05412.mrna1	-
KWMTBOMO02071.mrna1	84.3784	230.116	-1.46068	9.64334e-11	7.65377e-10	protein_coding	PREDICTED:_CDK5_and_ABL1_enzyme_substrate_2_isoform_X2_[Bombyx_mori];ID=KWMTBOMO02071.mrna1	-
KWMTBOMO09074.mrna1	675.586	1114.56	-0.723484	9.71968e-11	7.71013e-10	protein_coding	hypothetical_protein_KGM_11112_[Danaus_plexippus];ID=KWMTBOMO09074.mrna1	DUF89
KWMTBOMO14317.mrna1	75.9722	12.7746	2.57867	9.74039e-11	7.72232e-10	protein_coding	PREDICTED:_uncharacterized_protein_LOC106709627_[Papilio_machaon];ID=KWMTBOMO14317.mrna1	-
KWMTBOMO06157.mrna1	3187.18	4500.21	-0.497285	1.01205e-10	8.01924e-10	protein_coding	PREDICTED:_uncharacterized_protein_LOC101739668_isoform_X1_[Bombyx_mori];ID=KWMTBOMO06157.mrna1	RRM_1
KWMTBOMO14210.mrna1	481.064	887.858	-0.885334	1.01932e-10	8.07245e-10	protein_coding	PREDICTED:_uncharacterized_protein_LOC105385961_[Plutella_xylostella];ID=KWMTBOMO14210.mrna1	Sterile
novel.175	462.597	1214.65	-1.39558	1.03752e-10	8.21207e-10	-	-	-
KWMTBOMO00497.mrna1	13465.5	8036.45	0.744605	1.05464e-10	8.343e-10	protein_coding	hypothetical_protein_KGM_14041_[Danaus_plexippus];ID=KWMTBOMO00497.mrna1	2-Hacid_dh_C
KWMTBOMO12764.mrna1	975.425	1797.05	-0.880942	1.07751e-10	8.51932e-10	protein_coding	PREDICTED:_phosphatidylinositol_3-kinase_catalytic_subunit_type_3_[Bombyx_mori];ID=KWMTBOMO12764.mrna1	PI3Ka
KWMTBOMO02546.mrna1	467.521	22.2355	4.38956	1.09471e-10	8.65053e-10	protein_coding	cuticular_protein_glycine-rich_10_precursor_[Bombyx_mori];ID=KWMTBOMO02546.mrna1	-
KWMTBOMO15347.mrna1	515.668	874.837	-0.760041	1.10174e-10	8.70135e-10	protein_coding	PREDICTED:_serine/threonine-protein_phosphatase_2A_56_kDa_regulatory_subunit_gamma_isoform_isoform_X1_[Bombyx_mori];ID=KWMTBOMO15347.mrna1	-
KWMTBOMO15114.mrna1	21385.9	13189.2	0.697302	1.10288e-10	8.70557e-10	protein_coding	ribosomal_protein_S25_[Bombyx_mori];ID=KWMTBOMO15114.mrna1	-
KWMTBOMO02059.mrna1	20466.2	11880.5	0.784654	1.10682e-10	8.73194e-10	protein_coding	ribosomal_protein_S18_[Bombyx_mori];ID=KWMTBOMO02059.mrna1	-
KWMTBOMO02401.mrna1	909.241	1496.39	-0.720926	1.12034e-10	8.83379e-10	protein_coding	Vacuolar_protein-sorting-associated_protein_25_[Operophtera_brumata];ID=KWMTBOMO02401.mrna1	-
KWMTBOMO01228.mrna1	2742.17	409.768	2.74274	1.13483e-10	8.94311e-10	protein_coding	Spatzle_3 partial_[Operophtera_brumata];ID=KWMTBOMO01228.mrna1	-
KWMTBOMO11111.mrna1	825.767	1323.1	-0.679371	1.1392e-10	8.97268e-10	protein_coding	PREDICTED:_mitochondrial_import_inner_membrane_translocase_subunit_TIM44_[Papilio_xuthus];ID=KWMTBOMO11111.mrna1	-
KWMTBOMO15767.mrna1	48.8406	0	8.19859	1.15272e-10	9.07424e-10	protein_coding	PREDICTED:_zinc_finger_protein_629_[Papilio_machaon];ID=KWMTBOMO15767.mrna1	zf-C2H2
KWMTBOMO12939.mrna1	20961.4	14547.5	0.526874	1.18257e-10	9.3041e-10	protein_coding	27_kDa_glycoprotein_precursor_[Bombyx_mori];ID=KWMTBOMO12939.mrna1	-
KWMTBOMO11511.mrna1	4693.63	3058.12	0.617546	1.18595e-10	9.32568e-10	protein_coding	peptidylprolyl_isomerase_B_precursor_[Bombyx_mori];ID=KWMTBOMO11511.mrna1	Pro_isomerase
KWMTBOMO07414.mrna1	783.232	1382.96	-0.820708	1.18812e-10	9.33736e-10	protein_coding	PREDICTED:_rRNA-processing_protein_FCF1_homolog_[Amyelois_transitella];ID=KWMTBOMO07414.mrna1	-
KWMTBOMO12885.mrna1	178.657	66.7897	1.4241	1.18873e-10	9.33736e-10	protein_coding	PREDICTED:_serine/threonine-protein_kinase_DDB_G0283821_[Amyelois_transitella];ID=KWMTBOMO12885.mrna1	-
novel.1305	83.5651	236.329	-1.49637	1.21116e-10	9.50834e-10	-	PF01167:Tub family	Tub
KWMTBOMO12054.mrna1	1350.12	852.743	0.663508	1.2183e-10	9.55921e-10	protein_coding	PREDICTED:_uncharacterized_protein_LOC101743591_isoform_X2_[Bombyx_mori];ID=KWMTBOMO12054.mrna1	-
KWMTBOMO13671.mrna1	477.099	790.332	-0.728244	1.22739e-10	9.62531e-10	protein_coding	PREDICTED:_sodium-_and_chloride-dependent_glycine_transporter_1_[Amyelois_transitella];ID=KWMTBOMO13671.mrna1	SNF
KWMTBOMO09896.mrna1	858.295	1360.87	-0.665374	1.24086e-10	9.72569e-10	protein_coding	PREDICTED:_mediator_of_RNA_polymerase_II_transcription_subunit_21_[Papilio_polytes];ID=KWMTBOMO09896.mrna1	-
KWMTBOMO05338.mrna1	99.037	326.652	-1.71897	1.25042e-10	9.79529e-10	protein_coding	PREDICTED:_ecdysteroid-inducible_angiotensin-converting_enzyme-related_gene_product_isoform_X4_[Bombyx_mori];ID=KWMTBOMO05338.mrna1	Peptidase_M2
KWMTBOMO11022.mrna1	625.634	1047.83	-0.742024	1.25833e-10	9.8519e-10	protein_coding	Myb-MuvB_complex_subunit_Lin-52_[Bombyx_mori];ID=KWMTBOMO11022.mrna1	-
KWMTBOMO09727.mrna1	488.286	212.377	1.20097	1.27809e-10	1.00012e-09	protein_coding	PREDICTED:_luciferin_4-monooxygenase-like_isoform_X3_[Bombyx_mori];ID=KWMTBOMO09727.mrna1	AMP-binding
KWMTBOMO03305.mrna1	81.9591	232.949	-1.51147	1.28751e-10	1.00694e-09	protein_coding	PREDICTED:_dual_specificity_protein_kinase_CLK2_isoform_X3_[Amyelois_transitella];ID=KWMTBOMO03305.mrna1	-
KWMTBOMO14133.mrna1	611.162	333.447	0.872641	1.34482e-10	1.0512e-09	protein_coding	PREDICTED:_uncharacterized_protein_LOC101741591_[Bombyx_mori];ID=KWMTBOMO14133.mrna1	NDT80_PhoG
KWMTBOMO04027.mrna1	3140.88	5262.53	-0.744356	1.34978e-10	1.0545e-09	protein_coding	PREDICTED:_trithorax_group_protein_osa_[Amyelois_transitella];ID=KWMTBOMO04027.mrna1	ARID
KWMTBOMO05733.mrna1	2178.98	3184.2	-0.547706	1.35143e-10	1.05522e-09	protein_coding	Nuclear_pore_complex_protein_Nup155_[Papilio_xuthus];ID=KWMTBOMO05733.mrna1	-
KWMTBOMO10467.mrna1	1930.81	2861.4	-0.567288	1.36332e-10	1.06393e-09	protein_coding	Protein_HGV2_[Papilio_machaon];ID=KWMTBOMO10467.mrna1	-
KWMTBOMO10768.mrna1	3.38565	62.704	-4.14033	1.37368e-10	1.07144e-09	protein_coding	PREDICTED:_glycine-rich_cell_wall_structural_protein_1_[Bombyx_mori];ID=KWMTBOMO10768.mrna1	-
KWMTBOMO00315.mrna1	503.18	909.899	-0.853442	1.39288e-10	1.08583e-09	protein_coding	PREDICTED:_ER_degradation-enhancing_alpha-mannosidase-like_protein_3_isoform_X1_[Amyelois_transitella];ID=KWMTBOMO00315.mrna1	-
KWMTBOMO08097.mrna1	522.765	883.036	-0.757823	1.40484e-10	1.09457e-09	protein_coding	DNA_supercoiling_factor_[Bombyx_mori];ID=KWMTBOMO08097.mrna1	-
KWMTBOMO04014.mrna1	130.392	32.165	2.02702	1.40803e-10	1.09646e-09	protein_coding	PREDICTED:_spondin-2-like_[Bombyx_mori];ID=KWMTBOMO04014.mrna1	-
KWMTBOMO10407.mrna1	519.213	260.949	0.994076	1.43948e-10	1.12035e-09	protein_coding	PREDICTED:_probable_isoaspartyl_peptidase/L-asparaginase_GA20639_isoform_X1_[Bombyx_mori];ID=KWMTBOMO10407.mrna1	Asparaginase_2
KWMTBOMO08103.mrna1	540.896	273.933	0.978959	1.46092e-10	1.13642e-09	protein_coding	adipose_triglyceride_lipase_[Manduca_sexta];ID=KWMTBOMO08103.mrna1	-
KWMTBOMO10827.mrna1	1242.37	2273.85	-0.871547	1.4632e-10	1.13758e-09	protein_coding	PREDICTED:_serine/threonine-protein_kinase_minibrain_isoform_X2_[Bombyx_mori];ID=KWMTBOMO10827.mrna1	Pkinase
KWMTBOMO05342.mrna1	1.06299	63.6992	-5.87451	1.46815e-10	1.14082e-09	protein_coding	_putative_cuticle_protein_[Bombyx_mori];ID=KWMTBOMO05342.mrna1	-
KWMTBOMO09369.mrna1	4778.6	8535.97	-0.837233	1.47222e-10	1.14336e-09	protein_coding	PREDICTED:_transcription_factor_GATA-6-like_isoform_X3_[Amyelois_transitella];ID=KWMTBOMO09369.mrna1	GATA
KWMTBOMO01607.mrna1	169.773	48.5794	1.79821	1.47964e-10	1.14851e-09	protein_coding	PREDICTED:_carbonyl_reductase_[NADPH]_1-like_[Amyelois_transitella];ID=KWMTBOMO01607.mrna1	adh_short
KWMTBOMO14098.mrna1	107.979	20.3251	2.39852	1.48206e-10	1.14977e-09	protein_coding	zinc-containing_alcohol_dehydrogenase_[Bombyx_mori];ID=KWMTBOMO14098.mrna1	ADH_N
KWMTBOMO11710.mrna1	4547.19	6916.47	-0.604799	1.48973e-10	1.1551e-09	protein_coding	eukaryotic_translation_initiation_factor_3_subunit_J_[Bombyx_mori];ID=KWMTBOMO11710.mrna1	-
KWMTBOMO10493.mrna1	19069	13435	0.505299	1.50336e-10	1.16505e-09	protein_coding	eukaryotic_translation_initiation_factor_3_subunit_B_[Bombyx_mori];ID=KWMTBOMO10493.mrna1	RRM_1
KWMTBOMO03424.mrna1	355.492	153.019	1.21701	1.57645e-10	1.22103e-09	protein_coding	Uncharacterized_protein_OBRU01_01696_[Operophtera_brumata];ID=KWMTBOMO03424.mrna1	PAN_1
KWMTBOMO05276.mrna1	2038.13	1358.45	0.585803	1.61627e-10	1.2512e-09	protein_coding	peroxiredoxin-4_precursor_[Bombyx_mori];ID=KWMTBOMO05276.mrna1	-
KWMTBOMO08688.mrna1	226.69	432.976	-0.931654	1.63604e-10	1.26583e-09	protein_coding	PREDICTED:_neuropathy_target_esterase_sws_isoform_X3_[Bombyx_mori];ID=KWMTBOMO08688.mrna1	-
KWMTBOMO13349.mrna1	3.69652	55.8866	-3.93816	1.64254e-10	1.27017e-09	protein_coding	reverse_transcriptase_[Danaus_plexippus];ID=KWMTBOMO13349.mrna1	RVT_1
KWMTBOMO12913.mrna1	665.614	344.327	0.949484	1.64761e-10	1.27342e-09	protein_coding	(6-4)_photolyase_[Operophtera_brumata];ID=KWMTBOMO12913.mrna1	-
KWMTBOMO01806.mrna1	2346.92	3614.38	-0.623169	1.6495e-10	1.2742e-09	protein_coding	PREDICTED:_manganese-transporting_ATPase_13A1_[Plutella_xylostella];ID=KWMTBOMO01806.mrna1	E1-E2_ATPase
KWMTBOMO07791.mrna1	1090	565.578	0.947339	1.65095e-10	1.27463e-09	protein_coding	PREDICTED:_cytoplasmic_dynein_2_heavy_chain_1-like_[Bombyx_mori];ID=KWMTBOMO07791.mrna1	Dynein_heavy
KWMTBOMO05318.mrna1	1224.9	1833.53	-0.581467	1.66472e-10	1.28458e-09	protein_coding	PREDICTED:_methionine_aminopeptidase_1_isoform_X1_[Bombyx_mori];ID=KWMTBOMO05318.mrna1	Peptidase_M24
KWMTBOMO13496.mrna1	3241.49	1831.65	0.822866	1.72319e-10	1.32899e-09	protein_coding	hypothetical_protein_KGM_17991_[Danaus_plexippus];ID=KWMTBOMO13496.mrna1	-
KWMTBOMO03687.mrna1	7579.85	10677.8	-0.49434	1.80515e-10	1.39146e-09	protein_coding	PREDICTED:_fragile_X_mental_retardation_syndrome-related_protein_1_homolog_A_[Amyelois_transitella];ID=KWMTBOMO03687.mrna1	KH_1
KWMTBOMO00550.mrna1	911.754	1439.74	-0.658895	1.82466e-10	1.40575e-09	protein_coding	PREDICTED:_E3_ubiquitin-protein_ligase_MYCBP2-like_[Bombyx_mori];ID=KWMTBOMO00550.mrna1	-
KWMTBOMO01424.mrna1	14694.7	10059.8	0.546756	1.84044e-10	1.41712e-09	protein_coding	elongation_factor_1-beta'_[Bombyx_mori];ID=KWMTBOMO01424.mrna1	-
KWMTBOMO00861.mrna1	1063.37	672.288	0.661197	1.84139e-10	1.41712e-09	protein_coding	isochorismatase_domain_containing_protein_[Bombyx_mori];ID=KWMTBOMO00861.mrna1	Isochorismatase
KWMTBOMO02543.mrna1	14.2295	90.014	-2.68233	1.85603e-10	1.42763e-09	protein_coding	hypothetical_protein_RR46_07336_[Papilio_xuthus];ID=KWMTBOMO02543.mrna1	-
KWMTBOMO06954.mrna1	55.8043	5.40271	3.36227	1.86751e-10	1.4357e-09	protein_coding	PREDICTED:_venom_protease-like_isoform_X2_[Bombyx_mori];ID=KWMTBOMO06954.mrna1	Trypsin
KWMTBOMO14543.mrna1	566.747	323.94	0.808187	1.89886e-10	1.45902e-09	protein_coding	PREDICTED:_uncharacterized_protein_LOC101741630_isoform_X1_[Bombyx_mori];ID=KWMTBOMO14543.mrna1	-
KWMTBOMO09130.mrna1	2002.79	3202.46	-0.677422	1.91315e-10	1.46922e-09	protein_coding	PREDICTED:_serine/arginine-rich_splicing_factor_4-like_[Amyelois_transitella];ID=KWMTBOMO09130.mrna1	-
KWMTBOMO12284.mrna1	2097.47	3413.04	-0.701905	1.94347e-10	1.49172e-09	protein_coding	uridine_5'-monophosphate_synthase_[Danaus_plexippus];ID=KWMTBOMO12284.mrna1	Pribosyltran
KWMTBOMO09287.mrna1	3666.17	1940.19	0.918069	1.95989e-10	1.50352e-09	protein_coding	PREDICTED:_anoctamin-1_isoform_X2_[Bombyx_mori];ID=KWMTBOMO09287.mrna1	-
KWMTBOMO08934.mrna1	1938.46	1247.4	0.636155	1.99781e-10	1.5318e-09	protein_coding	PREDICTED:_LOW_QUALITY_PROTEIN:_integrator_complex_subunit_8_[Bombyx_mori];ID=KWMTBOMO08934.mrna1	-
KWMTBOMO13093.mrna1	528.975	273.706	0.952452	2.0023e-10	1.53443e-09	protein_coding	fadd_[Bombyx_mori];ID=KWMTBOMO13093.mrna1	Death
KWMTBOMO06076.mrna1	2743.78	1907.91	0.52402	2.00423e-10	1.53508e-09	protein_coding	hypothetical_protein_KGM_21315_[Danaus_plexippus];ID=KWMTBOMO06076.mrna1	-
KWMTBOMO08537.mrna1	1937.46	3414.32	-0.81799	2.00529e-10	1.53508e-09	protein_coding	PREDICTED:_putative_oxidoreductase_GLYR1_homolog_[Bombyx_mori];ID=KWMTBOMO08537.mrna1	PWWP
KWMTBOMO09365.mrna1	588.109	335.031	0.811726	2.03075e-10	1.55376e-09	protein_coding	PREDICTED:_diamine_acetyltransferase_2-like_[Bombyx_mori];ID=KWMTBOMO09365.mrna1	Acetyltransf_1
KWMTBOMO07357.mrna1	72.9972	11.4945	2.67552	2.07964e-10	1.59032e-09	protein_coding	olfactory_receptor_[Bombyx_mori];ID=KWMTBOMO07357.mrna1	-
KWMTBOMO07278.mrna1	66.078	7.90981	3.06811	2.09224e-10	1.59911e-09	protein_coding	PREDICTED:_uridine_phosphorylase_1_isoform_X2_[Papilio_xuthus];ID=KWMTBOMO07278.mrna1	-
KWMTBOMO11822.mrna1	1517.34	2492.72	-0.716891	2.1069e-10	1.60947e-09	protein_coding	PREDICTED:_influenza_virus_NS1A-binding_protein_homolog_A-like partial_[Bombyx_mori];ID=KWMTBOMO11822.mrna1	BTB
KWMTBOMO06777.mrna1	4292.99	7235.04	-0.753333	2.119e-10	1.61785e-09	protein_coding	PREDICTED:_ATP-binding_cassette_sub-family_G_member_1_[Bombyx_mori];ID=KWMTBOMO06777.mrna1	ABC_tran
novel.251	81.6668	15.4987	2.40828	2.1206e-10	1.61821e-09	-	-	-
KWMTBOMO13746.mrna1	53.1571	4.75356	3.47318	2.12648e-10	1.62185e-09	protein_coding	PREDICTED:_uncharacterized_protein_LOC101743563_[Bombyx_mori];ID=KWMTBOMO13746.mrna1	-
KWMTBOMO05420.mrna1	693.73	392.907	0.819471	2.12863e-10	1.62263e-09	protein_coding	PREDICTED:_beta-1-glucosyltransferase_[Amyelois_transitella];ID=KWMTBOMO05420.mrna1	Fringe
KWMTBOMO06994.mrna1	180.621	392.464	-1.1194	2.16256e-10	1.64763e-09	protein_coding	PREDICTED:_uncharacterized_protein_LOC101742944_[Bombyx_mori];ID=KWMTBOMO06994.mrna1	-
KWMTBOMO05587.mrna1	57.948	6.79701	3.07553	2.22698e-10	1.69581e-09	protein_coding	PREDICTED:_receptor-type_tyrosine-protein_phosphatase_N2_isoform_X3_[Bombyx_mori];ID=KWMTBOMO05587.mrna1	Y_phosphatase
KWMTBOMO03093.mrna1	1588.92	931.038	0.770202	2.24001e-10	1.70484e-09	protein_coding	PREDICTED:_1-dihydroxy-3-keto-5-methylthiopentene_dioxygenase-like_[Amyelois_transitella];ID=KWMTBOMO03093.mrna1	-
KWMTBOMO11521.mrna1	621.176	262.614	1.24093	2.24699e-10	1.70925e-09	protein_coding	PREDICTED:_DNA-directed_RNA_polymerase_II_subunit_RPB1-like_[Bombyx_mori];ID=KWMTBOMO11521.mrna1	-
KWMTBOMO02504.mrna1	4054.54	2682.96	0.595516	2.33216e-10	1.77311e-09	protein_coding	PREDICTED:_protein_bunched class_2/F/G_isoform-like_isoform_X1_[Bombyx_mori];ID=KWMTBOMO02504.mrna1	-
KWMTBOMO04132.mrna1	1521.9	2456.76	-0.691612	2.3875e-10	1.81423e-09	protein_coding	PREDICTED:_actin-interacting_protein_1_[Amyelois_transitella];ID=KWMTBOMO04132.mrna1	WD40
KWMTBOMO14982.mrna1	288.31	632.177	-1.13176	2.41166e-10	1.83162e-09	protein_coding	PREDICTED:_phosphatidylglycerophosphatase_and_protein-tyrosine_phosphatase_1_[Amyelois_transitella];ID=KWMTBOMO14982.mrna1	DSPc
KWMTBOMO05728.mrna1	20745.5	13349	0.636114	2.44129e-10	1.85315e-09	protein_coding	PREDICTED:_CAD_protein_isoform_X1_[Amyelois_transitella];ID=KWMTBOMO05728.mrna1	CPSase_L_D2
KWMTBOMO09900.mrna1	2989.2	1888.59	0.662446	2.4772e-10	1.87942e-09	protein_coding	PREDICTED:_phosphatidylethanolamine_binding_protein_isoform_X1_[Bombyx_mori];ID=KWMTBOMO09900.mrna1	-
KWMTBOMO03121.mrna1	1187.72	1763.73	-0.570568	2.52775e-10	1.91677e-09	protein_coding	PREDICTED:_bifunctional_arginine_demethylase_and_lysyl-hydroxylase_PSR_[Papilio_xuthus];ID=KWMTBOMO03121.mrna1	JmjC
KWMTBOMO13729.mrna1	3154.87	4477.95	-0.504773	2.55196e-10	1.93411e-09	protein_coding	translation_initiation_factor_2_gamma_subunit_[Bombyx_mori];ID=KWMTBOMO13729.mrna1	GTP_EFTU
KWMTBOMO13709.mrna1	119.465	296.461	-1.31427	2.56799e-10	1.94524e-09	protein_coding	PREDICTED:_organic_cation_transporter_protein_isoform_X1_[Bombyx_mori];ID=KWMTBOMO13709.mrna1	Sugar_tr
KWMTBOMO14379.mrna1	117.998	19.9398	2.5674	2.57566e-10	1.94949e-09	protein_coding	PREDICTED:_uncharacterized_protein_LOC101745787_[Bombyx_mori];ID=KWMTBOMO14379.mrna1	-
KWMTBOMO05675.mrna1	46531.6	31814.4	0.548583	2.5763e-10	1.94949e-09	protein_coding	ribosomal_protein_L23A_[Bombyx_mori];ID=KWMTBOMO05675.mrna1	-
KWMTBOMO01396.mrna1	1532.48	2212.12	-0.53013	2.63097e-10	1.98982e-09	protein_coding	PREDICTED:_pre-mRNA-splicing_regulator_female-lethal(2)D_[Amyelois_transitella];ID=KWMTBOMO01396.mrna1	-
KWMTBOMO01055.mrna1	24390.6	15839.5	0.6227	2.66423e-10	2.01392e-09	protein_coding	ribosomal_protein_S26_[Bombyx_mori];ID=KWMTBOMO01055.mrna1	-
KWMTBOMO13689.mrna1	1103.88	1714.26	-0.633816	2.68962e-10	2.03205e-09	protein_coding	putative_toll_[Operophtera_brumata];ID=KWMTBOMO13689.mrna1	TIR
KWMTBOMO16042.mrna1	4214.31	2402.36	0.811058	2.70008e-10	2.03888e-09	protein_coding	PREDICTED:_calsyntenin-1_[Papilio_xuthus];ID=KWMTBOMO16042.mrna1	Cadherin
KWMTBOMO16344.mrna1	8.71739	79.3147	-3.15311	2.72449e-10	2.05624e-09	protein_coding	PREDICTED:_uncharacterized_protein_LOC106110594_[Papilio_polytes];ID=KWMTBOMO16344.mrna1	Polysacc_deac_1
KWMTBOMO15728.mrna1	62.4167	228.903	-1.87282	2.75338e-10	2.07696e-09	protein_coding	PREDICTED:_serine_protease_HTRA2 mitochondrial-like_[Papilio_polytes];ID=KWMTBOMO15728.mrna1	BcrAD_BadFG
KWMTBOMO01860.mrna1	167.092	64.1153	1.38441	2.8409e-10	2.14186e-09	protein_coding	PREDICTED:_long-chain_fatty_acid_transport_protein_4-like_isoform_X2_[Bombyx_mori];ID=KWMTBOMO01860.mrna1	AMP-binding
KWMTBOMO03115.mrna1	2023.85	3470.96	-0.777504	2.87346e-10	2.16528e-09	protein_coding	hypothetical_protein_KGM_03201_[Danaus_plexippus];ID=KWMTBOMO03115.mrna1	MBT
KWMTBOMO04201.mrna1	1174.23	674.426	0.799924	2.89915e-10	2.1835e-09	protein_coding	PREDICTED:_dystrophin isoform_B-like_[Bombyx_mori];ID=KWMTBOMO04201.mrna1	ZZ
KWMTBOMO06741.mrna1	1949.2	226.705	3.10321	2.9091e-10	2.18985e-09	protein_coding	putative_selenium-binding_protein_[Danaus_plexippus];ID=KWMTBOMO06741.mrna1	-
novel.1387	62.4626	6.15329	3.32302	2.94651e-10	2.21686e-09	-	PF03727:Hexokinase|PF00349:Hexokinase	-
KWMTBOMO16099.mrna1	404.621	162.966	1.30914	2.95676e-10	2.22342e-09	protein_coding	PREDICTED:_chloride_channel_protein_2_[Bombyx_mori];ID=KWMTBOMO16099.mrna1	Voltage_CLC
KWMTBOMO00719.mrna1	7.40969	81.0163	-3.42926	2.97495e-10	2.23593e-09	protein_coding	PREDICTED:_homeobox_protein_ceh-2-like_isoform_X2_[Amyelois_transitella];ID=KWMTBOMO00719.mrna1	Homeobox
KWMTBOMO16261.mrna1	2260.82	3931.2	-0.798586	2.98051e-10	2.23894e-09	protein_coding	exuperantia_[Bombyx_mori];ID=KWMTBOMO16261.mrna1	-
KWMTBOMO14464.mrna1	2630.78	4903.29	-0.898191	3.02812e-10	2.27353e-09	protein_coding	PREDICTED:_ribosomal_protein_S6_kinase_alpha-5_isoform_X1_[Amyelois_transitella];ID=KWMTBOMO14464.mrna1	Pkinase
KWMTBOMO12820.mrna1	44.0951	1.84162	4.60786	3.03893e-10	2.28046e-09	protein_coding	PREDICTED:_neuropeptide_receptor_A35_isoform_X1_[Bombyx_mori];ID=KWMTBOMO12820.mrna1	7tm_1
KWMTBOMO06057.mrna1	2011.79	1087.77	0.887127	3.06145e-10	2.29617e-09	protein_coding	PREDICTED:_E3_ubiquitin-protein_ligase_RNF34_isoform_X1_[Bombyx_mori];ID=KWMTBOMO06057.mrna1	-
KWMTBOMO10200.mrna1	18.6945	107.656	-2.49603	3.10539e-10	2.32792e-09	protein_coding	PREDICTED:_protein_eva-1-like_[Bombyx_mori];ID=KWMTBOMO10200.mrna1	-
KWMTBOMO11751.mrna1	1319.91	2065.7	-0.646428	3.19555e-10	2.39426e-09	protein_coding	sec13-like_protein_[Bombyx_mori];ID=KWMTBOMO11751.mrna1	WD40
KWMTBOMO03917.mrna1	2002.38	1349.03	0.570578	3.23265e-10	2.4208e-09	protein_coding	PREDICTED:_RNA_exonuclease_1_homolog_[Bombyx_mori];ID=KWMTBOMO03917.mrna1	-
KWMTBOMO08980.mrna1	1210.63	595.909	1.02227	3.24e-10	2.42505e-09	protein_coding	PREDICTED:_U7_snRNA-associated_Sm-like_protein_LSm10_[Amyelois_transitella];ID=KWMTBOMO08980.mrna1	LSM
KWMTBOMO13052.mrna1	1322.29	2015.18	-0.608442	3.25798e-10	2.43725e-09	protein_coding	PREDICTED:_uncharacterized_protein_LOC101739091_isoform_X2_[Bombyx_mori];ID=KWMTBOMO13052.mrna1	-
KWMTBOMO05019.mrna1	3571.62	2076.69	0.782619	3.36765e-10	2.51798e-09	protein_coding	PREDICTED:_alanine--glyoxylate_aminotransferase_2-like_[Papilio_machaon];ID=KWMTBOMO05019.mrna1	Aminotran_3
KWMTBOMO03928.mrna1	2301.8	1483.44	0.633516	3.37342e-10	2.521e-09	protein_coding	Chitin_synthase_regulatory_factor_2_[Operophtera_brumata];ID=KWMTBOMO03928.mrna1	-
KWMTBOMO03301.mrna1	1588.37	2287.02	-0.525512	3.42138e-10	2.55552e-09	protein_coding	phenylalanyl-tRNA_synthetase_beta_subunit_[Bombyx_mori];ID=KWMTBOMO03301.mrna1	-
KWMTBOMO13098.mrna1	7581.55	12528	-0.724332	3.43471e-10	2.56415e-09	protein_coding	PREDICTED:_serine/arginine_repetitive_matrix_protein_1_isoform_X4_[Bombyx_mori];ID=KWMTBOMO13098.mrna1	-
KWMTBOMO09388.mrna1	1103.28	698.509	0.658703	3.4474e-10	2.57229e-09	protein_coding	PREDICTED:_protein_GUCD1_isoform_X2_[Bombyx_mori];ID=KWMTBOMO09388.mrna1	-
KWMTBOMO11885.mrna1	184.772	71.7344	1.36789	3.53693e-10	2.63773e-09	protein_coding	PREDICTED:_uncharacterized_protein_LOC105842420_[Bombyx_mori];ID=KWMTBOMO11885.mrna1	-
novel.365	228.606	82.0196	1.48067	3.55466e-10	2.64959e-09	-	PF03281:Mab-21 protein	-
KWMTBOMO14626.mrna1	231.452	424.54	-0.875947	3.59409e-10	2.6776e-09	protein_coding	PREDICTED:_serine/threonine-protein_kinase_10_[Papilio_xuthus];ID=KWMTBOMO14626.mrna1	-
KWMTBOMO14036.mrna1	1730.03	2767.01	-0.677401	3.59801e-10	2.67914e-09	protein_coding	PREDICTED:_uncharacterized_protein_LOC106131024_isoform_X1_[Amyelois_transitella];ID=KWMTBOMO14036.mrna1	DENN
KWMTBOMO10013.mrna1	67.3547	11.0744	2.60602	3.71357e-10	2.76376e-09	protein_coding	PREDICTED:_ESF1_homolog_[Bombyx_mori];ID=KWMTBOMO10013.mrna1	-
KWMTBOMO00237.mrna1	5989.38	3408.15	0.813652	3.7624e-10	2.79866e-09	protein_coding	CALNUC_[Spodoptera_frugiperda];ID=KWMTBOMO00237.mrna1	-
KWMTBOMO12357.mrna1	1273.96	775.184	0.71638	3.94468e-10	2.93274e-09	protein_coding	PREDICTED:_uncharacterized_protein_LOC101858236_[Aplysia_californica];ID=KWMTBOMO12357.mrna1	BESS
KWMTBOMO14545.mrna1	49.7378	5.41783	3.19858	3.95975e-10	2.94243e-09	protein_coding	clip_domain_serine_protease_11_precursor_[Bombyx_mori];ID=KWMTBOMO14545.mrna1	Trypsin
KWMTBOMO09151.mrna1	75.4312	200.074	-1.41528	3.96613e-10	2.94566e-09	protein_coding	PREDICTED:_myotubularin-related_protein_9_isoform_X2_[Amyelois_transitella];ID=KWMTBOMO09151.mrna1	-
KWMTBOMO02233.mrna1	31.6824	156.331	-2.30218	3.97625e-10	2.95166e-09	protein_coding	PREDICTED:_probable_serine_carboxypeptidase_CPVL_[Bombyx_mori];ID=KWMTBOMO02233.mrna1	Peptidase_S10
KWMTBOMO09594.mrna1	806.184	432.6	0.897216	3.98556e-10	2.95705e-09	protein_coding	PREDICTED:_vanin-like_protein_2_isoform_X2_[Bombyx_mori];ID=KWMTBOMO09594.mrna1	CN_hydrolase
KWMTBOMO08894.mrna1	29291.9	19004	0.624214	4.02323e-10	2.98346e-09	protein_coding	ribosomal_protein_S5_[Bombyx_mori];ID=KWMTBOMO08894.mrna1	-
KWMTBOMO02752.mrna1	9.56822	126.047	-3.72826	4.08628e-10	3.02866e-09	protein_coding	nicotinic_acetylcholine_receptor_subunit_beta_1_isoform_1_precursor_[Bombyx_mori];ID=KWMTBOMO02752.mrna1	Neur_chan_LBD
KWMTBOMO08064.mrna1	21291.8	14045.5	0.60022	4.0907e-10	3.03039e-09	protein_coding	ribosomal_protein_L27A_[Bombyx_mori];ID=KWMTBOMO08064.mrna1	-
KWMTBOMO16060.mrna1	105.246	23.4912	2.16401	4.14894e-10	3.07172e-09	protein_coding	PREDICTED:_forkhead_box_protein_P1_isoform_X2_[Bombyx_mori];ID=KWMTBOMO16060.mrna1	Fork_head
KWMTBOMO05213.mrna1	1043.42	2002.28	-0.940066	4.15074e-10	3.07172e-09	protein_coding	PREDICTED:_V-type_proton_ATPase_116_kDa_subunit_a_isoform_1_[Papilio_xuthus];ID=KWMTBOMO05213.mrna1	-
KWMTBOMO07652.mrna1	4236.71	6089.51	-0.523575	4.23275e-10	3.13081e-09	protein_coding	PREDICTED:_CREB-binding_protein-like_[Bombyx_mori];ID=KWMTBOMO07652.mrna1	KIX
KWMTBOMO11684.mrna1	5.38109	57.1772	-3.46429	4.26797e-10	3.15524e-09	protein_coding	tyrosine-protein_kinase_receptor_torso_[Bombyx_mori];ID=KWMTBOMO11684.mrna1	-
KWMTBOMO14219.mrna1	480.551	785.974	-0.71149	4.29076e-10	3.17047e-09	protein_coding	PREDICTED:_loss_of_heterozygosity_12_chromosomal_region_1_protein_homolog_[Papilio_polytes];ID=KWMTBOMO14219.mrna1	-
KWMTBOMO15188.mrna1	1298.53	2299.99	-0.824747	4.33592e-10	3.20132e-09	protein_coding	PREDICTED:_protein_max_[Amyelois_transitella];ID=KWMTBOMO15188.mrna1	HLH
novel.1225	232.452	85.7421	1.44381	4.33694e-10	3.20132e-09	-	-	-
KWMTBOMO04035.mrna1	4880.08	7154.91	-0.551715	4.38322e-10	3.23383e-09	protein_coding	PREDICTED:_tight_junction_protein_ZO-1_isoform_X2_[Bombyx_mori];ID=KWMTBOMO04035.mrna1	PDZ
KWMTBOMO15309.mrna1	1400.43	2156.34	-0.623453	4.51293e-10	3.32783e-09	protein_coding	PREDICTED:_putative_helicase_Mov10l1_isoform_X1_[Bombyx_mori];ID=KWMTBOMO15309.mrna1	-
KWMTBOMO11415.mrna1	1162.2	1791.59	-0.624589	4.59176e-10	3.38423e-09	protein_coding	PREDICTED:_GPI_ethanolamine_phosphate_transferase_3_isoform_X2_[Amyelois_transitella];ID=KWMTBOMO11415.mrna1	-
KWMTBOMO07538.mrna1	3429.39	2142.86	0.67822	4.65656e-10	3.43023e-09	protein_coding	cactus_[Bombyx_mori];ID=KWMTBOMO07538.mrna1	-
KWMTBOMO01578.mrna1	70.6091	13.5954	2.37921	4.70544e-10	3.46448e-09	protein_coding	PREDICTED:_trichohyalin-like_[Bombyx_mori];ID=KWMTBOMO01578.mrna1	-
KWMTBOMO02725.mrna1	63428.5	39323.4	0.689777	4.73705e-10	3.48598e-09	protein_coding	poly_A_binding_protein_[Bombyx_mori];ID=KWMTBOMO02725.mrna1	RRM_1
KWMTBOMO06769.mrna1	8.86531	81.7928	-3.24743	4.80692e-10	3.53559e-09	protein_coding	Pyridoxal-5'-phosphate-dependent_protein_beta_subunit_[Operophtera_brumata];ID=KWMTBOMO06769.mrna1	PALP
KWMTBOMO14746.mrna1	1863.53	2947.62	-0.661317	4.83544e-10	3.55476e-09	protein_coding	PREDICTED:_protein_mahjong_isoform_X2_[Bombyx_mori];ID=KWMTBOMO14746.mrna1	-
KWMTBOMO10114.mrna1	4700.71	3035	0.631315	4.93308e-10	3.6247e-09	protein_coding	PREDICTED:_LOW_QUALITY_PROTEIN:_probable_enoyl-CoA_hydratase mitochondrial_[Bombyx_mori];ID=KWMTBOMO10114.mrna1	ECH
KWMTBOMO10394.mrna1	530.193	306.649	0.788677	4.95462e-10	3.63868e-09	protein_coding	Targeting_protein_for_Xklp2-B_[Operophtera_brumata];ID=KWMTBOMO10394.mrna1	-
KWMTBOMO07128.mrna1	963.336	1867.67	-0.955443	5.04404e-10	3.70246e-09	protein_coding	PREDICTED:_protein_kinase_ASK1_isoform_X1_[Bombyx_mori];ID=KWMTBOMO07128.mrna1	Pkinase
KWMTBOMO13604.mrna1	806.678	355.735	1.17969	5.30225e-10	3.89002e-09	protein_coding	PREDICTED:_methionine_synthase_reductase_[Papilio_polytes];ID=KWMTBOMO13604.mrna1	NAD_binding_1
KWMTBOMO15787.mrna1	78.1982	11.625	2.74727	5.42182e-10	3.97573e-09	protein_coding	PREDICTED:_alpha-sarcoglycan_isoform_X1_[Bombyx_mori];ID=KWMTBOMO15787.mrna1	-
novel.198	529.533	282.08	0.908795	5.43411e-10	3.98145e-09	-	-	-
KWMTBOMO10184.mrna1	470.966	768.177	-0.704289	5.43513e-10	3.98145e-09	protein_coding	PREDICTED:_Usher_syndrome_type-1G_protein_homolog_[Amyelois_transitella];ID=KWMTBOMO10184.mrna1	SAM_1
KWMTBOMO14676.mrna1	517.545	255.081	1.02175	5.44364e-10	3.98566e-09	protein_coding	PREDICTED:_protein_slit_isoform_X2_[Bombyx_mori];ID=KWMTBOMO14676.mrna1	-
novel.688	107.052	21.9253	2.29779	5.51472e-10	4.03566e-09	-	PF13551:Winged helix-turn helix	-
KWMTBOMO16289.mrna1	10.1573	78.8389	-2.95309	5.5789e-10	4.08056e-09	protein_coding	PREDICTED:_L-ascorbate_oxidase_isoform_X1_[Bombyx_mori];ID=KWMTBOMO16289.mrna1	-
KWMTBOMO14698.mrna1	5243.15	3608.32	0.53903	5.58759e-10	4.08484e-09	protein_coding	PREDICTED:_uncharacterized_protein_LOC101737540_[Bombyx_mori];ID=KWMTBOMO14698.mrna1	-
KWMTBOMO07726.mrna1	1628.76	1078.99	0.593675	5.64735e-10	4.12645e-09	protein_coding	PREDICTED:_transcriptional_adapter_1-like_[Amyelois_transitella];ID=KWMTBOMO07726.mrna1	-
KWMTBOMO12206.mrna1	1061.47	1674.95	-0.658581	5.79095e-10	4.22924e-09	protein_coding	PREDICTED:_uncharacterized_protein_LOC106128291_isoform_X3_[Papilio_xuthus];ID=KWMTBOMO12206.mrna1	MBD
KWMTBOMO11935.mrna1	43.4417	2.10512	4.36349	5.81756e-10	4.24653e-09	protein_coding	PREDICTED:_LSP-T_protein_isoform_X1_[Bombyx_mori];ID=KWMTBOMO11935.mrna1	-
KWMTBOMO08890.mrna1	499.767	845.972	-0.7577	5.9185e-10	4.31803e-09	protein_coding	PREDICTED:_AP-3_complex_subunit_mu-1_[Amyelois_transitella];ID=KWMTBOMO08890.mrna1	Adap_comp_sub
KWMTBOMO09672.mrna1	574.514	908.415	-0.66017	6.05361e-10	4.41437e-09	protein_coding	PREDICTED:_phosphatidylinositol_transfer_protein_alpha_isoform_[Papilio_polytes];ID=KWMTBOMO09672.mrna1	IP_trans
KWMTBOMO04836.mrna1	74.0923	11.5919	2.6918	6.11135e-10	4.45423e-09	protein_coding	PREDICTED:_uncharacterized_protein_LOC105841662_[Bombyx_mori];ID=KWMTBOMO04836.mrna1	-
KWMTBOMO09145.mrna1	3831.31	5491.57	-0.518952	6.12299e-10	4.46046e-09	protein_coding	hypothetical_protein_KGM_09287_[Danaus_plexippus];ID=KWMTBOMO09145.mrna1	YTH
KWMTBOMO04095.mrna1	652.048	1119.25	-0.779745	6.23552e-10	4.54015e-09	protein_coding	PREDICTED:_phosphatidylinositol_4-kinase_type_2-beta_isoform_X1_[Papilio_polytes];ID=KWMTBOMO04095.mrna1	PI3_PI4_kinase
KWMTBOMO10736.mrna1	942.158	504.46	0.901572	6.33465e-10	4.61001e-09	protein_coding	putative_mitochondrial_ribosomal_protein_l49_[Operophtera_brumata];ID=KWMTBOMO10736.mrna1	-
KWMTBOMO14003.mrna1	1078.07	533.826	1.01363	6.36479e-10	4.62961e-09	protein_coding	hypothetical_protein_KGM_05879_[Danaus_plexippus];ID=KWMTBOMO14003.mrna1	-
KWMTBOMO03822.mrna1	656.702	1160.21	-0.819488	6.64328e-10	4.82974e-09	protein_coding	hypothetical_protein_KGM_13352_[Danaus_plexippus];ID=KWMTBOMO03822.mrna1	-
KWMTBOMO11270.mrna1	2264.65	67.0092	5.07947	6.70333e-10	4.87095e-09	protein_coding	PREDICTED:_uncharacterized_protein_LOC106139693_isoform_X1_[Amyelois_transitella];ID=KWMTBOMO11270.mrna1	-
KWMTBOMO07170.mrna1	1485.8	934.964	0.66718	6.71226e-10	4.87499e-09	protein_coding	PREDICTED:_4F2_cell-surface_antigen_heavy_chain-like_[Bombyx_mori];ID=KWMTBOMO07170.mrna1	-
KWMTBOMO03433.mrna1	1132.88	633.531	0.838367	6.71781e-10	4.87657e-09	protein_coding	PREDICTED:_protein_unc-80_homolog_[Amyelois_transitella];ID=KWMTBOMO03433.mrna1	-
KWMTBOMO13984.mrna1	2345.18	1139.89	1.04008	6.94273e-10	5.03732e-09	protein_coding	PREDICTED:_regucalcin-like_[Papilio_xuthus];ID=KWMTBOMO13984.mrna1	-
KWMTBOMO16265.mrna1	224.63	464.871	-1.0433	7.07381e-10	5.12984e-09	protein_coding	PREDICTED:_uncharacterized_protein_LOC105842614_[Bombyx_mori];ID=KWMTBOMO16265.mrna1	-
KWMTBOMO11214.mrna1	98.2979	22.8818	2.09246	7.32391e-10	5.30855e-09	protein_coding	cuticular_protein_RR-1_motif_11_precursor_[Bombyx_mori];ID=KWMTBOMO11214.mrna1	Chitin_bind_4
KWMTBOMO13199.mrna1	4376.06	2839.88	0.623916	7.60154e-10	5.50702e-09	protein_coding	PREDICTED:_uncharacterized_protein_LOC106125333_[Papilio_xuthus];ID=KWMTBOMO13199.mrna1	SNF2_N
novel.1294	1503.14	845.102	0.831875	7.67219e-10	5.55542e-09	-	-	-
KWMTBOMO10383.mrna1	153.321	360.812	-1.22899	7.71533e-10	5.58386e-09	protein_coding	PREDICTED:_uncharacterized_protein_LOC101742755_[Bombyx_mori];ID=KWMTBOMO10383.mrna1	An_peroxidase
KWMTBOMO08543.mrna1	34013.6	24138.3	0.49483	8.23112e-10	5.95418e-09	protein_coding	ribosomal_protein_S3_[Bombyx_mori];ID=KWMTBOMO08543.mrna1	-
[truncated: 4,404 more rows]
