# Supplementary material for: Early Molecular Events during Onset of Diapause in Silkworm Eggs Revealed by Transcriptome Analysis
Source: Int J Mol Sci. 2020 Aug 27;21(17):6180. doi: 10.3390/ijms21176180 (PMC7503879; doi:10.3390/ijms21176180)
Supplement: Supplementary file 1 [file ijms-21-06180-s001.zip › supplementary files/table S3.xlsx]

## Sheet: D48hvsD20h_GOenrich
Table S3. Gene ontology (GO) term enrichment of differentially expressed genes in silkworm diapause eggs at 48 h vs. that at 20 h after oviposition
GO ID	Description	GeneRatio	BgRatio	P value	Upregulated Genes	Downregulated Genes
GO:1901564	organonitrogen compound metabolic process	193/1788	325/3884	3.16019e-07	122	71
GO:1901566	organonitrogen compound biosynthetic process	131/1788	211/3884	1.07246e-06	87	44
GO:0006793	phosphorus metabolic process	221/1788	384/3884	1.24201e-06	82	139
GO:0006796	phosphate-containing compound metabolic process	220/1788	383/3884	1.60725e-06	82	138
GO:0044271	cellular nitrogen compound biosynthetic process	274/1788	490/3884	1.74346e-06	149	125
GO:0009059	macromolecule biosynthetic process	266/1788	484/3884	1.63113e-05	136	130
GO:0034645	cellular macromolecule biosynthetic process	265/1788	482/3884	1.63361e-05	136	129
GO:0043603	cellular amide metabolic process	97/1788	156/3884	2.58776e-05	66	31
GO:0006518	peptide metabolic process	94/1788	151/3884	3.23345e-05	65	29
GO:0043043	peptide biosynthetic process	89/1788	143/3884	5.31664e-05	62	27
GO:0043604	amide biosynthetic process	90/1788	145/3884	5.59936e-05	63	27
GO:0006412	translation	87/1788	141/3884	0.000101486	62	25
GO:0072521	purine-containing compound metabolic process	37/1788	51/3884	0.000102411	23	14
GO:0016310	phosphorylation	137/1788	238/3884	0.000152888	46	91
GO:0006163	purine nucleotide metabolic process	36/1788	50/3884	0.000164401	22	14
GO:0072522	purine-containing compound biosynthetic process	27/1788	35/3884	0.000166324	17	10
GO:0019693	ribose phosphate metabolic process	35/1788	49/3884	0.000262019	21	14
GO:0006164	purine nucleotide biosynthetic process	26/1788	34/3884	0.000283347	16	10
GO:0006468	protein phosphorylation	127/1788	221/3884	0.000294985	42	85
GO:0009150	purine ribonucleotide metabolic process	33/1788	47/3884	0.000650507	21	12
GO:0009259	ribonucleotide metabolic process	33/1788	47/3884	0.000650507	21	12
GO:0044281	small molecule metabolic process	115/1788	201/3884	0.000716621	68	47
GO:0090407	organophosphate biosynthetic process	50/1788	78/3884	0.000898032	23	27
GO:0071705	nitrogen compound transport	60/1788	97/3884	0.00109893	23	37
GO:0044711	single-organism biosynthetic process	71/1788	118/3884	0.00121446	35	36
GO:0006818	hydrogen transport	26/1788	36/3884	0.00126298	24	2
GO:0015992	proton transport	26/1788	36/3884	0.00126298	24	2
GO:0009152	purine ribonucleotide biosynthetic process	23/1788	31/3884	0.001331	15	8
GO:0009260	ribonucleotide biosynthetic process	23/1788	31/3884	0.001331	15	8
GO:0046390	ribose phosphate biosynthetic process	23/1788	31/3884	0.001331	15	8
GO:0055086	nucleobase-containing small molecule metabolic process	58/1788	94/3884	0.00144359	34	24
GO:0018130	heterocycle biosynthetic process	185/1788	344/3884	0.00155381	85	100
GO:0034654	nucleobase-containing compound biosynthetic process	177/1788	328/3884	0.00159935	80	97
GO:1901362	organic cyclic compound biosynthetic process	185/1788	345/3884	0.00185961	85	100
GO:1902600	hydrogen ion transmembrane transport	22/1788	30/3884	0.00218735	20	2
GO:0019438	aromatic compound biosynthetic process	181/1788	339/3884	0.00269107	83	98
GO:0006753	nucleoside phosphate metabolic process	51/1788	83/3884	0.00311939	28	23
GO:0016070	RNA metabolic process	221/1788	422/3884	0.00336842	97	124
GO:0009117	nucleotide metabolic process	50/1788	82/3884	0.00426972	27	23
GO:0006464	cellular protein modification process	188/1788	357/3884	0.00499472	63	125
GO:0036211	protein modification process	188/1788	357/3884	0.00499472	63	125
GO:0071702	organic substance transport	69/1788	120/3884	0.00688756	28	41
GO:0019725	cellular homeostasis	22/1788	32/3884	0.00779557	11	11
GO:0019219	regulation of nucleobase-containing compound metabolic process	118/1788	218/3884	0.0083344	53	65
GO:0009165	nucleotide biosynthetic process	36/1788	58/3884	0.00976991	19	17
GO:1901293	nucleoside phosphate biosynthetic process	36/1788	58/3884	0.00976991	19	17
GO:0043412	macromolecule modification	197/1788	380/3884	0.00980534	68	129
GO:0034220	ion transmembrane transport	32/1788	51/3884	0.0116472	23	9
GO:0006355	regulation of transcription, DNA-templated	115/1788	214/3884	0.0121678	53	62
GO:0051252	regulation of RNA metabolic process	115/1788	214/3884	0.0121678	53	62
GO:1903506	regulation of nucleic acid-templated transcription	115/1788	214/3884	0.0121678	53	62
GO:2001141	regulation of RNA biosynthetic process	115/1788	214/3884	0.0121678	53	62
GO:0007166	cell surface receptor signaling pathway	22/1788	33/3884	0.0133329	12	10
GO:0009123	nucleoside monophosphate metabolic process	22/1788	33/3884	0.0133329	18	4
GO:0009126	purine nucleoside monophosphate metabolic process	22/1788	33/3884	0.0133329	18	4
GO:0009141	nucleoside triphosphate metabolic process	22/1788	33/3884	0.0133329	18	4
GO:0009161	ribonucleoside monophosphate metabolic process	22/1788	33/3884	0.0133329	18	4
GO:0009167	purine ribonucleoside monophosphate metabolic process	22/1788	33/3884	0.0133329	18	4
GO:0009124	nucleoside monophosphate biosynthetic process	14/1788	19/3884	0.0136555	12	2
GO:0009127	purine nucleoside monophosphate biosynthetic process	14/1788	19/3884	0.0136555	12	2
GO:0009156	ribonucleoside monophosphate biosynthetic process	14/1788	19/3884	0.0136555	12	2
GO:0009168	purine ribonucleoside monophosphate biosynthetic process	14/1788	19/3884	0.0136555	12	2
GO:0019222	regulation of metabolic process	125/1788	235/3884	0.0139053	55	70
GO:0060255	regulation of macromolecule metabolic process	124/1788	233/3884	0.0139736	54	70
GO:0010468	regulation of gene expression	119/1788	223/3884	0.0143021	54	65
GO:0009889	regulation of biosynthetic process	118/1788	221/3884	0.0143649	53	65
GO:0010556	regulation of macromolecule biosynthetic process	118/1788	221/3884	0.0143649	53	65
GO:0031326	regulation of cellular biosynthetic process	118/1788	221/3884	0.0143649	53	65
GO:0051171	regulation of nitrogen compound metabolic process	118/1788	221/3884	0.0143649	53	65
GO:2000112	regulation of cellular macromolecule biosynthetic process	118/1788	221/3884	0.0143649	53	65
GO:0006351	transcription, DNA-templated	140/1788	266/3884	0.0150205	60	80
GO:0097659	nucleic acid-templated transcription	140/1788	266/3884	0.0150205	60	80
GO:0044763	single-organism cellular process	244/1788	481/3884	0.0155963	122	122
GO:0010033	response to organic substance	19/1788	28/3884	0.0161955	6	13
GO:0031323	regulation of cellular metabolic process	121/1788	228/3884	0.0167905	54	67
GO:0032774	RNA biosynthetic process	141/1788	269/3884	0.0174226	61	80
GO:0015031	protein transport	44/1788	75/3884	0.0180048	15	29
GO:0015833	peptide transport	44/1788	75/3884	0.0180048	15	29
GO:0042886	amide transport	44/1788	75/3884	0.0180048	15	29
GO:0006790	sulfur compound metabolic process	12/1788	16/3884	0.0182117	7	5
GO:0044765	single-organism transport	74/1788	134/3884	0.0187403	50	24
GO:1902578	single-organism localization	76/1788	138/3884	0.0188204	51	25
GO:0008610	lipid biosynthetic process	21/1788	32/3884	0.0198668	8	13
GO:0009144	purine nucleoside triphosphate metabolic process	21/1788	32/3884	0.0198668	17	4
GO:0009199	ribonucleoside triphosphate metabolic process	21/1788	32/3884	0.0198668	17	4
GO:0009205	purine ribonucleoside triphosphate metabolic process	21/1788	32/3884	0.0198668	17	4
GO:0080090	regulation of primary metabolic process	120/1788	227/3884	0.0199111	53	67
GO:0006732	coenzyme metabolic process	17/1788	25/3884	0.0220376	6	11
GO:0070887	cellular response to chemical stimulus	17/1788	25/3884	0.0220376	6	11
GO:0071310	cellular response to organic substance	17/1788	25/3884	0.0220376	6	11
GO:0019637	organophosphate metabolic process	72/1788	131/3884	0.0231202	36	36
GO:0015988	energy coupled proton transmembrane transport, against electrochemical gradient	10/1788	13/3884	0.024173	9	1
GO:0015991	ATP hydrolysis coupled proton transport	10/1788	13/3884	0.024173	9	1
GO:0090662	ATP hydrolysis coupled transmembrane transport	10/1788	13/3884	0.024173	9	1
GO:0099131	ATP hydrolysis coupled ion transmembrane transport	10/1788	13/3884	0.024173	9	1
GO:0099132	ATP hydrolysis coupled cation transmembrane transport	10/1788	13/3884	0.024173	9	1
GO:0098655	cation transmembrane transport	24/1788	38/3884	0.0247345	21	3
GO:0098660	inorganic ion transmembrane transport	24/1788	38/3884	0.0247345	21	3
GO:0098662	inorganic cation transmembrane transport	24/1788	38/3884	0.0247345	21	3
GO:0008104	protein localization	47/1788	82/3884	0.0251676	16	31
GO:0042221	response to chemical	19/1788	29/3884	0.0269683	6	13
GO:0046034	ATP metabolic process	20/1788	31/3884	0.0292089	17	3
GO:0046907	intracellular transport	42/1788	73/3884	0.0308079	12	30
GO:0051649	establishment of localization in cell	42/1788	73/3884	0.0308079	12	30
GO:0045184	establishment of protein localization	44/1788	77/3884	0.0316324	15	29
GO:0051641	cellular localization	46/1788	81/3884	0.0323395	13	33
GO:0009719	response to endogenous stimulus	16/1788	24/3884	0.0335695	6	10
GO:0071495	cellular response to endogenous stimulus	16/1788	24/3884	0.0335695	6	10
GO:0006325	chromatin organization	12/1788	17/3884	0.0362001	2	10
GO:0006470	protein dephosphorylation	12/1788	17/3884	0.0362001	4	8
GO:0006754	ATP biosynthetic process	12/1788	17/3884	0.0362001	11	1
GO:0009142	nucleoside triphosphate biosynthetic process	12/1788	17/3884	0.0362001	11	1
GO:0009145	purine nucleoside triphosphate biosynthetic process	12/1788	17/3884	0.0362001	11	1
GO:0009201	ribonucleoside triphosphate biosynthetic process	12/1788	17/3884	0.0362001	11	1
GO:0009206	purine ribonucleoside triphosphate biosynthetic process	12/1788	17/3884	0.0362001	11	1
GO:0015985	energy coupled proton transport, down electrochemical gradient	12/1788	17/3884	0.0362001	11	1
GO:0015986	ATP synthesis coupled proton transport	12/1788	17/3884	0.0362001	11	1
GO:0045454	cell redox homeostasis	18/1788	28/3884	0.0396643	8	10
GO:1901135	carbohydrate derivative metabolic process	84/1788	158/3884	0.0398942	44	40
GO:0033036	macromolecule localization	60/1788	110/3884	0.0429565	24	36
GO:0016311	dephosphorylation	22/1788	36/3884	0.0490407	6	16
GO:0006886	intracellular protein transport	37/1788	65/3884	0.0496122	12	25
GO:0007018	microtubule-based movement	23/1788	38/3884	0.0508911	11	12
GO:0006260	DNA replication	24/1788	40/3884	0.0525739	10	14
GO:0006928	movement of cell or subcellular component	24/1788	40/3884	0.0525739	12	12
GO:0008654	phospholipid biosynthetic process	11/1788	16/3884	0.0573671	3	8
GO:1901137	carbohydrate derivative biosynthetic process	38/1788	68/3884	0.0643609	19	19
GO:0034613	cellular protein localization	40/1788	72/3884	0.064894	13	27
GO:0070727	cellular macromolecule localization	40/1788	72/3884	0.064894	13	27
GO:0044248	cellular catabolic process	46/1788	84/3884	0.065528	24	22
GO:0015698	inorganic anion transport	9/1788	13/3884	0.0803137	6	3
GO:0006270	DNA replication initiation	7/1788	10/3884	0.1142	2	5
GO:0006082	organic acid metabolic process	48/1788	91/3884	0.11646	26	22
GO:0043436	oxoacid metabolic process	48/1788	91/3884	0.11646	26	22
GO:0003333	amino acid transmembrane transport	8/1788	12/3884	0.125993	2	6
GO:0006865	amino acid transport	8/1788	12/3884	0.125993	2	6
GO:0009116	nucleoside metabolic process	8/1788	12/3884	0.125993	5	3
GO:0016055	Wnt signaling pathway	8/1788	12/3884	0.125993	5	3
GO:0098656	anion transmembrane transport	8/1788	12/3884	0.125993	2	6
GO:0198738	cell-cell signaling by wnt	8/1788	12/3884	0.125993	5	3
GO:1901657	glycosyl compound metabolic process	8/1788	12/3884	0.125993	5	3
GO:1903825	organic acid transmembrane transport	8/1788	12/3884	0.125993	2	6
GO:1905039	carboxylic acid transmembrane transport	8/1788	12/3884	0.125993	2	6
GO:1905114	cell surface receptor signaling pathway involved in cell-cell signaling	8/1788	12/3884	0.125993	5	3
GO:0006520	cellular amino acid metabolic process	32/1788	59/3884	0.126812	16	16
GO:0006261	DNA-dependent DNA replication	9/1788	14/3884	0.134926	3	6
GO:0009108	coenzyme biosynthetic process	9/1788	14/3884	0.134926	5	4
GO:0019752	carboxylic acid metabolic process	47/1788	90/3884	0.139128	26	21
GO:0051186	cofactor metabolic process	19/1788	34/3884	0.162478	8	11
GO:0016071	mRNA metabolic process	21/1788	38/3884	0.162693	2	19
GO:0006812	cation transport	55/1788	109/3884	0.199623	34	21
GO:0009056	catabolic process	55/1788	109/3884	0.199623	29	26
GO:0007267	cell-cell signaling	9/1788	15/3884	0.203777	6	3
GO:0043038	amino acid activation	20/1788	37/3884	0.206554	6	14
GO:0043039	tRNA aminoacylation	20/1788	37/3884	0.206554	6	14
GO:1901575	organic substance catabolic process	51/1788	101/3884	0.208761	29	22
GO:0006418	tRNA aminoacylation for protein translation	18/1788	33/3884	0.208815	5	13
GO:0006366	transcription from RNA polymerase II promoter	17/1788	31/3884	0.209729	8	9
GO:0006605	protein targeting	12/1788	21/3884	0.210306	5	7
GO:1901361	organic cyclic compound catabolic process	12/1788	21/3884	0.210306	7	5
GO:0032787	monocarboxylic acid metabolic process	13/1788	23/3884	0.210959	8	5
GO:1901565	organonitrogen compound catabolic process	14/1788	25/3884	0.211137	8	6
GO:0006629	lipid metabolic process	62/1788	125/3884	0.234986	30	32
GO:0007017	microtubule-based process	26/1788	50/3884	0.238787	13	13
GO:0007049	cell cycle	18/1788	34/3884	0.260944	5	13
GO:0006397	mRNA processing	16/1788	30/3884	0.266591	1	15
GO:0006511	ubiquitin-dependent protein catabolic process	16/1788	30/3884	0.266591	9	7
GO:0019941	modification-dependent protein catabolic process	16/1788	30/3884	0.266591	9	7
GO:0032502	developmental process	16/1788	30/3884	0.266591	10	6
GO:0043632	modification-dependent macromolecule catabolic process	16/1788	30/3884	0.266591	9	7
GO:0044707	single-multicellular organism process	16/1788	30/3884	0.266591	9	7
GO:0044767	single-organism developmental process	16/1788	30/3884	0.266591	10	6
GO:0048856	anatomical structure development	16/1788	30/3884	0.266591	10	6
GO:0007275	multicellular organism development	15/1788	28/3884	0.269378	9	6
GO:0009187	cyclic nucleotide metabolic process	13/1788	24/3884	0.274771	6	7
GO:0009190	cyclic nucleotide biosynthetic process	13/1788	24/3884	0.274771	6	7
GO:0016579	protein deubiquitination	12/1788	22/3884	0.277306	1	11
GO:0070646	protein modification by small protein removal	12/1788	22/3884	0.277306	1	11
GO:0044270	cellular nitrogen compound catabolic process	11/1788	20/3884	0.279664	6	5
GO:0046700	heterocycle catabolic process	11/1788	20/3884	0.279664	6	5
GO:0072594	establishment of protein localization to organelle	11/1788	20/3884	0.279664	4	7
GO:0006357	regulation of transcription from RNA polymerase II promoter	10/1788	18/3884	0.281761	5	5
GO:0009725	response to hormone	10/1788	18/3884	0.281761	5	5
GO:0009755	hormone-mediated signaling pathway	10/1788	18/3884	0.281761	5	5
GO:0014070	response to organic cyclic compound	10/1788	18/3884	0.281761	5	5
GO:0032870	cellular response to hormone stimulus	10/1788	18/3884	0.281761	5	5
GO:0033993	response to lipid	10/1788	18/3884	0.281761	5	5
GO:0043401	steroid hormone mediated signaling pathway	10/1788	18/3884	0.281761	5	5
GO:0048545	response to steroid hormone	10/1788	18/3884	0.281761	5	5
GO:0071383	cellular response to steroid hormone stimulus	10/1788	18/3884	0.281761	5	5
GO:0071396	cellular response to lipid	10/1788	18/3884	0.281761	5	5
GO:0071407	cellular response to organic cyclic compound	10/1788	18/3884	0.281761	5	5
GO:0006720	isoprenoid metabolic process	6/1788	10/3884	0.283767	1	5
GO:0008299	isoprenoid biosynthetic process	6/1788	10/3884	0.283767	1	5
GO:0016051	carbohydrate biosynthetic process	6/1788	10/3884	0.283767	3	3
GO:0006631	fatty acid metabolic process	8/1788	14/3884	0.284618	6	2
GO:0044282	small molecule catabolic process	8/1788	14/3884	0.284618	5	3
GO:0006413	translational initiation	7/1788	12/3884	0.284888	3	4
GO:0016054	organic acid catabolic process	7/1788	12/3884	0.284888	5	2
GO:0044262	cellular carbohydrate metabolic process	7/1788	12/3884	0.284888	4	3
GO:0046395	carboxylic acid catabolic process	7/1788	12/3884	0.284888	5	2
GO:0015672	monovalent inorganic cation transport	36/1788	72/3884	0.286489	29	7
GO:0044265	cellular macromolecule catabolic process	24/1788	47/3884	0.290921	13	11
GO:0007155	cell adhesion	21/1788	41/3884	0.303506	15	6
GO:0022610	biological adhesion	21/1788	41/3884	0.303506	15	6
GO:0006396	RNA processing	48/1788	98/3884	0.311577	25	23
GO:0044723	single-organism carbohydrate metabolic process	17/1788	33/3884	0.322168	10	7
GO:0006030	chitin metabolic process	24/1788	48/3884	0.340373	11	13
GO:0006040	amino sugar metabolic process	24/1788	48/3884	0.340373	11	13
GO:1901071	glucosamine-containing compound metabolic process	24/1788	48/3884	0.340373	11	13
GO:0016192	vesicle-mediated transport	32/1788	65/3884	0.345268	10	22
GO:0006650	glycerophospholipid metabolic process	12/1788	23/3884	0.349685	4	8
GO:0046486	glycerolipid metabolic process	12/1788	23/3884	0.349685	4	8
GO:0051188	cofactor biosynthetic process	12/1788	23/3884	0.349685	7	5
GO:0019439	aromatic compound catabolic process	10/1788	19/3884	0.362566	7	3
GO:0006091	generation of precursor metabolites and energy	9/1788	17/3884	0.369561	6	3
GO:0006352	DNA-templated transcription, initiation	9/1788	17/3884	0.369561	3	6
GO:0032259	methylation	9/1788	17/3884	0.369561	5	4
GO:0048193	Golgi vesicle transport	9/1788	17/3884	0.369561	3	6
GO:0044257	cellular protein catabolic process	19/1788	38/3884	0.369783	11	8
GO:0051603	proteolysis involved in cellular protein catabolic process	19/1788	38/3884	0.369783	11	8
GO:0000278	mitotic cell cycle	8/1788	15/3884	0.377009	3	5
GO:0034655	nucleobase-containing compound catabolic process	8/1788	15/3884	0.377009	5	3
GO:1901605	alpha-amino acid metabolic process	8/1788	15/3884	0.377009	7	1
GO:0006733	oxidoreduction coenzyme metabolic process	7/1788	13/3884	0.384997	2	5
GO:0048583	regulation of response to stimulus	24/1788	49/3884	0.391659	9	15
GO:0006915	apoptotic process	6/1788	11/3884	0.393649	0	6
GO:0008219	cell death	6/1788	11/3884	0.393649	0	6
GO:0012501	programmed cell death	6/1788	11/3884	0.393649	0	6
GO:0019362	pyridine nucleotide metabolic process	6/1788	11/3884	0.393649	1	5
GO:0046496	nicotinamide nucleotide metabolic process	6/1788	11/3884	0.393649	1	5
GO:0072524	pyridine-containing compound metabolic process	6/1788	11/3884	0.393649	1	5
GO:0006399	tRNA metabolic process	31/1788	64/3884	0.395465	16	15
GO:0044712	single-organism catabolic process	15/1788	30/3884	0.398432	9	6
GO:0006820	anion transport	21/1788	43/3884	0.412814	10	11
GO:0055114	oxidation-reduction process	183/1788	393/3884	0.43251	107	76
GO:0007156	homophilic cell adhesion via plasma membrane adhesion molecules	11/1788	22/3884	0.434609	8	3
GO:0033365	protein localization to organelle	11/1788	22/3884	0.434609	4	7
GO:0046488	phosphatidylinositol metabolic process	11/1788	22/3884	0.434609	4	7
GO:0098609	cell-cell adhesion	11/1788	22/3884	0.434609	8	3
GO:0098742	cell-cell adhesion via plasma-membrane adhesion molecules	11/1788	22/3884	0.434609	8	3
GO:0009966	regulation of signal transduction	23/1788	48/3884	0.451836	9	14
GO:0044283	small molecule biosynthetic process	9/1788	18/3884	0.457361	8	1
GO:0008380	RNA splicing	8/1788	16/3884	0.470542	3	5
GO:0009892	negative regulation of metabolic process	8/1788	16/3884	0.470542	2	6
GO:0010605	negative regulation of macromolecule metabolic process	8/1788	16/3884	0.470542	2	6
GO:0044255	cellular lipid metabolic process	33/1788	70/3884	0.472225	13	20
GO:0005996	monosaccharide metabolic process	7/1788	14/3884	0.485377	5	2
GO:0019318	hexose metabolic process	7/1788	14/3884	0.485377	5	2
GO:0042592	homeostatic process	24/1788	51/3884	0.496041	11	13
GO:0010646	regulation of cell communication	23/1788	49/3884	0.50507	9	14
GO:0023051	regulation of signaling	23/1788	49/3884	0.50507	9	14
GO:0005975	carbohydrate metabolic process	68/1788	147/3884	0.510709	38	30
GO:0043414	macromolecule methylation	5/1788	10/3884	0.522512	1	4
GO:0034660	ncRNA metabolic process	36/1788	78/3884	0.536044	20	16
GO:0007154	cell communication	169/1788	368/3884	0.539319	75	94
GO:0030163	protein catabolic process	19/1788	41/3884	0.545229	11	8
GO:0007165	signal transduction	167/1788	364/3884	0.546459	73	94
GO:0006022	aminoglycan metabolic process	28/1788	61/3884	0.558459	13	15
GO:0009057	macromolecule catabolic process	28/1788	61/3884	0.558459	16	12
GO:0023052	signaling	169/1788	369/3884	0.559281	74	95
GO:0048518	positive regulation of biological process	8/1788	17/3884	0.560304	1	7
GO:0044700	single organism signaling	168/1788	367/3884	0.562866	74	94
GO:0010629	negative regulation of gene expression	7/1788	15/3884	0.580199	2	5
GO:0050790	regulation of catalytic activity	7/1788	15/3884	0.580199	2	5
GO:0065008	regulation of biological quality	29/1788	64/3884	0.59484	13	16
GO:0051716	cellular response to stimulus	194/1788	426/3884	0.605562	90	104
GO:0000375	RNA splicing, via transesterification reactions	5/1788	11/3884	0.629898	1	4
GO:0000377	RNA splicing, via transesterification reactions with bulged adenosine as nucleophile	5/1788	11/3884	0.629898	1	4
GO:0000398	mRNA splicing, via spliceosome	5/1788	11/3884	0.629898	1	4
GO:0016042	lipid catabolic process	5/1788	11/3884	0.629898	3	2
GO:0051336	regulation of hydrolase activity	5/1788	11/3884	0.629898	2	3
GO:0050896	response to stimulus	211/1788	466/3884	0.654577	98	113
GO:0030258	lipid modification	7/1788	16/3884	0.665487	3	4
GO:0048522	positive regulation of cellular process	7/1788	16/3884	0.665487	1	6
GO:0034622	cellular macromolecular complex assembly	14/1788	32/3884	0.667749	7	7
GO:0007266	Rho protein signal transduction	10/1788	23/3884	0.673889	5	5
GO:0035023	regulation of Rho protein signal transduction	10/1788	23/3884	0.673889	5	5
GO:0033554	cellular response to stress	27/1788	62/3884	0.698995	17	10
GO:0015711	organic anion transport	12/1788	28/3884	0.699862	4	8
GO:0006457	protein folding	15/1788	35/3884	0.707171	6	9
GO:0001522	pseudouridine synthesis	5/1788	12/3884	0.72096	3	2
GO:0048285	organelle fission	5/1788	12/3884	0.72096	0	5
GO:1903047	mitotic cell cycle process	5/1788	12/3884	0.72096	1	4
GO:0065009	regulation of molecular function	7/1788	17/3884	0.739116	2	5
GO:0055085	transmembrane transport	174/1788	390/3884	0.740819	92	82
GO:1902531	regulation of intracellular signal transduction	16/1788	38/3884	0.741702	7	9
GO:0006811	ion transport	97/1788	220/3884	0.746734	54	43
GO:0006974	cellular response to DNA damage stimulus	26/1788	61/3884	0.747296	17	9
GO:0051276	chromosome organization	22/1788	52/3884	0.751877	3	19
GO:0000280	nuclear division	4/1788	10/3884	0.755703	0	4
GO:0007067	mitotic nuclear division	4/1788	10/3884	0.755703	0	4
GO:0009890	negative regulation of biosynthetic process	4/1788	10/3884	0.755703	1	3
GO:0010558	negative regulation of macromolecule biosynthetic process	4/1788	10/3884	0.755703	1	3
GO:0031324	negative regulation of cellular metabolic process	4/1788	10/3884	0.755703	1	3
GO:0031327	negative regulation of cellular biosynthetic process	4/1788	10/3884	0.755703	1	3
GO:0051172	negative regulation of nitrogen compound metabolic process	4/1788	10/3884	0.755703	1	3
GO:2000113	negative regulation of cellular macromolecule biosynthetic process	4/1788	10/3884	0.755703	1	3
GO:0051056	regulation of small GTPase mediated signal transduction	15/1788	36/3884	0.755878	7	8
GO:0070647	protein modification by small protein conjugation or removal	15/1788	36/3884	0.755878	3	12
GO:0006869	lipid transport	9/1788	22/3884	0.756071	5	4
GO:0006644	phospholipid metabolic process	18/1788	43/3884	0.759085	6	12
GO:0006364	rRNA processing	6/1788	15/3884	0.765373	4	2
GO:0016072	rRNA metabolic process	6/1788	15/3884	0.765373	4	2
GO:0006281	DNA repair	24/1788	57/3884	0.767735	16	8
GO:0008033	tRNA processing	11/1788	27/3884	0.77161	10	1
GO:0015849	organic acid transport	11/1788	27/3884	0.77161	3	8
GO:0042254	ribosome biogenesis	11/1788	27/3884	0.77161	6	5
GO:0046942	carboxylic acid transport	11/1788	27/3884	0.77161	3	8
GO:0007264	small GTPase mediated signal transduction	20/1788	48/3884	0.774716	7	13
GO:0048519	negative regulation of biological process	13/1788	32/3884	0.785825	5	8
GO:0006887	exocytosis	5/1788	13/3884	0.794655	3	2
GO:0009451	RNA modification	9/1788	23/3884	0.808902	5	4
GO:0010876	lipid localization	9/1788	23/3884	0.808902	5	4
GO:0035556	intracellular signal transduction	50/1788	118/3884	0.816944	20	30
GO:0043623	cellular protein complex assembly	8/1788	21/3884	0.829015	5	3
GO:0022402	cell cycle process	7/1788	19/3884	0.850155	1	6
GO:0032940	secretion by cell	5/1788	14/3884	0.852072	3	2
GO:0097435	supramolecular fiber organization	5/1788	14/3884	0.852072	3	2
GO:1901136	carbohydrate derivative catabolic process	5/1788	14/3884	0.852072	4	1
GO:0034470	ncRNA processing	16/1788	41/3884	0.856264	14	2
GO:0006950	response to stress	40/1788	97/3884	0.856274	22	18
GO:0007265	Ras protein signal transduction	11/1788	29/3884	0.856972	6	5
GO:0046578	regulation of Ras protein signal transduction	11/1788	29/3884	0.856972	6	5
GO:0022613	ribonucleoprotein complex biogenesis	12/1788	32/3884	0.875581	6	6
GO:0006026	aminoglycan catabolic process	4/1788	12/3884	0.880907	3	1
GO:0030029	actin filament-based process	4/1788	12/3884	0.880907	3	1
GO:0030036	actin cytoskeleton organization	4/1788	12/3884	0.880907	3	1
GO:0051258	protein polymerization	4/1788	12/3884	0.880907	2	2
GO:0007010	cytoskeleton organization	10/1788	28/3884	0.902478	5	5
GO:0000413	protein peptidyl-prolyl isomerization	6/1788	18/3884	0.908227	5	1
GO:0018208	peptidyl-proline modification	6/1788	18/3884	0.908227	5	1
GO:0051726	regulation of cell cycle	6/1788	18/3884	0.908227	2	4
GO:0016053	organic acid biosynthetic process	3/1788	10/3884	0.911723	3	0
GO:0046394	carboxylic acid biosynthetic process	3/1788	10/3884	0.911723	3	0
GO:0048278	vesicle docking	3/1788	10/3884	0.911723	1	2
GO:0022607	cellular component assembly	20/1788	53/3884	0.913743	11	9
GO:0048523	negative regulation of cellular process	9/1788	26/3884	0.91591	4	5
GO:0065003	macromolecular complex assembly	17/1788	46/3884	0.918877	9	8
GO:0030203	glycosaminoglycan metabolic process	4/1788	13/3884	0.919241	2	2
GO:0018193	peptidyl-amino acid modification	10/1788	29/3884	0.926429	5	5
GO:0006996	organelle organization	41/1788	104/3884	0.929935	11	30
GO:0044085	cellular component biogenesis	30/1788	79/3884	0.942127	16	14
GO:0000270	peptidoglycan metabolic process	3/1788	11/3884	0.943273	2	1
GO:0006027	glycosaminoglycan catabolic process	3/1788	11/3884	0.943273	2	1
GO:0009253	peptidoglycan catabolic process	3/1788	11/3884	0.943273	2	1
GO:0022406	membrane docking	3/1788	11/3884	0.943273	1	2
GO:0045786	negative regulation of cell cycle	3/1788	11/3884	0.943273	2	1
GO:1902589	single-organism organelle organization	12/1788	35/3884	0.943355	5	7
GO:0043933	macromolecular complex subunit organization	18/1788	50/3884	0.943541	10	8
GO:0006813	potassium ion transport	4/1788	14/3884	0.946109	3	1
GO:0006508	proteolysis	141/1788	337/3884	0.953227	72	69
GO:0006836	neurotransmitter transport	6/1788	21/3884	0.968717	3	3
GO:0006486	protein glycosylation	7/1788	24/3884	0.97129	2	5
GO:0006979	response to oxidative stress	7/1788	24/3884	0.97129	2	5
GO:0009101	glycoprotein biosynthetic process	7/1788	24/3884	0.97129	2	5
GO:0043413	macromolecule glycosylation	7/1788	24/3884	0.97129	2	5
GO:0070085	glycosylation	7/1788	24/3884	0.97129	2	5
GO:0006461	protein complex assembly	11/1788	35/3884	0.973623	7	4
GO:0070271	protein complex biogenesis	11/1788	35/3884	0.973623	7	4
GO:0016567	protein ubiquitination	3/1788	13/3884	0.977507	2	1
GO:0051259	protein oligomerization	3/1788	13/3884	0.977507	2	1
GO:0006310	DNA recombination	6/1788	22/3884	0.978675	5	1
GO:0009100	glycoprotein metabolic process	7/1788	25/3884	0.980108	2	5
GO:0000226	microtubule cytoskeleton organization	2/1788	10/3884	0.980157	1	1
GO:0051493	regulation of cytoskeleton organization	2/1788	10/3884	0.980157	1	1
GO:0071822	protein complex subunit organization	12/1788	39/3884	0.982753	8	4
GO:0032446	protein modification by small protein conjugation	3/1788	14/3884	0.98607	2	1
GO:0032501	multicellular organismal process	26/1788	76/3884	0.986998	14	12
GO:0051260	protein homooligomerization	2/1788	11/3884	0.988353	1	1
GO:0046903	secretion	7/1788	27/3884	0.990729	4	3
GO:0016043	cellular component organization	53/1788	144/3884	0.990989	20	33
GO:0006313	transposition, DNA-mediated	3/1788	15/3884	0.991453	3	0
GO:0015718	monocarboxylic acid transport	3/1788	15/3884	0.991453	1	2
GO:0032196	transposition	3/1788	15/3884	0.991453	3	0
GO:0071840	cellular component organization or biogenesis	63/1788	170/3884	0.993717	25	38
GO:0030001	metal ion transport	16/1788	53/3884	0.99395	6	10
GO:0033043	regulation of organelle organization	3/1788	16/3884	0.994798	1	2
GO:0015908	fatty acid transport	2/1788	13/3884	0.996067	1	1
GO:0015909	long-chain fatty acid transport	2/1788	13/3884	0.996067	1	1
GO:0032309	icosanoid secretion	2/1788	13/3884	0.996067	1	1
GO:0046717	acid secretion	2/1788	13/3884	0.996067	1	1
GO:0050482	arachidonic acid secretion	2/1788	13/3884	0.996067	1	1
GO:0071715	icosanoid transport	2/1788	13/3884	0.996067	1	1
GO:1901571	fatty acid derivative transport	2/1788	13/3884	0.996067	1	1
GO:1903963	arachidonate transport	2/1788	13/3884	0.996067	1	1
GO:0051128	regulation of cellular component organization	3/1788	17/3884	0.996857	1	2
GO:0006814	sodium ion transport	6/1788	27/3884	0.997279	2	4
GO:0007186	G-protein coupled receptor signaling pathway	40/1788	119/3884	0.998049	14	26
GO:0007608	sensory perception of smell	8/1788	37/3884	0.999475	4	4
GO:0003008	system process	9/1788	45/3884	0.999936	5	4
GO:0007600	sensory perception	9/1788	45/3884	0.999936	5	4
GO:0007606	sensory perception of chemical stimulus	9/1788	45/3884	0.999936	5	4
GO:0050877	neurological system process	9/1788	45/3884	0.999936	5	4
GO:0000723	telomere maintenance	1/1788	17/3884	0.999973	0	1
GO:0032200	telomere organization	1/1788	17/3884	0.999973	0	1
GO:0060249	anatomical structure homeostasis	1/1788	17/3884	0.999973	0	1
GO:0006259	DNA metabolic process	117/1788	382/3884	1	52	65
GO:0015074	DNA integration	62/1788	272/3884	1	22	40
GO:0030529	intracellular ribonucleoprotein complex	71/934	111/1973	0.000213563	56	15
GO:1990904	ribonucleoprotein complex	71/934	111/1973	0.000213563	56	15
GO:0005840	ribosome	59/934	90/1973	0.0002825	51	8
GO:0032991	macromolecular complex	211/934	384/1973	0.000539246	132	79
GO:0043228	non-membrane-bounded organelle	105/934	183/1973	0.00274264	76	29
GO:0043232	intracellular non-membrane-bounded organelle	105/934	183/1973	0.00274264	76	29
GO:0016469	proton-transporting two-sector ATPase complex	20/934	27/1973	0.00420269	18	2
GO:0005737	cytoplasm	160/934	296/1973	0.0072382	97	63
GO:0098796	membrane protein complex	42/934	67/1973	0.00735829	27	15
GO:0005654	nucleoplasm	27/934	40/1973	0.00753423	12	15
GO:0044451	nucleoplasm part	27/934	40/1973	0.00753423	12	15
GO:0044428	nuclear part	44/934	73/1973	0.0162908	19	25
GO:0044422	organelle part	126/934	233/1973	0.0168985	64	62
GO:0044446	intracellular organelle part	125/934	232/1973	0.0200473	63	62
GO:0033177	proton-transporting two-sector ATPase complex, proton-transporting domain	12/934	16/1973	0.0232525	10	2
GO:0044444	cytoplasmic part	129/934	241/1973	0.023658	87	42
GO:0031981	nuclear lumen	32/934	52/1973	0.0262399	14	18
GO:0043227	membrane-bounded organelle	232/934	451/1973	0.0266759	105	127
GO:0031090	organelle membrane	35/934	58/1973	0.0299917	19	16
GO:0043231	intracellular membrane-bounded organelle	228/934	444/1973	0.0308309	104	124
GO:0043234	protein complex	124/934	233/1973	0.0326461	71	53
GO:0005634	nucleus	167/934	321/1973	0.0378979	71	96
GO:0005667	transcription factor complex	11/934	15/1973	0.037929	2	9
GO:0031967	organelle envelope	27/934	44/1973	0.0415743	17	10
GO:0031975	envelope	27/934	44/1973	0.0415743	17	10
GO:0098800	inner mitochondrial membrane protein complex	12/934	17/1973	0.0454029	11	1
GO:0019866	organelle inner membrane	17/934	26/1973	0.0484161	14	3
GO:0005740	mitochondrial envelope	23/934	37/1973	0.0486499	16	7
GO:0098798	mitochondrial protein complex	13/934	19/1973	0.0522843	12	1
GO:0044455	mitochondrial membrane part	14/934	21/1973	0.0585836	13	1
GO:0005743	mitochondrial inner membrane	16/934	25/1973	0.0695771	14	2
GO:0016591	DNA-directed RNA polymerase II, holoenzyme	8/934	11/1973	0.0819338	3	5
GO:0031966	mitochondrial membrane	21/934	35/1973	0.089648	15	6
GO:0000428	DNA-directed RNA polymerase complex	9/934	13/1973	0.0952362	3	6
GO:0030880	RNA polymerase complex	9/934	13/1973	0.0952362	3	6
GO:0045259	proton-transporting ATP synthase complex	9/934	13/1973	0.0952362	8	1
GO:0055029	nuclear DNA-directed RNA polymerase complex	9/934	13/1973	0.0952362	3	6
GO:0031974	membrane-enclosed lumen	33/934	59/1973	0.11323	14	19
GO:0043233	organelle lumen	33/934	59/1973	0.11323	14	19
GO:0070013	intracellular organelle lumen	33/934	59/1973	0.11323	14	19
GO:0044421	extracellular region part	11/934	17/1973	0.11571	10	1
GO:0033176	proton-transporting V-type ATPase complex	7/934	10/1973	0.131082	6	1
GO:0033178	proton-transporting two-sector ATPase complex, catalytic domain	7/934	10/1973	0.131082	7	0
GO:0098805	whole membrane	15/934	25/1973	0.141345	4	11
GO:0098588	bounding membrane of organelle	18/934	31/1973	0.152883	5	13
GO:0044429	mitochondrial part	24/934	43/1973	0.165778	16	8
GO:0030117	membrane coat	10/934	16/1973	0.166569	1	9
GO:0048475	coated membrane	10/934	16/1973	0.166569	1	9
GO:0005694	chromosome	15/934	26/1973	0.193041	4	11
GO:0044433	cytoplasmic vesicle part	7/934	11/1973	0.21709	1	6
GO:0031410	cytoplasmic vesicle	8/934	13/1973	0.226681	2	6
GO:0031982	vesicle	8/934	13/1973	0.226681	2	6
GO:0097708	intracellular vesicle	8/934	13/1973	0.226681	2	6
GO:0061695	transferase complex, transferring phosphorus-containing groups	9/934	15/1973	0.23382	3	6
GO:0016459	myosin complex	12/934	21/1973	0.246531	6	6
GO:0005739	mitochondrion	29/934	55/1973	0.249682	19	10
GO:0019867	outer membrane	6/934	10/1973	0.313016	1	5
GO:0005875	microtubule associated complex	11/934	20/1973	0.320552	9	2
GO:0016592	mediator complex	10/934	18/1973	0.320684	6	4
GO:0030286	dynein complex	9/934	17/1973	0.411478	8	1
GO:0044427	chromosomal part	9/934	17/1973	0.411478	3	6
GO:0031012	extracellular matrix	6/934	11/1973	0.428126	5	1
GO:0044430	cytoskeletal part	29/934	59/1973	0.439255	19	10
GO:1990234	transferase complex	15/934	30/1973	0.455103	6	9
GO:0015630	microtubule cytoskeleton	14/934	28/1973	0.461583	11	3
GO:0044431	Golgi apparatus part	8/934	16/1973	0.513012	2	6
GO:0015629	actin cytoskeleton	15/934	31/1973	0.523991	7	8
GO:0005856	cytoskeleton	30/934	63/1973	0.532184	20	10
GO:0012505	endomembrane system	31/934	66/1973	0.573103	10	21
GO:0071944	cell periphery	14/934	31/1973	0.663674	9	5
GO:0005794	Golgi apparatus	9/934	20/1973	0.666696	2	7
GO:0005777	peroxisome	6/934	14/1973	0.725713	3	3
GO:0042579	microbody	6/934	14/1973	0.725713	3	3
GO:0005886	plasma membrane	9/934	21/1973	0.735405	6	3
GO:0099023	tethering complex	4/934	10/1973	0.781607	3	1
GO:0005839	proteasome core complex	6/934	15/1973	0.796064	4	2
GO:0005783	endoplasmic reticulum	12/934	29/1973	0.797598	6	6
GO:1902494	catalytic complex	38/934	89/1973	0.842866	22	16
GO:0005576	extracellular region	61/934	140/1973	0.844751	36	25
GO:0000502	proteasome complex	6/934	17/1973	0.894032	4	2
GO:0005789	endoplasmic reticulum membrane	6/934	17/1973	0.894032	2	4
GO:1905369	endopeptidase complex	6/934	17/1973	0.894032	4	2
GO:1905368	peptidase complex	7/934	20/1973	0.910404	4	3
GO:0042175	nuclear outer membrane-endoplasmic reticulum membrane network	6/934	18/1973	0.925642	2	4
GO:0044432	endoplasmic reticulum part	6/934	18/1973	0.925642	2	4
GO:0044459	plasma membrane part	6/934	18/1973	0.925642	4	2
GO:0016301	kinase activity	156/2875	271/6356	2.10329e-05	52	104
GO:0016772	transferase activity, transferring phosphorus-containing groups	191/2875	343/6356	4.20408e-05	64	127
GO:0003735	structural constituent of ribosome	59/2875	89/6356	4.48869e-05	51	8
GO:0004672	protein kinase activity	131/2875	225/6356	4.64967e-05	45	86
GO:0016773	phosphotransferase activity, alcohol group as acceptor	149/2875	265/6356	0.000158817	53	96
GO:0001071	nucleic acid binding transcription factor activity	67/2875	110/6356	0.000618803	37	30
GO:0003700	transcription factor activity, sequence-specific DNA binding	67/2875	110/6356	0.000618803	37	30
GO:0003774	motor activity	35/2875	57/6356	0.00999201	17	18
GO:0015078	hydrogen ion transmembrane transporter activity	28/2875	44/6356	0.0105194	24	4
GO:0003777	microtubule motor activity	23/2875	36/6356	0.0185011	11	12
GO:0004725	protein tyrosine phosphatase activity	11/2875	15/6356	0.0264347	4	7
GO:0016817	hydrolase activity, acting on acid anhydrides	155/2875	306/6356	0.0293292	87	68
GO:0008509	anion transmembrane transporter activity	17/2875	26/6356	0.0307083	8	9
GO:0008234	cysteine-type peptidase activity	27/2875	45/6356	0.0326039	9	18
GO:0015103	inorganic anion transmembrane transporter activity	9/2875	12/6356	0.0367477	6	3
GO:0016887	ATPase activity	51/2875	93/6356	0.038663	32	19
GO:0016820	hydrolase activity, acting on acid anhydrides, catalyzing transmembrane movement of substances	23/2875	38/6356	0.0414986	17	6
GO:0005509	calcium ion binding	54/2875	100/6356	0.0473552	35	19
GO:0008289	lipid binding	22/2875	37/6356	0.0575656	13	9
GO:0008408	3'-5' exonuclease activity	8/2875	11/6356	0.0627329	2	6
GO:0019829	cation-transporting ATPase activity	8/2875	11/6356	0.0627329	7	1
GO:0022853	active ion transmembrane transporter activity	8/2875	11/6356	0.0627329	7	1
GO:0042625	ATPase coupled ion transmembrane transporter activity	8/2875	11/6356	0.0627329	7	1
GO:0016746	transferase activity, transferring acyl groups	40/2875	73/6356	0.0630094	22	18
GO:0016791	phosphatase activity	32/2875	57/6356	0.0635419	12	20
GO:0030234	enzyme regulator activity	34/2875	61/6356	0.0636909	16	18
GO:0000988	transcription factor activity, protein binding	15/2875	24/6356	0.0673869	7	8
GO:0000989	transcription factor activity, transcription factor binding	15/2875	24/6356	0.0673869	7	8
GO:0003712	transcription cofactor activity	15/2875	24/6356	0.0673869	7	8
GO:0016818	hydrolase activity, acting on acid anhydrides, in phosphorus-containing anhydrides	148/2875	299/6356	0.0725568	84	64
GO:0004674	protein serine/threonine kinase activity	18/2875	30/6356	0.0745083	7	11
GO:0004721	phosphoprotein phosphatase activity	19/2875	32/6356	0.0761757	6	13
GO:0009055	electron carrier activity	19/2875	32/6356	0.0761757	13	6
GO:0015399	primary active transmembrane transporter activity	21/2875	36/6356	0.0787175	15	6
GO:0015405	P-P-bond-hydrolysis-driven transmembrane transporter activity	21/2875	36/6356	0.0787175	15	6
GO:0042626	ATPase activity, coupled to transmembrane movement of substances	21/2875	36/6356	0.0787175	15	6
GO:0043492	ATPase activity, coupled to movement of substances	21/2875	36/6356	0.0787175	15	6
GO:0016874	ligase activity	37/2875	68/6356	0.0800985	11	26
GO:0016462	pyrophosphatase activity	147/2875	298/6356	0.0816185	84	63
GO:0042623	ATPase activity, coupled	27/2875	48/6356	0.0819934	18	9
GO:0030414	peptidase inhibitor activity	12/2875	19/6356	0.0901297	9	3
GO:0061134	peptidase regulator activity	12/2875	19/6356	0.0901297	9	3
GO:0042578	phosphoric ester hydrolase activity	46/2875	87/6356	0.0914781	18	28
GO:0004857	enzyme inhibitor activity	15/2875	25/6356	0.0996394	10	5
GO:0019783	ubiquitin-like protein-specific protease activity	15/2875	25/6356	0.0996394	3	12
GO:0036459	thiol-dependent ubiquitinyl hydrolase activity	15/2875	25/6356	0.0996394	3	12
GO:0101005	ubiquitinyl hydrolase activity	15/2875	25/6356	0.0996394	3	12
GO:0016667	oxidoreductase activity, acting on a sulfur group of donors	7/2875	10/6356	0.104543	3	4
GO:0016701	oxidoreductase activity, acting on single donors with incorporation of molecular oxygen	7/2875	10/6356	0.104543	4	3
GO:0044769	ATPase activity, coupled to transmembrane movement of ions, rotational mechanism	7/2875	10/6356	0.104543	7	0
GO:0003723	RNA binding	68/2875	134/6356	0.113634	30	38
GO:0005342	organic acid transmembrane transporter activity	8/2875	12/6356	0.114703	2	6
GO:0008514	organic anion transmembrane transporter activity	8/2875	12/6356	0.114703	2	6
GO:0015171	amino acid transmembrane transporter activity	8/2875	12/6356	0.114703	2	6
GO:0046943	carboxylic acid transmembrane transporter activity	8/2875	12/6356	0.114703	2	6
GO:0017111	nucleoside-triphosphatase activity	143/2875	293/6356	0.115595	82	61
GO:0004866	endopeptidase inhibitor activity	9/2875	14/6356	0.122188	7	2
GO:0061135	endopeptidase regulator activity	9/2875	14/6356	0.122188	7	2
GO:0008080	N-acetyltransferase activity	11/2875	18/6356	0.131893	4	7
GO:0016407	acetyltransferase activity	11/2875	18/6356	0.131893	4	7
GO:0016782	transferase activity, transferring sulfur-containing groups	13/2875	22/6356	0.13719	7	6
GO:0005102	receptor binding	21/2875	38/6356	0.139612	10	11
GO:0008017	microtubule binding	16/2875	28/6356	0.140467	4	12
GO:0008092	cytoskeletal protein binding	36/2875	69/6356	0.148488	17	19
GO:0016875	ligase activity, forming carbon-oxygen bonds	20/2875	37/6356	0.179812	6	14
GO:0016876	ligase activity, forming aminoacyl-tRNA and related compounds	20/2875	37/6356	0.179812	6	14
GO:0004812	aminoacyl-tRNA ligase activity	19/2875	35/6356	0.181595	5	14
GO:0004527	exonuclease activity	8/2875	13/6356	0.183064	2	6
GO:0030246	carbohydrate binding	17/2875	31/6356	0.184872	12	5
GO:0003743	translation initiation factor activity	9/2875	15/6356	0.186402	3	6
GO:0008047	enzyme activator activity	14/2875	25/6356	0.188569	5	9
GO:0016410	N-acyltransferase activity	11/2875	19/6356	0.189317	4	7
GO:0008146	sulfotransferase activity	12/2875	21/6356	0.189561	6	6
GO:0098772	molecular function regulator	50/2875	101/6356	0.220707	22	28
GO:0016810	hydrolase activity, acting on carbon-nitrogen (but not peptide) bonds	20/2875	38/6356	0.224479	12	8
GO:0003779	actin binding	17/2875	32/6356	0.234837	11	6
GO:0019842	vitamin binding	17/2875	32/6356	0.234837	10	7
GO:0030170	pyridoxal phosphate binding	15/2875	28/6356	0.241897	8	7
GO:0060589	nucleoside-triphosphatase regulator activity	15/2875	28/6356	0.241897	6	9
GO:0070279	vitamin B6 binding	15/2875	28/6356	0.241897	8	7
GO:0016849	phosphorus-oxygen lyase activity	13/2875	24/6356	0.248949	6	7
GO:0003993	acid phosphatase activity	7/2875	12/6356	0.265918	3	4
GO:0051213	dioxygenase activity	6/2875	10/6356	0.266382	4	2
GO:0016616	oxidoreductase activity, acting on the CH-OH group of donors, NAD or NADP as acceptor	18/2875	35/6356	0.284021	10	8
GO:0004222	metalloendopeptidase activity	17/2875	33/6356	0.289606	11	6
GO:0005543	phospholipid binding	15/2875	29/6356	0.301455	8	7
GO:0043565	sequence-specific DNA binding	31/2875	63/6356	0.304296	19	12
GO:0022892	substrate-specific transporter activity	117/2875	249/6356	0.307122	57	60
GO:0001882	nucleoside binding	62/2875	130/6356	0.314866	32	30
GO:0008135	translation factor activity, RNA binding	12/2875	23/6356	0.321284	6	6
GO:0005096	GTPase activator activity	11/2875	21/6356	0.328571	4	7
GO:0016788	hydrolase activity, acting on ester bonds	93/2875	198/6356	0.334339	45	48
GO:0016879	ligase activity, forming carbon-nitrogen bonds	10/2875	19/6356	0.336272	3	7
GO:0015631	tubulin binding	18/2875	36/6356	0.340153	5	13
GO:0001076	transcription factor activity, RNA polymerase II transcription factor binding	9/2875	17/6356	0.344449	5	4
GO:0001104	RNA polymerase II transcription cofactor activity	9/2875	17/6356	0.344449	5	4
GO:0008324	cation transmembrane transporter activity	56/2875	118/6356	0.34496	32	24
GO:0001883	purine nucleoside binding	61/2875	129/6356	0.349636	32	29
GO:0005525	GTP binding	61/2875	129/6356	0.349636	32	29
GO:0032549	ribonucleoside binding	61/2875	129/6356	0.349636	32	29
GO:0032550	purine ribonucleoside binding	61/2875	129/6356	0.349636	32	29
GO:0032561	guanyl ribonucleotide binding	61/2875	129/6356	0.349636	32	29
GO:0008138	protein tyrosine/serine/threonine phosphatase activity	8/2875	15/6356	0.353183	2	6
GO:0016866	intramolecular transferase activity	8/2875	15/6356	0.353183	5	3
GO:0008061	chitin binding	23/2875	47/6356	0.356296	10	13
GO:0051082	unfolded protein binding	7/2875	13/6356	0.36258	0	7
GO:0016829	lyase activity	28/2875	58/6356	0.367489	17	11
GO:0048037	cofactor binding	68/2875	145/6356	0.37262	39	29
GO:0035091	phosphatidylinositol binding	12/2875	24/6356	0.393618	5	7
GO:0016853	isomerase activity	24/2875	50/6356	0.399027	14	10
GO:0016747	transferase activity, transferring acyl groups other than amino-acyl groups	21/2875	44/6356	0.426249	11	10
GO:0000287	magnesium ion binding	7/2875	14/6356	0.460927	2	5
GO:0030695	GTPase regulator activity	12/2875	25/6356	0.466779	4	8
GO:0016491	oxidoreductase activity	179/2875	393/6356	0.468782	101	78
GO:0016779	nucleotidyltransferase activity	22/2875	47/6356	0.470004	9	13
GO:0046983	protein dimerization activity	42/2875	91/6356	0.470133	20	22
GO:0022804	active transmembrane transporter activity	32/2875	69/6356	0.470479	22	10
GO:0016741	transferase activity, transferring one-carbon groups	26/2875	56/6356	0.4801	15	11
GO:0019899	enzyme binding	11/2875	23/6356	0.481233	3	8
GO:0015077	monovalent inorganic cation transmembrane transporter activity	40/2875	87/6356	0.485916	29	11
GO:0019001	guanyl nucleotide binding	62/2875	136/6356	0.500098	33	29
GO:0003954	NADH dehydrogenase activity	5/2875	10/6356	0.501663	4	1
GO:0005179	hormone activity	5/2875	10/6356	0.501663	0	5
GO:0008137	NADH dehydrogenase (ubiquinone) activity	5/2875	10/6356	0.501663	4	1
GO:0016655	oxidoreductase activity, acting on NAD(P)H, quinone or similar compound as acceptor	5/2875	10/6356	0.501663	4	1
GO:0050136	NADH dehydrogenase (quinone) activity	5/2875	10/6356	0.501663	4	1
GO:0051536	iron-sulfur cluster binding	14/2875	30/6356	0.507875	6	8
GO:0051540	metal cluster binding	14/2875	30/6356	0.507875	6	8
GO:0005198	structural molecule activity	97/2875	214/6356	0.51579	65	32
GO:0008081	phosphoric diester hydrolase activity	12/2875	26/6356	0.538343	5	7
GO:0008194	UDP-glycosyltransferase activity	7/2875	15/6356	0.555204	1	6
GO:0016651	oxidoreductase activity, acting on NAD(P)H	7/2875	15/6356	0.555204	6	1
GO:0005088	Ras guanyl-nucleotide exchange factor activity	11/2875	24/6356	0.555369	5	6
GO:0005089	Rho guanyl-nucleotide exchange factor activity	11/2875	24/6356	0.555369	5	6
GO:0022890	inorganic cation transmembrane transporter activity	47/2875	105/6356	0.576732	31	16
GO:0046982	protein heterodimerization activity	9/2875	20/6356	0.594082	3	6
GO:0022891	substrate-specific transmembrane transporter activity	105/2875	235/6356	0.594095	55	50
GO:0005215	transporter activity	193/2875	433/6356	0.631046	100	93
GO:0004842	ubiquitin-protein transferase activity	10/2875	23/6356	0.645108	1	9
GO:0019787	ubiquitin-like protein transferase activity	10/2875	23/6356	0.645108	1	9
GO:0003677	DNA binding	209/2875	470/6356	0.652897	95	114
GO:0017016	Ras GTPase binding	6/2875	14/6356	0.669328	1	5
GO:0031267	small GTPase binding	6/2875	14/6356	0.669328	1	5
GO:0051020	GTPase binding	6/2875	14/6356	0.669328	1	5
GO:0016209	antioxidant activity	15/2875	35/6356	0.673	5	10
GO:0051287	NAD binding	8/2875	19/6356	0.690645	5	3
GO:0004497	monooxygenase activity	5/2875	12/6356	0.701487	3	2
GO:0016614	oxidoreductase activity, acting on CH-OH group of donors	39/2875	91/6356	0.712974	20	19
GO:0050662	coenzyme binding	46/2875	107/6356	0.714154	26	20
GO:0015075	ion transmembrane transporter activity	99/2875	227/6356	0.714286	52	47
GO:0008168	methyltransferase activity	21/2875	50/6356	0.725812	11	10
GO:0052689	carboxylic ester hydrolase activity	9/2875	22/6356	0.731324	5	4
GO:0004553	hydrolase activity, hydrolyzing O-glycosyl compounds	30/2875	71/6356	0.733811	16	14
GO:0005244	voltage-gated ion channel activity	4/2875	10/6356	0.739048	2	2
GO:0008536	Ran GTPase binding	4/2875	10/6356	0.739048	0	4
GO:0022832	voltage-gated channel activity	4/2875	10/6356	0.739048	2	2
GO:0016684	oxidoreductase activity, acting on peroxide as acceptor	14/2875	34/6356	0.740549	5	9
GO:0016627	oxidoreductase activity, acting on the CH-CH group of donors	11/2875	27/6356	0.745032	8	3
GO:0004298	threonine-type endopeptidase activity	6/2875	15/6356	0.745411	4	2
GO:0070003	threonine-type peptidase activity	6/2875	15/6356	0.745411	4	2
GO:0003924	GTPase activity	48/2875	113/6356	0.754034	30	18
GO:0016757	transferase activity, transferring glycosyl groups	41/2875	97/6356	0.755538	21	20
GO:0003899	DNA-directed 5'-3' RNA polymerase activity	10/2875	25/6356	0.765362	4	6
GO:0004518	nuclease activity	27/2875	65/6356	0.765602	15	12
GO:0005085	guanyl-nucleotide exchange factor activity	16/2875	40/6356	0.795074	6	10
GO:0008237	metallopeptidase activity	33/2875	80/6356	0.797283	16	17
GO:0051015	actin filament binding	4/2875	11/6356	0.813328	3	1
GO:0004540	ribonuclease activity	17/2875	43/6356	0.817461	12	5
GO:0008233	peptidase activity	150/2875	350/6356	0.834916	72	78
GO:0070011	peptidase activity, acting on L-amino acid peptides	146/2875	342/6356	0.847844	71	75
GO:0016798	hydrolase activity, acting on glycosyl bonds	30/2875	75/6356	0.84918	16	14
GO:0016830	carbon-carbon lyase activity	6/2875	17/6356	0.857661	6	0
GO:0022857	transmembrane transporter activity	164/2875	384/6356	0.859607	87	77
GO:0004559	alpha-mannosidase activity	4/2875	12/6356	0.869248	2	2
GO:0005507	copper ion binding	4/2875	12/6356	0.869248	3	1
GO:0015923	mannosidase activity	4/2875	12/6356	0.869248	2	2
GO:0015276	ligand-gated ion channel activity	20/2875	52/6356	0.870044	10	10
GO:0022834	ligand-gated channel activity	20/2875	52/6356	0.870044	10	10
GO:0004601	peroxidase activity	11/2875	30/6356	0.871003	3	8
GO:0022836	gated channel activity	22/2875	57/6356	0.874243	11	11
GO:0016831	carboxy-lyase activity	5/2875	15/6356	0.883473	5	0
GO:0034062	5'-3' RNA polymerase activity	10/2875	28/6356	0.886628	4	6
GO:0097747	RNA polymerase activity	10/2875	28/6356	0.886628	4	6
GO:0004386	helicase activity	16/2875	43/6356	0.888358	8	8
GO:0003755	peptidyl-prolyl cis-trans isomerase activity	6/2875	18/6356	0.89625	5	1
GO:0016859	cis-trans isomerase activity	6/2875	18/6356	0.89625	5	1
GO:0005506	iron ion binding	34/2875	87/6356	0.89835	18	16
GO:0044877	macromolecular complex binding	11/2875	31/6356	0.899706	7	4
GO:0005230	extracellular ligand-gated ion channel activity	17/2875	46/6356	0.900619	9	8
GO:0061783	peptidoglycan muralytic activity	4/2875	13/6356	0.910066	2	2
GO:0008238	exopeptidase activity	20/2875	54/6356	0.912751	9	11
GO:0050660	flavin adenine dinucleotide binding	29/2875	76/6356	0.914192	15	14
GO:0016811	hydrolase activity, acting on carbon-nitrogen (but not peptide) bonds, in linear amides	5/2875	16/6356	0.917825	3	2
GO:0004175	endopeptidase activity	89/2875	220/6356	0.935946	52	37
GO:0004803	transposase activity	3/2875	11/6356	0.936871	3	0
GO:0005231	excitatory extracellular ligand-gated ion channel activity	3/2875	11/6356	0.936871	1	2
GO:0005234	extracellular-glutamate-gated ion channel activity	3/2875	11/6356	0.936871	1	2
GO:0008745	N-acetylmuramoyl-L-alanine amidase activity	3/2875	11/6356	0.936871	2	1
GO:0008757	S-adenosylmethionine-dependent methyltransferase activity	3/2875	11/6356	0.936871	1	2
GO:0016891	endoribonuclease activity, producing 5'-phosphomonoesters	11/2875	33/6356	0.941342	8	3
GO:0005326	neurotransmitter transporter activity	6/2875	20/6356	0.947216	3	3
GO:0005328	neurotransmitter:sodium symporter activity	6/2875	20/6356	0.947216	3	3
GO:0015370	solute:sodium symporter activity	6/2875	20/6356	0.947216	3	3
GO:0016758	transferase activity, transferring hexosyl groups	27/2875	74/6356	0.950267	13	14
GO:0004970	ionotropic glutamate receptor activity	7/2875	23/6356	0.951616	2	5
GO:0008066	glutamate receptor activity	7/2875	23/6356	0.951616	2	5
GO:0022824	transmitter-gated ion channel activity	7/2875	23/6356	0.951616	2	5
GO:0022835	transmitter-gated channel activity	7/2875	23/6356	0.951616	2	5
GO:0030594	neurotransmitter receptor activity	7/2875	23/6356	0.951616	2	5
GO:0016893	endonuclease activity, active with either ribo- or deoxyribonucleic acids and producing 5'-phosphomonoesters	11/2875	34/6356	0.955824	8	3
GO:0004521	endoribonuclease activity	12/2875	37/6356	0.960261	9	3
GO:0015294	solute:cation symporter activity	6/2875	21/6356	0.963063	3	3
GO:0032403	protein complex binding	7/2875	24/6356	0.965607	5	2
GO:0008236	serine-type peptidase activity	71/2875	183/6356	0.968389	40	31
GO:0017171	serine hydrolase activity	71/2875	183/6356	0.968389	40	31
GO:0046906	tetrapyrrole binding	41/2875	111/6356	0.969863	17	24
GO:0004180	carboxypeptidase activity	9/2875	30/6356	0.970825	4	5
GO:0004519	endonuclease activity	13/2875	41/6356	0.973032	10	3
GO:0020037	heme binding	40/2875	110/6356	0.976992	16	24
GO:0005261	cation channel activity	8/2875	28/6356	0.977363	3	5
GO:0015291	secondary active transmembrane transporter activity	9/2875	31/6356	0.978979	5	4
GO:0015293	symporter activity	6/2875	23/6356	0.982498	3	3
GO:0004930	G-protein coupled receptor activity	39/2875	109/6356	0.982702	13	26
GO:0004523	RNA-DNA hybrid ribonuclease activity	7/2875	26/6356	0.983156	4	3
GO:0005272	sodium channel activity	4/2875	18/6356	0.988695	1	3
GO:0016705	oxidoreductase activity, acting on paired donors, with incorporation or reduction of molecular oxygen	29/2875	87/6356	0.991348	13	16
GO:0046873	metal ion transmembrane transporter activity	19/2875	61/6356	0.991452	7	12
GO:0004252	serine-type endopeptidase activity	58/2875	160/6356	0.992028	35	23
GO:0004181	metallocarboxypeptidase activity	5/2875	22/6356	0.992222	1	4
GO:0008235	metalloexopeptidase activity	5/2875	22/6356	0.992222	1	4
GO:0016298	lipase activity	4/2875	19/6356	0.992759	1	3
GO:0015081	sodium ion transmembrane transporter activity	10/2875	38/6356	0.994995	4	6
GO:0004623	phospholipase A2 activity	2/2875	13/6356	0.995352	1	1
GO:0003678	DNA helicase activity	6/2875	27/6356	0.996477	3	3
GO:0004620	phospholipase activity	3/2875	18/6356	0.997664	1	2
GO:0005549	odorant binding	17/2875	61/6356	0.998299	12	5
GO:0004872	receptor activity	74/2875	209/6356	0.998645	32	42
GO:0060089	molecular transducer activity	74/2875	209/6356	0.998645	32	42
GO:0005216	ion channel activity	35/2875	112/6356	0.999162	16	19
GO:0015267	channel activity	35/2875	112/6356	0.999162	16	19
GO:0022803	passive transmembrane transporter activity	35/2875	112/6356	0.999162	16	19
GO:0022838	substrate-specific channel activity	35/2875	112/6356	0.999162	16	19
GO:0004984	olfactory receptor activity	8/2875	37/6356	0.999253	4	4
GO:0099600	transmembrane receptor activity	70/2875	204/6356	0.999499	29	41
GO:0004888	transmembrane signaling receptor activity	58/2875	176/6356	0.999707	21	37
GO:0038023	signaling receptor activity	58/2875	176/6356	0.999707	21	37
GO:0004871	signal transducer activity	62/2875	191/6356	0.999902	23	39
GO:0042302	structural constituent of cuticle	21/2875	91/6356	0.999997	5	16
GO:0046914	transition metal ion binding	156/2875	487/6356	1	78	78
GO:0008270	zinc ion binding	114/2875	380/6356	1	57	57
