# Supplementary material for: Early Molecular Events during Onset of Diapause in Silkworm Eggs Revealed by Transcriptome Analysis
Source: Int J Mol Sci. 2020 Aug 27;21(17):6180. doi: 10.3390/ijms21176180 (PMC7503879; doi:10.3390/ijms21176180)
Supplement: Supplementary file 1 [file ijms-21-06180-s001.zip › supplementary files/table S4.xlsx]

## Sheet: Sheet1
Table S4. Kyoto Encyclopedia of Genes and Genomes (KEGG) pathway enrichment of differentially expressed genes in silkworm diapause eggs at 48 h vs. that at 20 h after oviposition
KEGG ID	Description	GeneRatio	BgRatio	P value	Upregulated Genes	Downregulated Genes
bmor03010	Ribosome	81/1423	119/2777	0.000108156	72	9
bmor00330	Arginine and proline metabolism	20/1423	26/2777	0.00647632	14	6
bmor00410	beta-Alanine metabolism	16/1423	20/2777	0.0078348	9	7
bmor04068	FoxO signaling pathway	43/1423	65/2777	0.0100276	11	32
bmor00280	Valine, leucine and isoleucine degradation	27/1423	39/2777	0.0169061	18	9
bmor04150	mTOR signaling pathway	54/1423	87/2777	0.0255241	25	29
bmor00071	Fatty acid degradation	24/1423	35/2777	0.0281057	18	6
bmor00230	Purine metabolism	78/1423	133/2777	0.0479828	41	37
bmor00380	Tryptophan metabolism	19/1423	28/2777	0.0562416	13	6
bmor01200	Carbon metabolism	62/1423	105/2777	0.0624815	34	28
bmor00190	Oxidative phosphorylation	60/1423	102/2777	0.0718777	53	7
bmor04145	Phagosome	39/1423	64/2777	0.074028	27	12
bmor00670	One carbon pool by folate	9/1423	12/2777	0.0853074	6	3
bmor00770	Pantothenate and CoA biosynthesis	9/1423	12/2777	0.0853074	3	6
bmor04213	Longevity regulating pathway - multiple species	38/1423	63/2777	0.0913833	12	26
bmor00480	Glutathione metabolism	29/1423	47/2777	0.0964452	15	14
bmor04624	Toll and Imd signaling pathway	25/1423	40/2777	0.100647	15	10
bmor04142	Lysosome	58/1423	100/2777	0.100944	37	21
bmor04136	Autophagy - other	14/1423	21/2777	0.114489	3	11
bmor04350	TGF-beta signaling pathway	20/1423	32/2777	0.134706	7	13
bmor04215	Apoptosis - multiple species	12/1423	18/2777	0.140593	5	7
bmor03030	DNA replication	21/1423	34/2777	0.143921	8	13
bmor00270	Cysteine and methionine metabolism	22/1423	36/2777	0.152763	11	11
bmor03410	Base excision repair	13/1423	20/2777	0.156078	7	6
bmor00531	Glycosaminoglycan degradation	10/1423	15/2777	0.17412	7	3
bmor00310	Lysine degradation	25/1423	42/2777	0.177245	13	12
bmor00563	Glycosylphosphatidylinositol (GPI)-anchor biosynthesis	11/1423	17/2777	0.192497	4	7
bmor00010	Glycolysis / Gluconeogenesis	23/1423	39/2777	0.208834	13	10
bmor00250	Alanine, aspartate and glutamate metabolism	18/1423	30/2777	0.217779	11	7
bmor04214	Apoptosis - fly	27/1423	47/2777	0.238891	16	11
bmor04512	ECM-receptor interaction	15/1423	25/2777	0.249268	10	5
bmor04141	Protein processing in endoplasmic reticulum	70/1423	129/2777	0.27021	22	48
bmor04140	Autophagy - animal	43/1423	78/2777	0.280771	10	33
bmor00650	Butanoate metabolism	8/1423	13/2777	0.3221	6	2
bmor04137	Mitophagy - animal	18/1423	32/2777	0.348257	10	8
bmor01210	2-Oxocarboxylic acid metabolism	11/1423	19/2777	0.363659	7	4
bmor03430	Mismatch repair	11/1423	19/2777	0.363659	4	7
bmor00970	Aminoacyl-tRNA biosynthesis	21/1423	38/2777	0.369168	5	16
bmor04310	Wnt signaling pathway	36/1423	67/2777	0.3868	14	22
bmor00520	Amino sugar and nucleotide sugar metabolism	25/1423	46/2777	0.391807	13	12
bmor03460	Fanconi anemia pathway	17/1423	31/2777	0.412863	13	4
bmor04391	Hippo signaling pathway - fly	31/1423	58/2777	0.41854	15	16
bmor01230	Biosynthesis of amino acids	33/1423	62/2777	0.426108	22	11
bmor00534	Glycosaminoglycan biosynthesis - heparan sulfate / heparin	8/1423	14/2777	0.431921	2	6
bmor04330	Notch signaling pathway	11/1423	20/2777	0.455971	3	8
bmor00983	Drug metabolism - other enzymes	43/1423	82/2777	0.45741	27	16
bmor00562	Inositol phosphate metabolism	22/1423	42/2777	0.503202	6	16
bmor00240	Pyrimidine metabolism	38/1423	74/2777	0.539695	17	21
bmor04320	Dorso-ventral axis formation	12/1423	23/2777	0.54814	4	8
bmor00062	Fatty acid elongation	13/1423	25/2777	0.550153	7	6
bmor04745	Phototransduction - fly	13/1423	25/2777	0.550153	9	4
bmor04933	AGE-RAGE signaling pathway in diabetic complications	16/1423	31/2777	0.555766	3	13
bmor00630	Glyoxylate and dicarboxylate metabolism	17/1423	33/2777	0.557518	10	7
bmor00790	Folate biosynthesis	20/1423	39/2777	0.562485	13	7
bmor00020	Citrate cycle (TCA cycle)	17/1423	34/2777	0.625132	11	6
bmor00620	Pyruvate metabolism	16/1423	32/2777	0.625448	10	6
bmor04341	Hedgehog signaling pathway - fly	15/1423	30/2777	0.625908	12	3
bmor00350	Tyrosine metabolism	14/1423	28/2777	0.62654	11	3
bmor03440	Homologous recombination	14/1423	28/2777	0.62654	8	6
bmor00030	Pentose phosphate pathway	13/1423	26/2777	0.627381	5	8
bmor00220	Arginine biosynthesis	11/1423	22/2777	0.629893	8	3
bmor04013	MAPK signaling pathway - fly	38/1423	76/2777	0.631771	16	22
bmor00760	Nicotinate and nicotinamide metabolism	6/1423	12/2777	0.646275	4	2
bmor00910	Nitrogen metabolism	6/1423	12/2777	0.646275	4	2
bmor03015	mRNA surveillance pathway	31/1423	63/2777	0.675393	7	24
bmor00260	Glycine, serine and threonine metabolism	15/1423	31/2777	0.691666	8	7
bmor00981	Insect hormone biosynthesis	13/1423	27/2777	0.697294	5	8
bmor04144	Endocytosis	57/1423	116/2777	0.711695	25	32
bmor00640	Propanoate metabolism	8/1423	17/2777	0.721987	5	3
bmor00514	Other types of O-glycan biosynthesis	6/1423	13/2777	0.740395	2	4
bmor00232	Caffeine metabolism	5/1423	11/2777	0.753333	3	2
bmor01212	Fatty acid metabolism	31/1423	65/2777	0.759604	19	12
bmor00900	Terpenoid backbone biosynthesis	12/1423	26/2777	0.763689	4	8
bmor00980	Metabolism of xenobiotics by cytochrome P450	26/1423	55/2777	0.767647	19	7
bmor00982	Drug metabolism - cytochrome P450	23/1423	49/2777	0.774032	17	6
bmor00053	Ascorbate and aldarate metabolism	20/1423	43/2777	0.782038	14	6
bmor00500	Starch and sucrose metabolism	9/1423	20/2777	0.783564	5	4
bmor03022	Basal transcription factors	15/1423	33/2777	0.800686	6	9
bmor00600	Sphingolipid metabolism	14/1423	31/2777	0.805535	7	7
bmor04146	Peroxisome	46/1423	98/2777	0.834138	25	21
bmor03060	Protein export	9/1423	21/2777	0.839042	3	6
bmor00512	Mucin type O-glycan biosynthesis	4/1423	10/2777	0.84819	2	2
bmor03420	Nucleotide excision repair	16/1423	37/2777	0.874067	9	7
bmor00040	Pentose and glucuronate interconversions	24/1423	54/2777	0.874284	19	5
bmor04070	Phosphatidylinositol signaling system	23/1423	52/2777	0.877255	6	17
bmor00051	Fructose and mannose metabolism	12/1423	29/2777	0.895435	8	4
bmor00052	Galactose metabolism	11/1423	27/2777	0.901804	6	5
bmor00565	Ether lipid metabolism	11/1423	27/2777	0.901804	5	6
bmor00590	Arachidonic acid metabolism	11/1423	27/2777	0.901804	6	5
bmor00360	Phenylalanine metabolism	4/1423	11/2777	0.902393	3	1
bmor01040	Biosynthesis of unsaturated fatty acids	16/1423	38/2777	0.903019	8	8
bmor00561	Glycerolipid metabolism	21/1423	49/2777	0.908194	15	6
bmor02010	ABC transporters	10/1423	25/2777	0.908664	5	5
bmor04120	Ubiquitin mediated proteolysis	37/1423	83/2777	0.910683	13	24
bmor00860	Porphyrin and chlorophyll metabolism	20/1423	47/2777	0.911496	14	6
bmor00510	N-Glycan biosynthesis	12/1423	30/2777	0.92286	3	9
bmor04130	SNARE interactions in vesicular transport	7/1423	19/2777	0.932637	3	4
bmor00100	Steroid biosynthesis	4/1423	12/2777	0.938689	2	2
bmor00564	Glycerophospholipid metabolism	28/1423	66/2777	0.942546	14	14
bmor03040	Spliceosome	51/1423	115/2777	0.945928	19	32
bmor00730	Thiamine metabolism	5/1423	15/2777	0.951777	3	2
bmor00592	alpha-Linolenic acid metabolism	7/1423	20/2777	0.954703	5	2
bmor03013	RNA transport	50/1423	114/2777	0.956077	18	32
bmor04392	Hippo signaling pathway - multiple species	6/1423	18/2777	0.962022	3	3
bmor00830	Retinol metabolism	14/1423	37/2777	0.965143	12	2
bmor03018	RNA degradation	21/1423	57/2777	0.9904	10	11
bmor03008	Ribosome biogenesis in eukaryotes	24/1423	64/2777	0.990879	11	13
bmor00591	Linoleic acid metabolism	3/1423	13/2777	0.991254	2	1
bmor00130	Ubiquinone and other terpenoid-quinone biosynthesis	2/1423	10/2777	0.991356	1	1
bmor03020	RNA polymerase	8/1423	27/2777	0.993478	3	5
bmor00511	Other glycan degradation	7/1423	25/2777	0.994999	4	3
bmor04080	Neuroactive ligand-receptor interaction	13/1423	47/2777	0.999733	7	6
bmor03050	Proteasome	9/1423	37/2777	0.9998	5	4
