# Supplementary material for: Early Molecular Events during Onset of Diapause in Silkworm Eggs Revealed by Transcriptome Analysis
Source: Int J Mol Sci. 2020 Aug 27;21(17):6180. doi: 10.3390/ijms21176180 (PMC7503879; doi:10.3390/ijms21176180)
Supplement: Supplementary file 1 [file ijms-21-06180-s001.zip › supplementary files/Table S5 revised.xlsx]

## Sheet: Sheet1
Table S5. Information of the genes for quantitative polymerase chain reaction validation
Genes ID	Genes Name	Gene Description	Primers	Sequences from 5'to 3'
KWMTBOMO09819	AMPK	AMP-activated protein kinase	Forward Primers	TCATAGACAACAAGAGGATCGC
			Reverse Primers	CTTATACCCAAGTGCCATTTCG
KWMTBOMO00268	INS	insulin-like peptide isoform X1	Forward Primers	CACAGATTTTCCAGTCCTAGGT
			Reverse Primers	ATTGGCACTGCGTAAATATCAC
KWMTBOMO05155	InR	PREDICTED:_bombyxin_A-2_homolog_[Bombyx_mori]	Forward Primers	GTGACATTTTGTTTAGAGGAGCC
			Reverse Primers	GCCGAACACAATGCTGCT
KWMTBOMO04021	Smad4	PREDICTED:_mothers_against_decapentaplegic_homolog_4_isoform_X1_[Bombyx_mori]	Forward Primers	CGAAGGATTTTCTAAACGAGCC
			Reverse Primers	TAGGATGTGCACCATTTGTAGT
KWMTBOMO06109	Skp2	PREDICTED:_S-phase_kinase-associated_protein_2-like_[Papilio_polytes]	Forward Primers	CGAATTCATGTTCTCCGATCAC
			Reverse Primers	CACTAGAGTCGTCTCACAGTC
KWMTBOMO03182	Cdk2	Pkinase	Forward Primers	AACATTACTACCAGCAGGACTC
			Reverse Primers	TTCGAGTCTCAGGTTCATAACG
KWMTBOMO06703	Pdk1/2	Pkinase	Forward Primers	CTACGTTGACCCAGCAAATATG
			Reverse Primers	ATATGTACGATTCGGCGTATGT
KWMTBOMO5909	PI3K	phosphatidylinositol 4,5-bisphosphate 3-kinase catalytic subunit delta isoform	Forward Primers	TAACGATCTCATGCTGTACCTC
			Reverse Primers	TGGTCATATTCTTGAAGGCTCG
KWMTBOMO00913	Smad3	PREDICTED:_mothers_against_decapentaplegic_homolog_3_[Papilio_polytes]	Forward Primers	TACAACAAAATCGATTCGCCTG
			Reverse Primers	CAAGTGTAGCCTCGAGATACAG
KWMTBOMO16215	HOMER	PREDICTED:_piggyBac_transposable_element-derived_protein_3-like_[Diuraphis_noxia]	Forward Primers	AAGACACGTTAACGGTCAGTAT
			Reverse Primers	CTTGCGTTTAATGTGCACATTG
KWMTBOMO01564	IRS	PREDICTED:_insulin_receptor_substrate_1-Bpartial_[Bombyx_mori]	Forward Primers	CTCAGCCATTCTCAAACA
			Reverse Primers	TTAGGGAATACTCCACTCG
KWMTBOMO07175	PI3K	phosphatidylinositol_3-kinase_60_[Bombyx_mori]	Forward Primers	GTACTGGGGCGATATAACAAGA
			Reverse Primers	AACTTATTTGCACCACCTTTCC
KWMTBOMO013980	MDM2	E3 ubiquitin-protein ligase Mdm2-like	Forward Primers	GAGATCGACCTGTACGACTTC
			Reverse Primers	ACCTGAAAGCACTTCTGACAAT
KWMTBOMO010247	Grb2	DRK protein	Forward Primers	AGCTGAATTAGACGGGAAAGAA
			Reverse Primers	AGTTTTTCTGCATCTGCTCTTG
KWMTBOMO002938	P38	p38 MAP kinase	Forward Primers	AATCTTAGATTTTGGCTTGGCG
			Reverse Primers	CCAATTGAGCATTATCTCTGGC
