# Supplementary material for: Early Molecular Events during Onset of Diapause in Silkworm Eggs Revealed by Transcriptome Analysis
Source: Int J Mol Sci. 2020 Aug 27;21(17):6180. doi: 10.3390/ijms21176180 (PMC7503879; doi:10.3390/ijms21176180)
Supplement: Supplementary file 1 [file ijms-21-06180-s001.zip › supplementary files/table S6 revised.xlsx]

## Sheet: Sheet1
Table S6. Differentially expressed genes (DEGs) of respiratory complexes in oxidative phosphorylation pathway
Description	Upregulated DEGs	Downregulated DEGs
complexes I	KWMTBOMO13961.mrna1(0.74074102024897)/PREDICTED:_uncharacterized_protein_LOC101746156_[Bombyx_mori] KWMTBOMO11630.mrna1(0.736702797641462)/PREDICTED:_NADH_dehydrogenase_[ubiquinone]_iron-sulfur_protein_4 mitochondrial_[Bombyx_mori] KWMTBOMO12332.mrna1(0.58316778672489)/putative_NADH_dehydrogenase_[Danaus_plexippus] KWMTBOMO05700.mrna1(0.576175407059652)/mitochondrial_NADH:ubiquinone_oxidoreductas…	KWMTBOMO01420.mrna1(-0.364800481338915)/lethal(3)neo18_[Bombyx_mori] KWMTBOMO12166.mrna1(-0.242201765213006)/PREDICTED:_NADH_dehydrogenase_[ubiquinone]_1_alpha_subcomplex_subunit_10 mitochondrial_[Papilio_polytes]
complexesⅡ	KWMTBOMO14983.mrna1(0.763599785173288)/hypothetical_protein_KGM_22037_[Danaus_plexippus]	KWMTBOMO15500.mrna1(-1.22500936564281)/succinate_dehydrogenase_[Danaus_plexippus] KWMTBOMO01346.mrna1(-0.41694549070547)/PREDICTED:_succinate_dehydrogenase_[ubiquinone]_flavoprotein_subunit mitochondrial_[Papilio_xuthus]
complexes III	KWMTBOMO07814.mrna1(0.42094081821759)/PREDICTED:_cytochrome_b-c1_complex_subunit_8_[Plutella_xylostella] KWMTBOMO02907.mrna1(0.530332583471483)/ubiquinol-cytochrome_C_reductase_complex_14kD_subunit_[Bombyx_mori] KWMTBOMO06474.mrna1(0.320059581919102)/cytochrome_c1_[Bombyx_mori]	KWMTBOMO00410.mrna1(-4.4459589206229)/Cytochrome_b-c1_complex_subunit_Rieske mitochondrial_[Operophtera_brumata]
complexes Ⅳ	KWMTBOMO12193.mrna1(0.560390474391655)/PREDICTED:_cytochrome_c_oxidase_subunit_6C_[Papilio_xuthus] KWMTBOMO00789.mrna1(0.578947723074303)/PREDICTED:_cytochrome_c_oxidase_subunit_7C mitochondrial-like_[Plutella_xylostella] KWMTBOMO03120.mrna1(0.331047579411411)/cytochrome_c_oxidase_subunit_Va_[Bombyx_mori] KWMTBOMO12189.mrna1(0.505295712699499)/cytochrome_c_oxidase_polypeptide_Vb_[Bombyx_mori] KWM…
complexes Ⅴ	KWMTBOMO02064.mrna1(0.728460751059484)/VA0D_MANSE_RecName:_Full%3DV-type_proton_ATPase_subunit_d;_short=V-ATPase_subunit_d;_altname:_full=M40,V-ATPase_40_kDa_subunit,Vacuolar_proton_pump_subunit_d KWMTBOMO12930.mrna1(0.348851290382683)/vacuolar_ATP_synthase_21_kDa_proteolipid_subunit_[Bombyx_mori] KWMTBOMO04884.mrna1(1.02072380306158)/AF173553_1_V-ATPase_110_kDa_integral_membrane_subunit_[Manduca…	KWMTBOMO14734.mrna1(-0.30868948762754)/vacuolar_ATPase subunit_M9.35_[Manduca_sexta]
