# Supplementary material for: Early Molecular Events during Onset of Diapause in Silkworm Eggs Revealed by Transcriptome Analysis
Source: Int J Mol Sci. 2020 Aug 27;21(17):6180. doi: 10.3390/ijms21176180 (PMC7503879; doi:10.3390/ijms21176180)
Supplement: Supplementary file 1 [file ijms-21-06180-s001.zip › supplementary files/table S7 revised.xlsx]

## Sheet: Sheet1
Table S7. Differentially expressed genes (DEGs) of correctly folded and misfolded proteins in protein processing in endoplasmic reticulum pathway
Description	Upregulated Genes	Downregulated Genes
correctly folded proteins	KWMTBOMO03002.mrna1(0.275281256342277)/protein_disulfide-isomerase_like_protein_ERp57_precursor_[Bombyx_mori]	KWMTBOMO14819.mrna1(-0.333775190908767)/PREDICTED:_mannosyl-oligosaccharide_glucosidase_[Amyelois_transitella] KWMTBOMO03473.mrna1(-0.377562560377573)/PREDICTED:_LOW_QUALITY_PROTEIN:_glucosidase_2_subunit_beta-like_[Bombyx_mori] KWMTBOMO12902.mrna1(-0.576894490003301)/calreticulin_[Bombyx_mori] KWMTBOMO05240.mrna1(-0.658105858058296)/alpha_1-mannosidase_[Spodoptera_frugiperda] KWMTBOMO00242.mrna1…
misfolded proteins		KWMTBOMO03473.mrna1(-0.377562560377573)/PREDICTED:_LOW_QUALITY_PROTEIN:_glucosidase_2_subunit_beta-like_[Bombyx_mori] KWMTBOMO00315.mrna1(-0.853442034579777)/PREDICTED:_ER_degradation-enhancing_alpha-mannosidase-like_protein_3_isoform_X1_[Amyelois_transitella] KWMTBOMO05240.mrna1(-0.658105858058296)/alpha_-mannosidase_[Spodoptera_frugiperda] KWMTBOMO00242.mrna1(-1.24903016895759)/PREDICTED:_endop…
