# Supplementary material for: Early Molecular Events during Onset of Diapause in Silkworm Eggs Revealed by Transcriptome Analysis
Source: Int J Mol Sci. 2020 Aug 27;21(17):6180. doi: 10.3390/ijms21176180 (PMC7503879; doi:10.3390/ijms21176180)
Supplement: Supplementary file 1 [file ijms-21-06180-s001.zip › supplementary files/table S8 revised.xlsx]

## Sheet: Sheet1
Table S8. Differentially expressed genes (DEGs) of the core autophagy-related in autophagy pathway
Gene Description	Upregulated Genes	Downregulated Genes
the core autophagy-related gene	KWMTBOMO04603.mrna1(0.574195532705046)/ATG1_transcript_variant_A_[Bombyx_mori]	KWMTBOMO08799.mrna1(-0.609828784481167)/autophagy_5-like_[Bombyx_mori]
	KWMTBOMO07510.mrna1(0.881005320581286)/PREDICTED:_ubiquitin-like-conjugating_enzyme_ATG10_isoform_X1_[Amyelois_transitella]	KWMTBOMO12496.mrna1(-0.414158949546403)/PREDICTED:_ubiquitin-like_modifier-activating_enzyme_ATG7_[Amyelois_transitella]
	KWMTBOMO06633.mrna1(1.11038068157747)/autophagy_related_protein_Atg8_[Bombyx_mori]	KWMTBOMO01831.mrna1(-0.622077973177033)/PREDICTED:_cysteine_protease_ATG4B_isoform_X1_[Amyelois_transitella]
		KWMTBOMO14436.mrna1(-0.274006442155435)/autophagy_related_protein_Atg6_[Bombyx_mori]
		KWMTBOMO12764.mrna1(-0.880941527874102)/PREDICTED:_phosphatidylinositol_3-kinase_catalytic_subunit_type_3_[Bombyx_mori]
		KWMTBOMO12087.mrna1(-0.365158614996406)/PREDICTED:_phosphoinositide_3-kinase_regulatory_subunit_4_isoform_X2_[Bombyx_mori]
		KWMTBOMO10615.mrna1(-0.566148485719475)/autophagy_related_protein_Atg12-like_protein_[Bombyx_mori]
